# Supplementary material for: The Liver Fluke Opisthorchis felineus Exosomal tRNA-Derived Small RNAs as Potential Mediators of Host Manipulation
Source: Biomolecules. 2026 Feb 4;16(2):244. doi: 10.3390/biom16020244 (PMC12938311; doi:10.3390/biom16020244)
Supplement: Supplementary file 1 [file biomolecules-16-00244-s001.zip]

Archive with 11 entries (11 files):
- Figure_S1.tif
- Figure_S2.pdf
- Figure_S3.pdf
- TableS3-1A_mapped.fasta
- TableS3-5A_mapped.fasta
- TableS3-6A_mapped.fasta
- Table_S1.xlsx
- Table_S2.fasta
- Table_S4.xlsx
- Table_S5.xlsx
- Table_S6.xlsx
