# Supplementary material for: The Liver Fluke Opisthorchis felineus Exosomal tRNA-Derived Small RNAs as Potential Mediators of Host Manipulation
Source: Biomolecules. 2026 Feb 4;16(2):244. doi: 10.3390/biom16020244 (PMC12938311; doi:10.3390/biom16020244)
Supplement: Supplementary file 1 [file biomolecules-16-00244-s001.zip › Table_S1.xlsx]

## Sheet: Лист1
	Small RNA libraries from exosome-like vesicles of O. felineus (3 samples)
	Number of input reads	33,414,939	33,036,087	32,937,065
	Average quality per read (Phred Score)	37	37	37
	Mean GC content (%)	58	55	55
	Sequence length	18-45	18-45	18-45
	STAR mapping results (for the subset of representative sequence for each tRNA isoacceptor molecule)
	Mapped reads number (Uniquely + mapped to multiple loci )	9,063,211 (27,12%)	16,076,861 (48,66%)	4,316,914 (13,11%)
