# Supplementary material for: The Liver Fluke Opisthorchis felineus Exosomal tRNA-Derived Small RNAs as Potential Mediators of Host Manipulation
Source: Biomolecules. 2026 Feb 4;16(2):244. doi: 10.3390/biom16020244 (PMC12938311; doi:10.3390/biom16020244)
Supplement: Supplementary file 1 [file biomolecules-16-00244-s001.zip › Table_S2.fasta]

>Ala-AGC-1
GGGGTACTAGCTCAAATGGTAGAGCGCTCGCTTAGCATGCGAGAGGTACTGGGATCGATGCCCAGGTACTCCA
>Ala-AGC-2
GGGGTACTAGCTCAAATGGTAGAGCGCTCGCTTAGCATGCGAGAGGTACTGGGATCGATGCCCAGGTACTCCA
>Ala-AGC-3
GGGGTACTAGCTCAAATGGTAGAGCGCTCGCTTAGCATGCGAGAGGTACTGGGATCGATGCCCAGGTACTCCA
>Ala-AGC-4
GGGGTACTAGCTCAAATGGTAGAGCGCTCGCTTAGCATGCGAGAGGTACTGGGATCGATACCCAGGTACTCCA
>Ala-AGC-5
GGGGTACTAGCTCAAATGGTAGAGCGCTCGCTTAGCATGCGAGAGGTACTGGGATCGATACCCAGGTACTCCA
>Ala-CGC-1
GTGGTGGAGTAACGGTAACACGCTAGCCTCGCATGTTAGATGTCCGGGGTTCAAATCTCGGTACG
>Ala-CGC-2
GTGCGCTAGTGGAGTAGTAGCAACACGCTCGCTTCGCATGTTAGAGGTCCGGAGTTCAAACTCCGAAGTGGCACA
>Ala-CGC-3
GGGGATGTAGCTCAGTGGTAGAGCGCTTGCTTCGCATGTAAGAGGCCCCGGGTTCGAACCCCGGCATCTCCA
>Ala-CGC-4
GGGGATGTAGCTCAGTGGTAGAGCGCTTGCTTCGCATGTAAGAGGCCCCGGGTTCGAACCCCGGCATCTCCA
>Ala-CGC-5
ATCCAACGTGCGCTAGTGGAGCGGTGGTAACACGCTGGCCTCGCTCGTCAGAATTCCGGAGTTAAAACCCCGGCACGGACA
>Ala-CGC-6
AGCTGGTAGTGCAGTGGTAACACGCTGGTCTCGCGTGTCAGATGCCCGGAGTTCAAACTCCGGCATGGCTA
>Ala-TGC-1
GGGGGTGTAGCTCAGTGGTAGAGCGTTCGCTTTGCATGTGAAAGGCCCCGGGTTCGAGCCCCGGCATCTCCA
>Ala-TGC-2
GGGGATGTAGCTCAGTGGTAGAGCTTTCGCTTTGCATGTGAAGGGCCCCGGGCTCGAGCCCGGGCATCTCCA
>Ala-TGC-3
GGGGATGTAGCTCAGTGGTAGAGCGTTCGCTTTGCATGTGAAAGGCCCCGGGTTCGAACCCCGGCATCTCCA
>Ala-TGC-4
GGGGATGTAGCTCAGTGGTAGAGCGTTCGCTTTGCATGTGAAAGGCCCCGGGTTCGAACCCCGGCATCTCCA
>Ala-TGC-5
GGGGATGTAGCTCAGTGGTAGAGCGTTCGCTTTGCATGTGAAAGGCCCCGGGTTCGAACCCCGGCATATCCA
>Arg-ACG-1
GGCCGCGTGGCGCAATGGATAACGCGTCTGACTACGGATCAGAAGATTCCAGGTTCGAATCCTGGCGTGGTCG
>Arg-ACG-2
GGCCGCGTGGCGCAATGGATAACGCGTCTGACTACGGATCAGAAGATTCCAGGTTCGAATCCTGGCGTGGTCG
>Arg-ACG-3
GGCCGCGTGGCGCAATGGATAACGCGTCTGACTACGGATCAGAAGATTCCAGGTTCGAATCCTGGCGTGGTCG
>Arg-ACG-4
GGCCCTGTGGCGCAATGGATAACGCGTCTGACTACGGATCAGAAGATTCCAGGTTCGAATCCTGGCAGGGTCG
>Arg-ACG-5
GGCCCTGTGGCGCAATGGATAACGCGTCTGACTACGGATCAGAAGATTCCAGGTTCGAATCCTGGCAGGGTAGCCT
>Arg-ACG-6
GCTCGAGATAGCTCAGTGATTAGAGCGCCAGCTTACGGAGCGGGAGGCCTGTGGTTCGAACTCAATCTCAGCA
>Arg-CCG-1
GTCCCGGTGGCCTAATGGATAAGGCGTCGGTTTCCGGAGCCGAAGATTGAGGGTTCGAGTCCCTTCCGGGACG
>Arg-CCT-1
GCCCGCGTGGCCTAATGGATAAGGCGTCTGCCTCCTAAGTAGAAGATTGCGGGTTCGAGTCCCGCCGTGGGTG
>Arg-TCG-1
GGTCTTGTGGCCTAACGGATAAGGCGTCTGACTTCGGATCAGAAGATTGCAGGTTTGAGCCCTTCCAGGGTCG
>Arg-TCG-2
GGCCCTGTGGCCTAATGGATAAGGCGTCTGACTTCGGATCAGAAGATTGCAGGTTCGAGTCCTGCCAGGGTCG
>Arg-TCG-3
GGCCCTGTGGCCTAATGGATAAGGCGTCTGACTTCGGATCAGAAGATTGCAGGTTCGAGTCCTGCCAGGGTCG
>Arg-TCG-4
GGCCCTGTGGCCTAATGGATAAGGCGTCTGACTTCGGATCAGAAGATTGCAGGTTCGAGTCCTGCCAGGGTCG
>Arg-TCG-5
GGCCCTGTGGCCTAATGGATAAGGCGTCTGACTTCGGATCAGAAGATTGCAGGTTCGAGTCCTGCCAGGGTCG
>Arg-TCT-1
GTCCCGGTGGCGCAATGGATAGCGCGTTGGACTTCTGATCCGAAGGTTGTGGGTTCAAGTCCCATCCGGGATG
>Arg-TCT-2
GTCCCGGTGGCGCAATGGATAGCGCGTTGGACTTCTGATCCGAAGGTTGTGGGTTCAAGTCCCATCCGGGATG
>Arg-TCT-3
GTCCCGGTGGCGCAATGGATAGCGCGTCGGACTTCTAATCCGGAGGTTGTGGGTTCGAGTCCCATCCGGGACG
>Asn-GTT-1
GCCCTTGTGGCGCAATCGGTTAGCGCGTTCGGCTGTTAACCGAAAGGTTGGTGGTTCGAGCCCACCCAGGGGCG
>Asn-GTT-2
GCCCTTGTGGCGCAATCGGTTAGCGCGTTCGGCTGTTAACCGAAAGGTTGGTGGTTCGAGCCCACCCAGGGGCG
>Asn-GTT-3
GCCCTTGTGGCGCAATCGGTTAGCGCGTTCGGCTGTTAACCGAAAGGTTGGTGGTTCGAGCCCACCCAGGGGCG
>Asn-GTT-4
GCCCTTGTGGCGCAATCGGTTAGCGCGTTCGGCTGTTAACCGAAAGGTTGGTGGTTCGAGCCCACCCAGGGGCG
>Asn-GTT-5
GCCCTTGTGGCGCAATCGGTTAGCGCGTTCGGCTGTTAACCGAAAGGTTGGTGGTTCGAGCCCACCCAGGGGCG
>Asn-GTT-6
GCCCTTGTGGCGCAATAGGTTAGCGCGTTCGGCTGTTAACCGAAAGGTTGGTGGTTCGAGCCCACCCAGGGGCG
>Asp-GTC-1
TCCTCGGTAGTATAGTGGTGAGTATCTCCGCCTGTCACGTGGAAGGCCCGGGTTCGATTCCCGGCCGGGGAT
>Asp-GTC-2
TCCTCGGTAGTATAGTGGTGAGTATCTCCGCCTGTCACGTGGAAGGCCCGGGTTCGATTCCCGGCCGGGGAG
>Asp-GTC-3
TCCTCGGTAGTATAGTGGTGAGTATCTCCGCCTGTCACGTGGAAGGCCCGGGTTCGATTCCCGGCCGGGGAG
>Asp-GTC-4
TCCTCGGTAGTATAGTGGTGAGTATCTCCGCCTGTCACGTGGAAGGCCCGGGTTCGATTCCCGGCCGGGGAG
>Asp-GTC-5
TCCTCGGTAGTATAGTGGTGAGTATCTCCGCCTGTCACGTGGAAGGCCCGGGTTCGATTCCCGGCCGGGGAG
>Asp-GTC-6
TCCTCGGTAGTATAGTGGTGAGTATCTCCGCCTGTCACGTGGAAGGCCCGGGTTCGATTCCCGGCCGGGGAG
>Asp-GTC-7
TCCTCGGTAGTATAGTGGATAGTATCTCCGCCTGTCACGTGGAAGGCCCGGGTTCGATTCCCGGCCGGGGAG
>Cys-GCA-1
GGAGGCATAGCTCAGTGGTAGAGCATTCGACTGCAGATCGAGAGGTCCCCGGTTCGAACCCGGGTGTCTCCT
>Cys-GCA-2
GGAGGCATAGCTCAGTGGTAGAGCATTCGACTGCAGATCGAGAGGTCCCCGGTTCAAACCCGGGTGTCTCCT
>Cys-GCA-3
GGAGGCATAGCTCAGTGGTAGAGCATTCGACTGCAGATCGAGAGGTCCCCGGTTCAAACCCGGGTGTCTCCT
>Cys-GCA-4
GGAGGCATAGCTCAGTGGTAGAGCATTCGACTGCAGATCGAGAGGTCCCCGGTTCAAACCCGGGTGTCTCCT
>Cys-GCA-5
GGAGGCATAGCTCAGTGGTAGAGCATTCGACTGCAGATCGAGAGGTCCCCGGTTCAAACCCGGGTGTCTCCT
>Cys-GCA-6
GGAGGCATAGCTCAGTGGTAGAGCATTCGACTGCAGATCGAGAGGTCCCCGGTTCAAACCCGGGTGTCTCCT
>Cys-GCA-7
GGAGACATAGCTCAGTGGTAGAGCATTCGACTGCAGATCGAGAGGTCCCCGGTTCGAACCCGGGTGTCTCCT
>Gln-CTG-1
GGCCCGATAGTGTACTGGTTATCACTCTGGACTCTGAATCCAGCGACCCGAGTTCGAGTCTCGGTGGGGCCT
>Gln-CTG-2
GGCCCCATGGTGTAGTGGTTATCACTCTGGACTCTGAATCCAGCGACCTGAGTTCGAGTCTCGGTGGGGCCT
>Gln-CTG-3
GGCCCCATGGTGTAGCGGTTATCACTCTGGACTCTGAATCCAGCGACCCGAGTTCGAGTCTCGGTGGGGCCT
>Gln-CTG-4
GGCCCCATGGTGTAGCGGTTATCACTCTGGACTCTGAATCCAGCGACCCGAGTTCGAGTCTCGGTGGGGCCT
>Gln-CTG-5
AGCCGCGTGTAGCCGTGTAGCTGCAATCACTCTGGACTCTGAATCCAGCGACCCGAGTTCGAGTCTCGGTGGGGCCT
>Gln-TTG-1
GGTCCCATGGTGTAGCGGTTATCACTCTGGACTTTGAATCCAGCAACCCGAGTTCGAGTCTCGGTGGGACCT
>Gln-TTG-2
GGTCCCATGGTGTAGCGGTTATCACTCTGGACTTTGAATCCAGCAACCCGAGTTCGAGTCTCGGTGGGACCT
>Gln-TTG-3
GGGTAGCGCATTGGTTAGCATTGCGGACTTTGGTTTCGTCGAACCGGGGTTCGAATCCCCGCATGACCG
>Gln-TTG-4
GGCCCCATGGTGTAGTGGTTATCACTCTGGACTTTGAATCCAGCAACCCGAGTTCGAGTCTCGGTGGGGCCT
>Glu-CTC-1
TCCCGCGTGGTCTAGCGGTTAGGATTCCTGGCTCTCACCCAGGCGGCCCGGGTTCGACTCCCGGCGCGGGAG
>Glu-CTC-2
TCCCGCGTGGTCTAGCGGTTAGGATTCCTGGCTCTCACCCAGGCGGCCCGGGTTCGACTCCCGGCGCGGGAG
>Glu-CTC-3
TCCCGCGTGGTCTAGCGGTTAGGATTCCTGGCTCTCACCCAGGCGGCCCGGGTTCGACTCCCGGCGCGGGAG
>Glu-TTC-1
TGCTGTGCATTCCATAACTAGCACGACAGCGGTTAGGATTCCTGGCTTTCACCCAGGCGGCCCGGGTTTGACTCCCGGCGCGGGAG
>Glu-TTC-2
TGCTGTGCATTCCATAACTAGCACGACAGCGGTTAGGATTCCTGGCTTTCACCCAGGCGGCCCGGGTTTGACTCCCGGCGCGGGAG
>Glu-TTC-3
TCCCGCGTGGTCTAGCGGTTAGGATTCCTGGCTTTCACCCAGGCGGCCCGGGTTCGACTCCCGGCGCGGGAG
>Glu-TTC-4
TCCCGCGTGGTCTAGCGGTTAGGATTCCTGGCTTTCACCCAGGCGGCCCGGGTTCGACTCCCGGCGCGGGAG
>Glu-TTC-5
TCCCGCGTGGTCTAGCGGTTAGGATTCCTGGCTTTCACCCAGGCGGCCCGGGTTCGACTCCCGGCGCGGGAG
>Glu-TTC-6
TCCCGCGTGGTCTAGCGGTTAGGATTCCTGGCTTTCACCCAGGCGGCCCGGGTTCGACTCCCGGCGCGGGAG
>Glu-TTC-7
TCCCGCGTGGTCTAGCGGTTAGGATTCCTGGCTTTCACCCAGGCGGCCCGGGTTCGACTCCCGGCGCGGGAG
>Gly-ACC-1
AGTTGGGGCAGCGGATAGCGCGCTCGTCTACCATCTGAGGGGTTTCGGGTTCGATACCCGGGAGAACTG
>Gly-GCC-1
TGGCCGGTGGTTCAGTGGTAGAATACTCGCCTGCCACGCGGGAGGCCAGGGCCCAGTTGGCCAC
>Gly-GCC-2
GCGCCGGTGGTTCAGTGGTAGAATGCTCGCCTGCCACGCGGGCGGCCCGGGTTCGATTCCCGGCCGGCGCA
>Gly-GCC-3
GCGCCGGTGGTTCAGTGGTAGAATGCTCGCCTGCCACGCGGGCGGCCCGGGTTCGATTCCCGGCCGGCGCA
>Gly-GCC-4
GCGCCGGTGGTTCAGTGGTAGAATGCTCGCCTGCCACGCGGGCGGCCCGGGTTCGATTCCCGGCCGGCGCA
>Gly-GCC-5
GCGCCGGTGGTTCAGTGGTAGAATGCTCGCCTGCCACGCGGGCGGCCCGGGTTCGATTCCCGGCCGGCGCA
>Gly-GCC-6
GCGCCGGTGGTTCAGTGGTAGAATGCTCGCCTGCCACGCGGGCGGCCCGGGTTCGATTCCCGGCCGGCGCA
>Gly-GCC-7
GCGCCGGTGGTTCAGTGGTAGAATGCTCGCCTGCCACGCGGGCGGCCCGGGTTCGATTCCCGGCCGGCGCA
>Gly-GCC-8
GCATCGGTTGTTCAGTGGTAGGATGCTCGCCTGCCACGCAGGCGGCCCGGGTTCGATTCCCGGCCGATGCA
>Gly-GCC-9
GCATCGGCGGTTCAGTGGCAGAATGCTCGCCTGCCACGCGGACGGCCCGTGCTGGATTCCCGGCCGGTGCA
>Gly-GCC-10
GATCCGGTGGTTCAGTGGTAGAATGCTCGCCTGCCACGCGGGCGGCCCGGGTTCGTTTCCCGGCCGGCGCA
>Gly-GCC-11
CCGCCGGTGGTTCAGTGGTAGAATGCTCGCCTGCCACGCGGGCGGCCCGGGTTCGATTCCCGGCCGGCGCA
>Gly-CCC-1
GCGCCGATGGTGTAGGGGTATCATGCAACCCTCCCACGGTTGCGACCCGGGTTCGAATCCCGGTCGGCGCA
>Gly-CCC-2
GCGCCGATGGTGTAGGGGTATCATGCAACCCTCCCACGGTTGCGACCCGGGTTCGAATCCCGGTCGGCGCA
>Gly-CCC-3
GCGCCGATGGTGTAGGGATATCATGCAACCCTCCCATGGCTGCGACCAGGGCTCGAATCCTGGTCGACGCA
>Gly-TCC-1
GTGAGTCTGGTTTAATGGTTATCATGGCAGCCTTCCAAGTTATCAATCCGGATTCGATTTCCGGGCCTCACA
>Gly-TCC-2
GCGCGGCTGGTGTGATGGTTATCATGGCAACCTTCCAAGTTGTCGATCTGGGTTAGATTCCCGGGCCTCGCA
>Gly-TCC-3
GCGAGGTTGGTGTAATGTTTATCATGGCAGCCTTCCAAGTTGTCGATCCGGGTTCGATTCCCGGGCCTCGCA
>Gly-TCC-4
GCGAGGTTGGTGTAATGTTTATCATGGCAGCCTTCCAAGTTGTCGATCCGGGTTCGATTCCCGGGCCTCGCA
>Gly-TCC-5
GCGAGGTTGGTGTAATGTTTATCATGGCAGCCTTCCAAGTTGTCGATCCGGGTTCGATTCCCGGGCCTCGCA
>Gly-TCC-6
GCGAGGTTGGTGTAATGGTTATCATGGCAGCCTTCCAAGTTGTCGATCCGGGTTCGATTCCCGGGCCTCGCA
>Gly-TCC-7
GCGAGGTTGGTGTAATGGTTATCATGGCAGCCTTCCAAGTTGTCGATCCGGGTTCGATTCCCGGGCCTCGCA
>Gly-TCC-8
GCGAGGTTGGTGTAATGGTTATCATGGCAGCCTTCCAAGTTGTCGATCCGGGTTCGATTCCCGGGCCTCGCA
>Gly-TCC-9
GCGAGGTTGGTGTAATGGTTATCATGGCAGCCTTCCAAGTTGTCGATCCGGGTTCGATTCCCGGGCCTCGCA
>Gly-TCC-10
GCGAGGTTGGTGTAATGGTTATCATGGCAGCCTTCCAAGTTGTCGATCCGGGTTCGATTCCCGGGCCTCGCA
>Gly-TCC-11
GCGAGGCTGGTGTAATGGTTATCATGGCAGCCTTCCAAGTTGTCGATCCGGGTTCGATTCCCGGGCCTCGCA
>Gly-TCC-12
GCGAGGCTGGTGTAATGGTTATCATGGCAGCCTTCCAAGTTGTCGATCCGGGTTCGATTCCCGGGCCTCGCA
>Gly-TCC-13
GCGAGGCTGGTGTAATGGTTATCATGGCAGCCTTCCAAGTTGTCGATCCGGGTTCGATTCCCGAGAATCGCACAGCTTTCGCG
>Gly-TCC-14
GCGAGACTGGTGTAATGGTTATCATGGCAGCCTTCCAAGTTGTCGATCCGGGTTCGATTCCCGGGTCTCGCA
>His-GTG-1
GTAGCTTAGCTGATGAAGCATTCGCCCGTGAAGCCAGAGATCGTGGGTTCAACTCCCACGCA
>His-GTG-2
GCCGTGATAGTCTAGTGGTTAGGACATTGCGTTGTGGCCGCAAGAACCCAGGTTCGAATCCTGGTCACGGCA
>His-GTG-3
GCCGTGATAGTCTAGTGGTTAGGACATTGCGTTGTGGCCGCAAGAACCCAGGTTCGAATCCTGGTCACGGCA
>His-GTG-4
GCCGTCGTAGTCTAGTGGTTAGGACATTGCGTTGTGGCCGCAAGAACCCAGGTTCGAATCCTGGCGACGGCA
>His-GTG-5
GCCGTCGTAGTCTAGTGGTTAGGACATTGCGTTGTGGCCGCAAGAACCCAGGTTCGAATCCTGGCGACGGCA
>His-GTG-6
GCCGTCGTAGTCTAGTGGTTAGGACATTGCGTTGTGGCCGCAAGAACCCAGGTTCGAATCCTGGCGACGGCA
>His-GTG-7
ACCGTATAGGTGATAGTCTAGTGGTTAGTACATTGCGTTGTGGCCGCAAGAACCCAGGTTCGAATCCTGGCCACGGCA
>Ile-AAT-1
GGCCTGGTAGCTCAGTCGGTTAGAGCGTCGTGCTAATAACGCGAATGTCGTGGGTTCGATCCCCATCCGGGCCA
>Ile-AAT-2
GGCCTGGTAGCTCAGTCGGTTAGAGCGTCGTGCTAATAACGCGAATGTCGTGGGTTCGATCCCCATCCGGGCCA
>Ile-AAT-3
GGCCCGGTAGCTCGGTTGGTTAGAGCGTCGTGCTAATAACGCGAATGTCATGGGTTCGATCCCCATCCGGGCCA
>Ile-AAT-4
GGCCCGGTAGCTCAGTTGGTTAGAGCGTCGTGCTAATAACGCGAATGTCGTGGGTTCGATCCCCATCCGGGCCA
>Ile-AAT-5
GGCCCGGTAGCTCAGTTGGTTAGAGCGTCGTGCTAATAACGCGAATGTCGTGGGTTCGATCCCCATCCGGGCCA
>Ile-AAT-6
GGCCCGGTAGCTCAGTTGGTTAGAGCGTCGTGCTAATAACGCGAATGTCGTGGGTTCGATCCCCATCCGGGCCA
>Ile-AAT-7
GGCCCGGTAGCTCAGTTGGTTAGAGCGTCGTGCTAATAACGCGAATGTCGTGGGTTCGATCCCCATCCGGGCCA
>Ile-AAT-8
GGCCCGGTAGCTCAGTTGGTTAGAGCGTCGTGCTAATAACGCGAATGTCGTGGGTTCGATCCCCATCCGGGCCA
>Ile-AAT-9
GGCCCGGTAGCTCAGTTAGCTACAGCGTCGTGCTAATAACGCGAATGTCGTGGGTTCGGTCCCCATCCGAGCTA
>Ile-AAT-10
AGTTCCGTAGCTCAGTTTGTTAGAGCGTCGTGCTAATAACGCGAACGTAGTGGGTTCGATCCCCATCCGGGCCA
>Ile-TAT-1
TCCCCGGTAGCTTAGTTGGTTAAAGCACCGTACTTATAATGCGGAGGTCGAGAGTTCGAGCCTCTCTCGGGGCA
>Ile-TAT-2
GCCCCGGTAGCTTAGTTGGTTAGAGCGCCGTACTTATAATGCGGAGGTCGAGAGTTCGAGCCTCTCTCGGGGCA
>Ile-TAT-3
GCCCCCGTAGCTTAGTTGGTTAGAGCGCCGTACTTATAATGCGGAGGTCGGGAGTTCGAGCCTCCCCGGGGGCA
>iMet-CAT-1
AGCAGAGTGGCGCAGTGGAAGCGTGCTGGGCCCATAACCCAGAGGTCCGTGGATCGAAACCACGCTCTGCTA
>iMet-CAT-2
AGCAGAGTGGCGCAGTGGAAGCGTGCTGGGCCCATAACCCAGAGGTCCGTGGATCGAAACCACGCTCTGCTA
>iMet-CAT-3
AGCAGAGTGGCGCAGTGGAAGCGTGCTGGGCCCATAACCCAGAGGTCCGTGGATCGAAACCACGCTCTGCTA
>iMet-CAT-4
AGCAGAGTGGCGCAGTGGAAGCGTGCTGGGCCCATAACCCAGAGGTCCGTGGATCGAAACCACGCTCTGCTA
>Leu-AAG-1
GGCAGAGTGGCCGAGCGGTCTAAGGCGCCGGTTTAAGGCACCGGTCCGAAAGGGCGTGGGTTCGAATCCCACCTCTGTCA
>Leu-AAG-2
GGCAGAGTGGCCGAGCGGTCTAAGGCGCCGGTTTAAGGCACCGGTCCGAAAGGGCGTGGGTTCGAATCCCACCTCTGTCA
>Leu-CAG-1
GTTAAAGTGGCCGAGCGGTCTAAGGCGCTGCGTTCAGGTCGCAGTCCACTCCGTGGGCGTGGGTTCGAATCCCACCCCTGACA
>Leu-CAG-2
GTCAGGGTGGCCGAGCGGTCTAAGGCGCTGCGTTCAGGTCGCAGTCCACTCTGTGGGCGTGGGTTCGAATCCCACCTCTGACA
>Leu-CAG-3
GTCAGGGTGGCCGAGCGGTCTAAGGCGCTGCGTTCAGGTCGCAGTCCACTCTGTGGGCGTGGGTTCGAATCCCACCCCTGACA
>Leu-CAG-4
GTCAGGGTGGCCGAGCGGTCTAAGGCGCTGCGTTCAGGTCGCAGTCCACTCTGTGGGCGTGGGTTCGAATCCCACCCCTGACA
>Leu-TAA-1
GGTAGGTTGGCCGAGTGGTTAAGGCGGTGGACTTAAGATCCACTGGAGGTCGTCTCCGCGTGGGTTCGAACCCCACACCTACCA
>Leu-TAA-2
GGTAGGTTGGCCGAGTGGTTAAGGCGGTGGACTTAAGATCCACTGGAGGCAGTGGGTTCGAACCCCACACCTACCA
>Leu-TAG-1
GGCAGTGTGGCCGAGTGGTCTAAGGCGCTGGTTTTAGGCACCAGTCCGAAAGGGCGTGGGTTCGAATCCCACCACTGTCA
>Leu-TAG-2
GGCAGTGTGGCCGAGTGGTCTAAGGCGCTGGTTTTAGGCACCAGTCCGAAAGGGCGTGGGTTCGAATCCCACCACTGTCA
>Leu-TAG-3
GGCAGTGTGGCCGAGTGGTCTAAGGCGCTGGTTTTAGGCACCAGTCCGAAACGGCGTGGGTTCGAATCCCACCACTGTCA
>Leu-TAG-4
GGCAGTGTGGCCGAGCGGTCTAAGGCGCTGGTTTTAGGCACCAGTCCGAAAGGGCGTGGGTTCGAATCCCACCACTGTCA
>Leu-TAG-5
GGCAGTGTGGCCGAGCGGTCTAAGGCGCTGGTTTTAGGCACCAGTCCGAAAGGGCGTGGGTTCGAATCCCACCACTGTCA
>Leu-CAA-1
GTCAGGGTGGCCGAGCGGTCTAAGGCGCCAGACTCAAGGGTAAACCTTCTGGGTGTTCTGGTCCACGAATGTGGGCGTGGGTTCGAATCCCACCTCTGACA
>Leu-CAA-2
GTCAGGGTGGCCGAGCGGTCTAAGGCGCCAGACTCAAGGGCAAACCTTCTGGGTGTTCTGGTCCACGAATGTGGGCGTGGGTTCGAATCCCACCTCTGGCA
>Leu-CAA-3
GTCAGGGTGGCCGAGCGGTCTAAGGCGCCAGACTCAAGGGCAAACCTTCTGGGTGTTCTGGTCCACGAATGTGGGCGTGGGTTCGAATCCCACCTCTGACA
>Leu-CAA-4
GTCAGGGTGGCCGAGCGGTCTAAGGCGCCAGACTCAAGGGATTCTTTGCCTTCTGGGTGTTCTGGTCCACGAATGTGGGCGTGGGTTCGAATCCCACCTCTGACA
>Leu-CAA-5
GTCAGGGTGGCCGAGCGGTCTAAGGCGCCAGACTCAAGGGACTCTTTGCCTTCTGGGTGTTCTGGTCCACGAATGTGGGCGTGGGTTCGAATCCCACCTCTGACA
>Lys-CTT-1
GCCCGGTTGGCTCAGCCGGTAGAGCATGGGACTCTTAATCCCAGGGTCGTGGGTTCGAGCCCACATCAAGCC
>Lys-CTT-2
GCCCGGTTAGCTCAGTCGGTAGAGCATGGGACTCTTAATCCCAGGGTGTGGTTTCACCAGGTC
>Lys-CTT-3
GCCCGGTTAGCTCAGTCGGTAGAGCATGGGACTCTTAATCCCAGGGTCGTGGTTCGAGCCCCACATCGGGCG
>Lys-CTT-4
GCCCGGTTAGCTCAGTCGGTAGAGCATGGGACTCTTAATCCCAGGGTCGTGGGTTCGAGCCCCACATCGGGCG
>Lys-CTT-5
GCCCGGTTAGCTCAGTCGGTAGAGCATGGGACTCTTAATCCCAGGGTCGTGGGTTCGAGCCCCACATCGGGCG
>Lys-CTT-6
GCCCGGTTAGCTCAGTCGGTAGAGCATGGGACTCTTAATCCCAGGGTCGTGGGTTCGAGCCCCACATCGGGCG
>Lys-CTT-7
GCCCGGTTAGCTCAGTCGGTAGAGCATGGGACTCTTAATCCCAGGGTCGTGGGTTCGAGCCCCACATCGGGCG
>Lys-CTT-8
GCCCGGTTAGCTCAGTCGGTAGAGCATGGGACTCTTAATCCCAGGGTCGTGGGTTCGAGCCCCACATCGGGCG
>Lys-CTT-9
GCCCGGTTAGCTCAGTCGGTAGAGCATGGGACTCTTAATCCCAGGGTCGTGGGTTCGAGCCCCACATCGGGCG
>Lys-CTT-10
GCCCGGTTAGCTCAGTCGGTAGAGCATGGGACTCTTAATCCCAGGGTCGTGGGTTCGAGCCCCACATCGGGCG
>Lys-CTT-11
GCCCGGTTAGCTCAGTCGGTAGAGCATGGGACTCTTAATCCCAGGGTCGTGGGTTCGAGCCCCACATCGGGCG
>Lys-CTT-12
GCCCGGTTAGCTCAGTCGGTAGAGCATGGGACTCTTAATCCCAGGGTCGTGGGTTCGAGCCCCACATCGGGCG
>Lys-CTT-13
GCCCGGTTAGCTCAGTCGGTAGAGCATGGGACTCTTAATCCCAGGGTCGTGGGTTCGAGCCCCACATCGGGCG
>Lys-CTT-14
GCCCGGTTAGCTCAGTCGGTAGAGCATGGGACTCTTAATCCCAGGGTCGTGGGTTCGAGCCCCACATCGGGCG
>Lys-CTT-15
GCCCGGTTAGCTCAGTCGGTAGAGCATGGGACTCTTAATCCCAGGGTCGTGGGTTCGAGCCCCACATCGGGCG
>Lys-CTT-16
GCCCGGCTAGCTCAGTCGGTAGAGCATGGGACTCTTAATCCCAGGGTCGTGGGTTCGAGCCCCACGTCGGGCG
>Lys-CTT-17
GCCCGGCTAGCTCAGTCGGTAGAGCATGGGACTCTTAATCCCAGGGTCGTGGGTTCGAGCCCCACGTCGGGCG
>Lys-TTT-1
GCCCGGATAGCTCAGTCGGTAGAGCATCAGACTTTTAATCTGAGGGTCCAGGGTTCGAGCCCCTGTTCGGGCG
>Lys-TTT-2
GCCCGGATAGCTCAGTCGGTAGAGCATCAGACTTTTAATCTGAGGGTCCAGGGTTCGAGCCCCTGTTCGGGCG
>Lys-TTT-3
GCCCGGATAGCTCAGTCGGTAGAGCATCAGACTTTTAATCTGAGGGTCCAGGGTTCGAGCCCCTGTTCGGGCG
>Lys-TTT-4
GCCCGGATAGCTCAGTCGGTAGAGCATCAGACTTTTAATCTGAGGGTCCAGGGTTCGAGCCCCTGTTCGGGCG
>Lys-TTT-5
GCCCGGATAGCTCAGTCGGTAGAGCATCAGACTTTTAATCTGAGGGTCCAGGGTTCGAGCCCCTGTTCGGGCG
>Lys-TTT-6
GCCCGGATAGCTCAGTCGGTAGAGCATCAGACTTTTAATCTGAGGGTCCAGGGTTCGAGCCCCTGTTCGGGCG
>Lys-TTT-7
GCCCGGATAGCTCAGTCGGTAGAGCATCAGACTTTTAATCTGAGGGTCCAGGGTTCGAGCCCCTGTTCGGGCG
>Met-CAT-1
GCCCTAGTATCGCAGTCGGTTAGCGCGTCAGTCTCATAATCTGAAGGCCGTGAGATCGAGTCTCACCTGGGGCA
>Met-CAT-2
GCCCTAGTAGCGCAGTTGGTTAGCGCGTCAGTCTCATAATCTGAAGGCCGTGAGTTCGAGTCTCACCTGGGGCA
>Met-CAT-3
GCCCTAGTAGCGCAGTCGGTTAGCGCGTCAGTCTCATAATCTGAAGGCCGTGAGTTCGAGTCTCACCTGGGGCA
>Met-CAT-4
GCCCTAGTAGCGCAGTCGGTTAGCGCGTCAGTCTCATAATCTGAAGGCCGTGAGTTCGAGTCTCACCTGGGGCA
>Met-CAT-5
GCCCCAGTAGCGCAGTCGGTTAGCGCGTCAGTCTCATAATCTGAAGGCCGTGAGTTCGAGTCTCACCTGGGGCA
>Phe-GAA-1
TCCGTAGTAGCTTGGCTGGTAGAGCTATCCGCGGAAATCGGGAGGTTGTGGATTCGAGACCCACCTAAGGAC
>Phe-GAA-2
GCCGTGGTAGCTCAGCAGGGAGAGCGTTAGACTGAAGATCTAAATGTCCCCGGTTCGATCCCGGGTCGCGGCA
>Phe-GAA-3
GCCGTGATAGCTCAGCAGGGAGAGCGTTAGACTGAAGATCTAAATGTCCCCGGTTCGATCCCGGGTCGCGGCA
>Phe-GAA-4
GCCGTGATAGCTCAGCAGGGAGAGCGTTAGACTGAAGATCTAAATGTCCCCGGTTCGATCCCGGGTCGCGGCA
>Phe-GAA-5
GCCGCGATAGCTCAGCAGGGAGAGCGTTAGACTGAAGATCTAAATGTCCCCGGTTCGATCCCGGGTCGCGGCA
>Phe-GAA-6
GCCGCGATAGCTCAGCAGGGAGAGCGTTAGACTGAAGATCTAAATGTCCCCGGTTCGATCCCGGGTCGCGGCA
>Pro-AGG-1
GGCCTGGTGGTCTAGGGGTATGATACTCGCTTAGGGTGCGAGTGGTCCCGGGTTCAAATCCCGGCCAGGCCC
>Pro-AGG-2
GGCCTGGTGATCAAGGGGTATGATGCTCACTTAGGGTGCGAGCGGTCCCGGGTTCAAATACCGGTCAGGCCT
>Pro-AGG-3
GGCCTGGGGGTCTAGGGTCATGCTACTCGCTTAGGGTGAGAGTGGTCCCGGGTTCAAATCCCTGTCAGGCCC
>Pro-AGG-4
GGCCTGATGGTCTAGGGGTATGATACTCGCTTAGGGTGCGAGTGGTCCCGGGTTCAAATCCCGGTCAGGCCC
>Pro-AGG-5
GGCCTGATGGTCTAGGGGTATGATACTCGCTTAGGGTGCGAGTGGTCCCGGGTTCAAATCCCGGTCAGGCCC
>Pro-AGG-6
GGCCCGATGGTCTAGGGGTATGATACTCGCTTAGGGTGCGAGTGGTCCCGGGTTCAAATCCCGGTCGGGCCC
>Pro-CGG-1
GGCCTGGTGGTCTAGGGGTATGATACTCGCTTCGGGTGTGAGTGGTCCCGGGTTCAAATCCCGGCCAGGCCC
>Pro-CGG-2
GGCCTGATGGTCTAGGGGTATGATACTCGCTTCGGGTGTGAGTGGTCCCGGGTTCAAATCCCGGTCAGGCCC
>Pro-TGG-1
GGCCTGGTGGTCTAGGGGTATGATACTCGCTTTGGGTGTGAGTGGTCCCGGGTTCAAATCCCGGCCAGGCCC
>Pro-TGG-2
GGCCTAGTGGTCTAGGGGTATGATACTCGCTTTGGGTGTGAGTGGTCCCGGGTTCAAATCCCGGCTAGGCCC
>Pro-TGG-3
GGCCTAGTGGTCTAGGGGTATGATACTCGCTTTGGGTGCGAGTGGTCCCGGGTTCGAATCCCGGCTGGGCCC
>Pro-TGG-4
GCGAGATGGCTCAGTGGTTAGAGCGCGAATTTGCTGGCCGAAAGGTCTATGGTTCGAACCCGATCTCTGCA
>SeC-TCA-1
GCCTGGGATGAACCTCGGTGGTCCGGAGTGCAGGCTTCAAACCTGTAGCCGGTTAACGCTGGAGGGGTTCGATTCCGCCTTCTCGGCG
>SeC-TCA-2
GCCGGGATGAACCTCGGTGGTCCGGGGTGCAGGCTTCAAACCTGTAGCCGGCTGACGCCGGAGCGGTTCGATTCCGCCTTCTCGGCG
>Ser-AGA-1
GTCGTGGTGGCCGAGTGGTTAAGGCGTTGGACTAGAAATCCAATGGGGTCTCCCCGCGCAGGTTCGAATCCTGCCCGCGACG
>Ser-AGA-2
GTCGTGGTGGCCGAGTGGTTAAGGCGTTGGACTAGAAATCCAATGGGGTCTCCCCGCGCAGGTTCGAATCCTGCCCGCGACG
>Ser-AGA-3
GTCGTGGTGGCCGAGTGGTTAAGGCGTTGGACTAGAAATCCAATGGGGTCTCCCCGCGCAGGTTCGAATCCTGCCCGCGACG
>Ser-AGA-4
GTCGTGGTGGCCGAGTGGTTAAGGCGTTGGACTAGAAATCCAATGGGGTCTCCCCGCGCAGGTTCGAATCCTGCCCGCGACG
>Ser-CGA-1
GTCGTGGTGGCCGAGTGGTTAAGGCGTTGGACTCGAAATCCAATGGGGTTTCCCCGCGCAGGTTCGAATCCTGCCCGCGACG
>Ser-CGA-2
GTCGTGGTGGCCGAGTGGTTAAGGCGTTGGACTCGAAATCCAATGGGGTTTCCCCGCGCAGGTTCGAATCCTGCCCGCGACG
>Ser-CGA-3
GTCGCGGTGGCCGAGTGGTTAAGGCGTTGGACTCGAAATCCAATGGGGTCTCCCCGCGCAGGTTCGAATCCTGCCCGCGACG
>Ser-CGA-4
GGTGAGATGGCTCAGTGGTTAGAGCGCGAATTTACCGACTGCGGTTCGAGCTCGACCTCCGCATCTCGACA
>Ser-CGA-5
GGCAAGATGGCTCAGTGGTTAGAGCGCGAATTTACTGTGGTTCGAACCCGACTCCTGCATCT
>Ser-GCT-1
GGCGGGGTGACCGAGTGGTTAAGGTGATGGATTGCTAATCCATTGGGGTTTCCCTGCATGGGTTCGAATCCCATCCCCGTCG
>Ser-GCT-2
GGCGGGGTGACCGAGTGGCTAAGGTGATGGATTGCTAATCCATTGGGGTTTCCCTGCATGGGTTCGAATCCCATCCCCGTCG
>Ser-GCT-3
GACGGGGTGGCCGAGTGGTTAAGGCGATGGACTGCTAATCCATTGGGGTTTCCCCGCGTGGGTTCGAATCCCATCCCCGTCG
>Ser-GCT-4
GACGGGGTGGCCGAGTGGTTAAGGCGATGGACTGCTAATCCATTGGGGTTTCCCCGCGTGGGTTCGAATCCCATCCCCGTCG
>Ser-GCT-5
GACGGGGTGGCCGAGTGGTTAAGGCGATGGACTGCTAATCCATTGGGGTTTCCCCGCATGGGTTCGAATCCCATCCCCGTCG
>Ser-GCT-6
GAACTCACCTTGGTTAAGGCGATGGATTGCTAATTCATTGGGGTTTCCCCGCGTGGGTTCGAATCCCATCCCCG
>Ser-TGA-1
GTCGAGATGGCCGAGTGGTTAAGGCGTTGGACTTGAAATCCAATGGGGTTTCCCCGCGCAGGTTCGAACCCTGCTCTCGACG
>Ser-TGA-2
GTCGAGATGGCCGAGTGGTTAAGGCGTTGGACTTGAAATCCAATGGGGTTTCCCCGCGCAGGTTCGAACCCTGCTCTCGACG
>Sup-TTA-1
TGTCTTGTAGGTGAATGAAATTTTATACAGATTATGGTCGAACACTTCAGTTTTTAAACGCTGGTCTGAAGGTCGGGGGTTCGAGTCCCCCCTGGGAAT
>Thr-AGT-1
GCTTCCATAGCTCAGTGGATAGAGCACTGGTCTAGTAAACCAGGGGTCGGGAGTTCGATCCTCCCTGGAAGCA
>Thr-AGT-2
GCCTCCATAGCTCAGTGGCTAGAGCACTGGTCTAGTAAACCAGGGGTCGGGAGTTCGATCCTCCCTGGAGGCA
>Thr-AGT-3
GCCTCCATAGCTCAGTGGATAGAGCACTGGTCTAGTAAACCAGGGGTCGGGAGTTCGATCCTCCCTGGAGGCA
>Thr-CGT-1
GCCTCCATAGCTCAGTGGCTAGAGCACTGGTCTCGTAAACCAGGGGTCGGGAGTTCGATCCTCCCTGGGGGCA
>Thr-CGT-2
GCCCTCGTAGCTCAGTGGTTAGAGCACTGGTCTCGTAAACCAGGGGTCGAGAGTTCGATTCTCTTCGGGGGCA
>Thr-GGT-1
TCCTTGGTAGCTCATTTGGTAGGGCACTCGCCCGGTAAGTGAGAGGTCGTGGGTTCGATTGCCGTCCAAGAAC
>Thr-GGT-2
GCGAGTAGTTCAGTCGGTAGAATACCCATCCGGTGAGCGGGAGGTCGGTCATTCGACTCCATCCTCAAACG
>Thr-TGT-1
TCCTAGGTAGCTCAGAATGTAGGGCTCTGGCTTTGTGAGCCAGAGAATTAGGTTCGAGACCTAATTTATGTT
>Thr-TGT-2
GCCTCCATAGCTCAGTGGTTAGAGCACTGGTCTTGTAAACCAGGGGTCGGGAGTTCGATCCTCCCTGGGGGCA
>Thr-TGT-3
GCCTCCATAGCTCAGTGGTTAGAGCACTGGTCTTGTAAACCAGGGGTCGGGAGTTCGATCCTCCCTGGGGGCA
>Thr-TGT-4
GCCTCCATAGCTCAGTGGCTAGAGCACTGGTCTTGTAAACCAGGGGTCGGGAGTTCGATCCTCCCTGGGGGCA
>Trp-CCA-1
GAGCTCGTGGCGCAATGGTAGCGCGTCTGACTCCAGATCAGAAGGTTGCGTGTTCGAGTCACGTCGGGCTCA
>Trp-CCA-2
GAGCTCGTGGCGCAATGGTAGCGCGTCTGACTCCAGATCAGAAGGTTGCGTGTTCGAGTCACGTCGGGCTCA
>Trp-CCA-3
GAGCCCGTGGCGCAATGGTAGCGCGTCTGACTCCAGATCAGAAGGTTGCGTGTTCGAGTCACGTCGGGCTCA
>Tyr-GTA-1
CCGACGATAGCTCAGTTGGTAGAGCGGAGGACTGTAGATGTGGCAGTGATCCTTAGGTCGGTGGTTCGAATCCGCCTCGTCGGA
>Tyr-GTA-2
CCGACGATAGCTCAGTTGGTAGAGCGGAGGACTGTAGACGTTTGCAGCAATCCTTAGGCCGGTGGTTCGAATCCGCCTCGTCGGA
>Tyr-GTA-3
CCGACGATAGCTCAGCTGGTAGAGCGGAGGACTGTAGTGCGTGACAGCTATCCTTAGGTCGGTGGTTCAAATCCGCCTCGTCGGA
>Tyr-GTA-4
CCGACGATAGCTCAGCTGGTAGAGCGGAGGACTGTAGTGCATGACAGCTATCCTTAGGTCGGTGGTTCGAATCCGCCTCGTCGGA
>Tyr-GTA-5
CCGACGATAGCTCAGCTGGTAGAGCGGAGGACTGTAGTGCATGACAGCTATCCTTAGGTCGGTGGTTCAAATCCGCCTCGTCGGA
>Tyr-GTA-6
CCGACGATAGCTCAGCTGGTAGAACGGAGGACTGTAATACATGACAGATATCCTTAGGTCGGTGGTTCAAATCCGCCTCGTCGGA
>Tyr-GTA-7
CCCGTGATAGCTCAGTTGGTAGAGCGGAGGACTGTAGATGACGCAGTGATCCTTAGGTCGGTGGTTCGAATCCGCCTCACGGGA
>Undet-NNN-1
GGCGAGATGGCTCAGTGGTTAGAGCGCGAATTTTCTGACCGGAAGGTTCGAACTCTTCCTCTACATCTCGACT
>Undet-NNN-2
GGCCCCATAGTGTAGTGGATATCACTCTGGACTTTGTAATCCAGCAACCCGAGTTCGAGTCTCGGTGGGGCCT
>Undet-NNN-3
GGCAGAGTGGCCGAACGGTCTAAGGCACCGGTCCGAAAGGGCGTGCGTTCAAATCTCACCCCTGTCA
>Undet-NNN-4
GGAGATAGCCAAGTGGTTAAGGCGTGAATTTACTGATAGTAAGGTCTGTGGTTCGAATCCATCTCTAACA
>Undet-NNN-5
GCTTGAGATAGCTCAGTGGTTAAGGCGCGAACTTACTGGTCGTGGTGGTTCGAACCCAACCTCAGCA
>Val-AAC-1
GGTTCTGTGGTGTAGTGGTTATCACGTCTGTCTAACACACAGAAGGTCCCCAGTTCGAGCCTGGGCAGAGCCA
>Val-AAC-2
GGTTCTGTGGTGTAGTGGTTATCACGTCTGTCTAACACACAGAAGGTCCCCAGTTCGAGCCTGGGCAGAGCCA
>Val-AAC-3
GGTTCTGTGGTGTAGTGGTAATCACGTCTGTCTAACACACAGAAGGTCCCCAGTTCGAGCCTGGGCAGAGCCA
>Val-AAC-4
GGTTCCGTGGTGTAGTGGTTATCACGTCTGTCTAACACACAGAAGGTCCCCAGTTCGAGCCTGGGCGGAGCCA
>Val-AAC-5
GGTTCCGTGGTGTAGTGGTTATCACGTCTGTCTAACACACAGAAGGTCCCCAGTTCGAGCCTGGGCGGAGCCA
>Val-AAC-6
GACTGGTGTAGTGGTCAACACGTTCGCCTAACTTTCGAGGGTTCTGGGTTCGATACCCGGTCG
>Val-TAC-1
GGTCCGATGGTGTAGTGGTTATCACGTCTGCTTTACACGCAGAAGGTCCCCGGTTCGAACCCGGGTCGGACCA
>Val-TAC-2
GGTCCGATGGTGTAGTGGTTATCACGTCTGCTTTACACGCAGAAGGTCCCCGGTTCGAACCCGGGTCGGACCA
>Val-CAC-1
GGTTCAGTGGTGTAGTGGTTATCACGTCCGCCTCACACGCGGAAGGTCCCCGGTTCGAGCCCGGGCTGAACCA
>Val-CAC-2
GGTTCAGTGGTGTAGTGGTTATCACGTCCGCCTCACACGCGGAAGGTCCCCGGTTCGAGCCCGGGCTGAACCA
>Val-CAC-3
GGTTCAGTGGTGTAGTGGTTATCACGTCCGCCTCACACGCGGAAGGTCCCCGGTTCGAGCCCGGGCTGAACCA
>Val-CAC-4
GGTTCAGTGGTGTAGTGGTTATCACGTCCGCCTCACACGCGGAAGGTCCCCGGTTCGACCCCGGGCTGAACCA
