# Supplementary material for: The Liver Fluke Opisthorchis felineus Exosomal tRNA-Derived Small RNAs as Potential Mediators of Host Manipulation
Source: Biomolecules. 2026 Feb 4;16(2):244. doi: 10.3390/biom16020244 (PMC12938311; doi:10.3390/biom16020244)
Supplement: Supplementary file 1 [file biomolecules-16-00244-s001.zip › Table_S4.xlsx]

## Sheet: Лист1
Cell cycle M7963				Negative regulation of cell cycle M12829				Cell proliferation GO_0008283				Negative regulation of cell proliferation M6566				Cell migration M2001				Negative regulation of cell migration GO:0030336				Negative regulation of apoptotic process GO_0043066
Gene_ID	Gene_Name	Transcript_ID		Gene_ID	Gene_Name	Transcript_ID		Gene_ID	Gene_Name	Transcript_ID		Gene_ID	Gene_Name	Transcript_ID		Gene_ID	Gene_Name	Transcript_ID		Gene_ID	Gene_Name	Transcript_ID		Gene_ID	Gene_Name	Transcript_ID
	125	756			398	5406			512	6987			792	9747			184	2487			15	202			786	11395
>ENSG00000002822	MAD1L1	ENST00000265854		>ENSG00000002822	MAD1L1	ENST00000265854		>ENSG00000004897	CDC27	ENST00000066544		>ENSG00000000005	TNMD	ENST00000373031		>ENSG00000010810	FYN	ENST00000229471		>ENSG00000035403	VCL	ENST00000211998		>ENSG00000001084	GCLC	ENST00000504525
>ENSG00000002822	MAD1L1	ENST00000399654		>ENSG00000002822	MAD1L1	ENST00000399654		>ENSG00000004897	CDC27	ENST00000526866		>ENSG00000001631	KRIT1	ENST00000340022		>ENSG00000010810	FYN	ENST00000354650		>ENSG00000035403	VCL	ENST00000372755		>ENSG00000001084	GCLC	ENST00000509541
>ENSG00000002822	MAD1L1	ENST00000402746		>ENSG00000002822	MAD1L1	ENST00000402746		>ENSG00000004897	CDC27	ENST00000527547		>ENSG00000001631	KRIT1	ENST00000394503		>ENSG00000010810	FYN	ENST00000368667		>ENSG00000035403	VCL	ENST00000624354		>ENSG00000001084	GCLC	ENST00000514004
>ENSG00000002822	MAD1L1	ENST00000406869		>ENSG00000002822	MAD1L1	ENST00000406869		>ENSG00000004897	CDC27	ENST00000531206		>ENSG00000001631	KRIT1	ENST00000394505		>ENSG00000010810	FYN	ENST00000368678		>ENSG00000035403	VCL	ENST00000881823		>ENSG00000001084	GCLC	ENST00000616923
>ENSG00000004897	CDC27	ENST00000066544		>ENSG00000002822	MAD1L1	ENST00000853791		>ENSG00000004897	CDC27	ENST00000532893		>ENSG00000001631	KRIT1	ENST00000394507		>ENSG00000010810	FYN	ENST00000368682		>ENSG00000035403	VCL	ENST00000881824		>ENSG00000001084	GCLC	ENST00000643939
>ENSG00000004897	CDC27	ENST00000526866		>ENSG00000002822	MAD1L1	ENST00000853792		>ENSG00000004897	CDC27	ENST00000533415		>ENSG00000001631	KRIT1	ENST00000412043		>ENSG00000010810	FYN	ENST00000905530		>ENSG00000035403	VCL	ENST00000881825		>ENSG00000001084	GCLC	ENST00000650454
>ENSG00000004897	CDC27	ENST00000527547		>ENSG00000002822	MAD1L1	ENST00000853793		>ENSG00000004897	CDC27	ENST00000570740		>ENSG00000001631	KRIT1	ENST00000425073		>ENSG00000010810	FYN	ENST00000905531		>ENSG00000035403	VCL	ENST00000881826		>ENSG00000001084	GCLC	ENST00000856227
>ENSG00000004897	CDC27	ENST00000531206		>ENSG00000002822	MAD1L1	ENST00000853794		>ENSG00000004897	CDC27	ENST00000570818		>ENSG00000001631	KRIT1	ENST00000433016		>ENSG00000010810	FYN	ENST00000905532		>ENSG00000035403	VCL	ENST00000881827		>ENSG00000001631	KRIT1	ENST00000340022
>ENSG00000004897	CDC27	ENST00000532893		>ENSG00000002822	MAD1L1	ENST00000853795		>ENSG00000004897	CDC27	ENST00000571643		>ENSG00000001631	KRIT1	ENST00000444960		>ENSG00000010810	FYN	ENST00000905533		>ENSG00000035403	VCL	ENST00000881828		>ENSG00000001631	KRIT1	ENST00000394503
>ENSG00000004897	CDC27	ENST00000533415		>ENSG00000002822	MAD1L1	ENST00000853796		>ENSG00000004897	CDC27	ENST00000573502		>ENSG00000001631	KRIT1	ENST00000445516		>ENSG00000010810	FYN	ENST00000905534		>ENSG00000035403	VCL	ENST00000927509		>ENSG00000001631	KRIT1	ENST00000394505
>ENSG00000004897	CDC27	ENST00000570740		>ENSG00000002822	MAD1L1	ENST00000853797		>ENSG00000004897	CDC27	ENST00000573550		>ENSG00000001631	KRIT1	ENST00000454017		>ENSG00000010810	FYN	ENST00000905535		>ENSG00000035403	VCL	ENST00000927510		>ENSG00000001631	KRIT1	ENST00000394507
>ENSG00000004897	CDC27	ENST00000570818		>ENSG00000002822	MAD1L1	ENST00000853798		>ENSG00000004897	CDC27	ENST00000574304		>ENSG00000001631	KRIT1	ENST00000458177		>ENSG00000010810	FYN	ENST00000905536		>ENSG00000035403	VCL	ENST00000927511		>ENSG00000001631	KRIT1	ENST00000412043
>ENSG00000004897	CDC27	ENST00000571643		>ENSG00000002822	MAD1L1	ENST00000853799		>ENSG00000004897	CDC27	ENST00000576484		>ENSG00000001631	KRIT1	ENST00000686043		>ENSG00000010810	FYN	ENST00000905537		>ENSG00000035403	VCL	ENST00000927512		>ENSG00000001631	KRIT1	ENST00000425073
>ENSG00000004897	CDC27	ENST00000573502		>ENSG00000002822	MAD1L1	ENST00000853800		>ENSG00000004897	CDC27	ENST00000908518		>ENSG00000001631	KRIT1	ENST00000686094		>ENSG00000010810	FYN	ENST00000905538		>ENSG00000035403	VCL	ENST00000965704		>ENSG00000001631	KRIT1	ENST00000433016
>ENSG00000004897	CDC27	ENST00000573550		>ENSG00000002822	MAD1L1	ENST00000853801		>ENSG00000004897	CDC27	ENST00000908519		>ENSG00000001631	KRIT1	ENST00000686619		>ENSG00000010810	FYN	ENST00000905539		>ENSG00000035403	VCL	ENST00000965705		>ENSG00000001631	KRIT1	ENST00000444960
>ENSG00000004897	CDC27	ENST00000574304		>ENSG00000002822	MAD1L1	ENST00000853802		>ENSG00000004897	CDC27	ENST00000908520		>ENSG00000001631	KRIT1	ENST00000687135		>ENSG00000010810	FYN	ENST00000905540		>ENSG00000089225	TBX5	ENST00000310346		>ENSG00000001631	KRIT1	ENST00000445516
>ENSG00000004897	CDC27	ENST00000576484		>ENSG00000002822	MAD1L1	ENST00000853803		>ENSG00000004897	CDC27	ENST00000917931		>ENSG00000001631	KRIT1	ENST00000688781		>ENSG00000010810	FYN	ENST00000905541		>ENSG00000089225	TBX5	ENST00000349716		>ENSG00000001631	KRIT1	ENST00000454017
>ENSG00000005339	CREBBP	ENST00000262367		>ENSG00000002822	MAD1L1	ENST00000853804		>ENSG00000004897	CDC27	ENST00000917932		>ENSG00000001631	KRIT1	ENST00000691239		>ENSG00000010810	FYN	ENST00000905542		>ENSG00000089225	TBX5	ENST00000405440		>ENSG00000001631	KRIT1	ENST00000458177
>ENSG00000005339	CREBBP	ENST00000382070		>ENSG00000002822	MAD1L1	ENST00000853805		>ENSG00000006747	SCIN	ENST00000297029		>ENSG00000001631	KRIT1	ENST00000691827		>ENSG00000010810	FYN	ENST00000905543		>ENSG00000089225	TBX5	ENST00000860921		>ENSG00000001631	KRIT1	ENST00000684808
>ENSG00000005339	CREBBP	ENST00000571826		>ENSG00000002822	MAD1L1	ENST00000853806		>ENSG00000006747	SCIN	ENST00000341757		>ENSG00000001631	KRIT1	ENST00000692690		>ENSG00000010810	FYN	ENST00000905544		>ENSG00000089225	TBX5	ENST00000860922		>ENSG00000001631	KRIT1	ENST00000685431
>ENSG00000005339	CREBBP	ENST00000572134		>ENSG00000002822	MAD1L1	ENST00000853807		>ENSG00000006747	SCIN	ENST00000436854		>ENSG00000001631	KRIT1	ENST00000692807		>ENSG00000010810	FYN	ENST00000905545		>ENSG00000089225	TBX5	ENST00000860923		>ENSG00000001631	KRIT1	ENST00000686043
>ENSG00000005339	CREBBP	ENST00000573517		>ENSG00000002822	MAD1L1	ENST00000853808		>ENSG00000006747	SCIN	ENST00000519209		>ENSG00000001631	KRIT1	ENST00000693563		>ENSG00000010810	FYN	ENST00000905546		>ENSG00000089225	TBX5	ENST00000860924		>ENSG00000001631	KRIT1	ENST00000686094
>ENSG00000006634	DBF4	ENST00000265728		>ENSG00000002822	MAD1L1	ENST00000932271		>ENSG00000006747	SCIN	ENST00000906404		>ENSG00000002822	MAD1L1	ENST00000265854		>ENSG00000010810	FYN	ENST00000905547		>ENSG00000089225	TBX5	ENST00000860925		>ENSG00000001631	KRIT1	ENST00000686527
>ENSG00000006634	DBF4	ENST00000413643		>ENSG00000002822	MAD1L1	ENST00000932272		>ENSG00000006747	SCIN	ENST00000906405		>ENSG00000002822	MAD1L1	ENST00000399654		>ENSG00000010810	FYN	ENST00000905548		>ENSG00000089225	TBX5	ENST00000860926		>ENSG00000001631	KRIT1	ENST00000686619
>ENSG00000006634	DBF4	ENST00000430279		>ENSG00000002822	MAD1L1	ENST00000967143		>ENSG00000006747	SCIN	ENST00000955153		>ENSG00000002822	MAD1L1	ENST00000402746		>ENSG00000010810	FYN	ENST00000905549		>ENSG00000089225	TBX5	ENST00000860927		>ENSG00000001631	KRIT1	ENST00000686785
>ENSG00000006634	DBF4	ENST00000431138		>ENSG00000002822	MAD1L1	ENST00000967144		>ENSG00000006747	SCIN	ENST00000955154		>ENSG00000002822	MAD1L1	ENST00000406869		>ENSG00000010810	FYN	ENST00000905550		>ENSG00000089225	TBX5	ENST00000860928		>ENSG00000001631	KRIT1	ENST00000687135
>ENSG00000007968	E2F2	ENST00000361729		>ENSG00000002822	MAD1L1	ENST00000967146		>ENSG00000007047	MARK4	ENST00000262891		>ENSG00000002822	MAD1L1	ENST00000853793		>ENSG00000010810	FYN	ENST00000905551		>ENSG00000089225	TBX5	ENST00000945349		>ENSG00000001631	KRIT1	ENST00000687876
>ENSG00000053900	ANAPC4	ENST00000315368		>ENSG00000002822	MAD1L1	ENST00000967148		>ENSG00000007047	MARK4	ENST00000300843		>ENSG00000002822	MAD1L1	ENST00000853794		>ENSG00000010810	FYN	ENST00000905552		>ENSG00000089225	TBX5	ENST00000945350		>ENSG00000001631	KRIT1	ENST00000688314
>ENSG00000053900	ANAPC4	ENST00000505080		>ENSG00000002822	MAD1L1	ENST00000967149		>ENSG00000007047	MARK4	ENST00000592207		>ENSG00000002822	MAD1L1	ENST00000853795		>ENSG00000010810	FYN	ENST00000912314		>ENSG00000089225	TBX5	ENST00000945351		>ENSG00000001631	KRIT1	ENST00000688404
>ENSG00000053900	ANAPC4	ENST00000510092		>ENSG00000002822	MAD1L1	ENST00000967150		>ENSG00000007047	MARK4	ENST00000592762		>ENSG00000002822	MAD1L1	ENST00000853798		>ENSG00000010810	FYN	ENST00000912315		>ENSG00000107937	GTPBP4	ENST00000360803		>ENSG00000001631	KRIT1	ENST00000688665
>ENSG00000055130	CUL1	ENST00000325222		>ENSG00000008405	CRY1	ENST00000008527		>ENSG00000007047	MARK4	ENST00000866200		>ENSG00000002822	MAD1L1	ENST00000853799		>ENSG00000010810	FYN	ENST00000912316		>ENSG00000107937	GTPBP4	ENST00000892145		>ENSG00000001631	KRIT1	ENST00000688781
>ENSG00000055130	CUL1	ENST00000602748		>ENSG00000008405	CRY1	ENST00000549356		>ENSG00000007047	MARK4	ENST00000925282		>ENSG00000002822	MAD1L1	ENST00000853803		>ENSG00000010810	FYN	ENST00000912317		>ENSG00000107937	GTPBP4	ENST00000892146		>ENSG00000001631	KRIT1	ENST00000689539
>ENSG00000055130	CUL1	ENST00000655324		>ENSG00000008405	CRY1	ENST00000864076		>ENSG00000007264	MATK	ENST00000310132		>ENSG00000002822	MAD1L1	ENST00000853804		>ENSG00000010810	FYN	ENST00000912318		>ENSG00000107937	GTPBP4	ENST00000892147		>ENSG00000001631	KRIT1	ENST00000689556
>ENSG00000055130	CUL1	ENST00000656001		>ENSG00000008405	CRY1	ENST00000864077		>ENSG00000007264	MATK	ENST00000395040		>ENSG00000002822	MAD1L1	ENST00000853808		>ENSG00000010810	FYN	ENST00000912319		>ENSG00000107937	GTPBP4	ENST00000892148		>ENSG00000001631	KRIT1	ENST00000690292
>ENSG00000055130	CUL1	ENST00000660240		>ENSG00000008405	CRY1	ENST00000938851		>ENSG00000007264	MATK	ENST00000395045		>ENSG00000003756	RBM5	ENST00000347869		>ENSG00000010810	FYN	ENST00000912320		>ENSG00000107937	GTPBP4	ENST00000892149		>ENSG00000001631	KRIT1	ENST00000690529
>ENSG00000055130	CUL1	ENST00000662132		>ENSG00000008405	CRY1	ENST00000938852		>ENSG00000007264	MATK	ENST00000585778		>ENSG00000003756	RBM5	ENST00000395174		>ENSG00000010810	FYN	ENST00000912321		>ENSG00000107937	GTPBP4	ENST00000892150		>ENSG00000001631	KRIT1	ENST00000690720
>ENSG00000055130	CUL1	ENST00000662670		>ENSG00000008405	CRY1	ENST00000947484		>ENSG00000007264	MATK	ENST00000619596		>ENSG00000003756	RBM5	ENST00000438369		>ENSG00000010810	FYN	ENST00000912322		>ENSG00000107937	GTPBP4	ENST00000925420		>ENSG00000001631	KRIT1	ENST00000690751
>ENSG00000055130	CUL1	ENST00000662716		>ENSG00000009954	BAZ1B	ENST00000339594		>ENSG00000007264	MATK	ENST00000874393		>ENSG00000003756	RBM5	ENST00000469838		>ENSG00000010810	FYN	ENST00000912323		>ENSG00000107937	GTPBP4	ENST00000925421		>ENSG00000001631	KRIT1	ENST00000690908
>ENSG00000055130	CUL1	ENST00000663044		>ENSG00000009954	BAZ1B	ENST00000404251		>ENSG00000007264	MATK	ENST00000874394		>ENSG00000003756	RBM5	ENST00000852693		>ENSG00000010810	FYN	ENST00000912324		>ENSG00000107937	GTPBP4	ENST00000925422		>ENSG00000001631	KRIT1	ENST00000691239
>ENSG00000055130	CUL1	ENST00000663835		>ENSG00000010165	METTL13	ENST00000361735		>ENSG00000007264	MATK	ENST00000874395		>ENSG00000003756	RBM5	ENST00000852694		>ENSG00000010810	FYN	ENST00000912325		>ENSG00000107937	GTPBP4	ENST00000925423		>ENSG00000001631	KRIT1	ENST00000691827
>ENSG00000055130	CUL1	ENST00000665936		>ENSG00000010165	METTL13	ENST00000362019		>ENSG00000007264	MATK	ENST00000874396		>ENSG00000003756	RBM5	ENST00000852695		>ENSG00000010810	FYN	ENST00000912326		>ENSG00000107937	GTPBP4	ENST00000925424		>ENSG00000001631	KRIT1	ENST00000692157
>ENSG00000055130	CUL1	ENST00000666124		>ENSG00000010165	METTL13	ENST00000367737		>ENSG00000007264	MATK	ENST00000874397		>ENSG00000003756	RBM5	ENST00000852698		>ENSG00000010810	FYN	ENST00000912327		>ENSG00000107937	GTPBP4	ENST00000925425		>ENSG00000001631	KRIT1	ENST00000692690
>ENSG00000055130	CUL1	ENST00000671397		>ENSG00000010165	METTL13	ENST00000862970		>ENSG00000007264	MATK	ENST00000874398		>ENSG00000003756	RBM5	ENST00000852699		>ENSG00000010810	FYN	ENST00000966561		>ENSG00000120318	ARAP3	ENST00000239440		>ENSG00000001631	KRIT1	ENST00000692807
>ENSG00000055130	CUL1	ENST00000671421		>ENSG00000010165	METTL13	ENST00000862971		>ENSG00000007264	MATK	ENST00000923599		>ENSG00000005020	SKAP2	ENST00000345317		>ENSG00000010810	FYN	ENST00000966562		>ENSG00000120318	ARAP3	ENST00000508305		>ENSG00000001631	KRIT1	ENST00000693563
>ENSG00000072501	SMC1A	ENST00000322213		>ENSG00000010165	METTL13	ENST00000928666		>ENSG00000007264	MATK	ENST00000923600		>ENSG00000005020	SKAP2	ENST00000883205		>ENSG00000010810	FYN	ENST00000966563		>ENSG00000120318	ARAP3	ENST00000513878		>ENSG00000001631	KRIT1	ENST00000905037
>ENSG00000072501	SMC1A	ENST00000375340		>ENSG00000010165	METTL13	ENST00000928667		>ENSG00000007264	MATK	ENST00000923601		>ENSG00000005020	SKAP2	ENST00000883208		>ENSG00000010810	FYN	ENST00000966564		>ENSG00000120318	ARAP3	ENST00000626478		>ENSG00000001631	KRIT1	ENST00000905038
>ENSG00000072501	SMC1A	ENST00000463684		>ENSG00000010244	ZNF207	ENST00000321233		>ENSG00000007264	MATK	ENST00000923602		>ENSG00000005020	SKAP2	ENST00000883209		>ENSG00000010810	FYN	ENST00000966565		>ENSG00000120318	ARAP3	ENST00000890873		>ENSG00000001631	KRIT1	ENST00000905039
>ENSG00000072501	SMC1A	ENST00000674590		>ENSG00000010244	ZNF207	ENST00000342555		>ENSG00000007264	MATK	ENST00000923603		>ENSG00000005020	SKAP2	ENST00000883211		>ENSG00000010810	FYN	ENST00000966566		>ENSG00000120318	ARAP3	ENST00000890874		>ENSG00000001631	KRIT1	ENST00000905040
>ENSG00000072501	SMC1A	ENST00000675504		>ENSG00000010244	ZNF207	ENST00000394670		>ENSG00000007264	MATK	ENST00000923604		>ENSG00000006071	ABCC8	ENST00000302539		>ENSG00000010810	FYN	ENST00000966567		>ENSG00000120318	ARAP3	ENST00000890875		>ENSG00000001631	KRIT1	ENST00000905041
>ENSG00000073111	MCM2	ENST00000265056		>ENSG00000010244	ZNF207	ENST00000394673		>ENSG00000008226	DLEC1	ENST00000308059		>ENSG00000006071	ABCC8	ENST00000389817		>ENSG00000010810	FYN	ENST00000966568		>ENSG00000120318	ARAP3	ENST00000890876		>ENSG00000001631	KRIT1	ENST00000905042
>ENSG00000073111	MCM2	ENST00000474964		>ENSG00000010244	ZNF207	ENST00000577908		>ENSG00000008226	DLEC1	ENST00000346219		>ENSG00000006071	ABCC8	ENST00000526168		>ENSG00000010810	FYN	ENST00000966569		>ENSG00000120318	ARAP3	ENST00000925545		>ENSG00000001631	KRIT1	ENST00000936491
>ENSG00000073111	MCM2	ENST00000477668		>ENSG00000010244	ZNF207	ENST00000581531		>ENSG00000008226	DLEC1	ENST00000447130		>ENSG00000006071	ABCC8	ENST00000527905		>ENSG00000010810	FYN	ENST00000966570		>ENSG00000120318	ARAP3	ENST00000925546		>ENSG00000001631	KRIT1	ENST00000967258
>ENSG00000073111	MCM2	ENST00000491422		>ENSG00000010244	ZNF207	ENST00000868080		>ENSG00000008226	DLEC1	ENST00000896006		>ENSG00000006071	ABCC8	ENST00000528374		>ENSG00000010810	FYN	ENST00000966571		>ENSG00000120318	ARAP3	ENST00000955414		>ENSG00000001631	KRIT1	ENST00000967259
>ENSG00000076003	MCM6	ENST00000264156		>ENSG00000010244	ZNF207	ENST00000868081		>ENSG00000009694	TENM1	ENST00000371130		>ENSG00000006071	ABCC8	ENST00000531642		>ENSG00000010810	FYN	ENST00000966572		>ENSG00000120318	ARAP3	ENST00000955415		>ENSG00000001631	KRIT1	ENST00000967260
>ENSG00000077935	SMC1B	ENST00000357450		>ENSG00000010244	ZNF207	ENST00000868082		>ENSG00000009694	TENM1	ENST00000422452		>ENSG00000006071	ABCC8	ENST00000531891		>ENSG00000010810	FYN	ENST00000966573		>ENSG00000122194	PLG	ENST00000297289		>ENSG00000001631	KRIT1	ENST00000967261
>ENSG00000077935	SMC1B	ENST00000404354		>ENSG00000010244	ZNF207	ENST00000868083		>ENSG00000012048	BRCA1	ENST00000352993		>ENSG00000006071	ABCC8	ENST00000532728		>ENSG00000010810	FYN	ENST00000966574		>ENSG00000122194	PLG	ENST00000308192		>ENSG00000002330	BAD	ENST00000309032
>ENSG00000079335	CDC14A	ENST00000336454		>ENSG00000010244	ZNF207	ENST00000914402		>ENSG00000012048	BRCA1	ENST00000357654		>ENSG00000006071	ABCC8	ENST00000642271		>ENSG00000010810	FYN	ENST00000966575		>ENSG00000122194	PLG	ENST00000366924		>ENSG00000002330	BAD	ENST00000394531
>ENSG00000079335	CDC14A	ENST00000361544		>ENSG00000010244	ZNF207	ENST00000914403		>ENSG00000012048	BRCA1	ENST00000461221		>ENSG00000006071	ABCC8	ENST00000644447		>ENSG00000010810	FYN	ENST00000966576		>ENSG00000122194	PLG	ENST00000418964		>ENSG00000002330	BAD	ENST00000394532
>ENSG00000079335	CDC14A	ENST00000370124		>ENSG00000010244	ZNF207	ENST00000914404		>ENSG00000012048	BRCA1	ENST00000461574		>ENSG00000006071	ABCC8	ENST00000644472		>ENSG00000010810	FYN	ENST00000966577		>ENSG00000122194	PLG	ENST00000494325		>ENSG00000002330	BAD	ENST00000544785
>ENSG00000079335	CDC14A	ENST00000635056		>ENSG00000010244	ZNF207	ENST00000914405		>ENSG00000012048	BRCA1	ENST00000461798		>ENSG00000006071	ABCC8	ENST00000644757		>ENSG00000018408	WWTR1	ENST00000360632		>ENSG00000122194	PLG	ENST00000706906		>ENSG00000002330	BAD	ENST00000853722
>ENSG00000079335	CDC14A	ENST00000644676		>ENSG00000010244	ZNF207	ENST00000914406		>ENSG00000012048	BRCA1	ENST00000468300		>ENSG00000006071	ABCC8	ENST00000645417		>ENSG00000018408	WWTR1	ENST00000465804		>ENSG00000122194	PLG	ENST00000872428		>ENSG00000002330	BAD	ENST00000853723
>ENSG00000079335	CDC14A	ENST00000644813		>ENSG00000010244	ZNF207	ENST00000914407		>ENSG00000012048	BRCA1	ENST00000470026		>ENSG00000006071	ABCC8	ENST00000645884		>ENSG00000018408	WWTR1	ENST00000467467		>ENSG00000122194	PLG	ENST00000872429		>ENSG00000002330	BAD	ENST00000853724
>ENSG00000079335	CDC14A	ENST00000644844		>ENSG00000010244	ZNF207	ENST00000970199		>ENSG00000012048	BRCA1	ENST00000471181		>ENSG00000006071	ABCC8	ENST00000646207		>ENSG00000018408	WWTR1	ENST00000471586		>ENSG00000122194	PLG	ENST00000872430		>ENSG00000002330	BAD	ENST00000853725
>ENSG00000079335	CDC14A	ENST00000646563		>ENSG00000010244	ZNF207	ENST00000970202		>ENSG00000012048	BRCA1	ENST00000473961		>ENSG00000006071	ABCC8	ENST00000646276		>ENSG00000018408	WWTR1	ENST00000494754		>ENSG00000122194	PLG	ENST00000872431		>ENSG00000002330	BAD	ENST00000853726
>ENSG00000079335	CDC14A	ENST00000646665		>ENSG00000012048	BRCA1	ENST00000352993		>ENSG00000012048	BRCA1	ENST00000476777		>ENSG00000006071	ABCC8	ENST00000646592		>ENSG00000018408	WWTR1	ENST00000884350		>ENSG00000122194	PLG	ENST00000872432		>ENSG00000002330	BAD	ENST00000853727
>ENSG00000079335	CDC14A	ENST00000647005		>ENSG00000012048	BRCA1	ENST00000357654		>ENSG00000012048	BRCA1	ENST00000477152		>ENSG00000006071	ABCC8	ENST00000646737		>ENSG00000018408	WWTR1	ENST00000884351		>ENSG00000122194	PLG	ENST00000872433		>ENSG00000002330	BAD	ENST00000853728
>ENSG00000079335	CDC14A	ENST00000647203		>ENSG00000012048	BRCA1	ENST00000461221		>ENSG00000012048	BRCA1	ENST00000478531		>ENSG00000006071	ABCC8	ENST00000646993		>ENSG00000018408	WWTR1	ENST00000884352		>ENSG00000122194	PLG	ENST00000872434		>ENSG00000002330	BAD	ENST00000853729
>ENSG00000079335	CDC14A	ENST00000717967		>ENSG00000012048	BRCA1	ENST00000461574		>ENSG00000012048	BRCA1	ENST00000484087		>ENSG00000006071	ABCC8	ENST00000647158		>ENSG00000018408	WWTR1	ENST00000884353		>ENSG00000122194	PLG	ENST00000872435		>ENSG00000002330	BAD	ENST00000853730
>ENSG00000080839	RBL1	ENST00000344359		>ENSG00000012048	BRCA1	ENST00000461798		>ENSG00000012048	BRCA1	ENST00000489037		>ENSG00000006071	ABCC8	ENST00000682204		>ENSG00000018408	WWTR1	ENST00000884354		>ENSG00000122194	PLG	ENST00000872436		>ENSG00000002330	BAD	ENST00000954633
>ENSG00000080839	RBL1	ENST00000373664		>ENSG00000012048	BRCA1	ENST00000468300		>ENSG00000012048	BRCA1	ENST00000492859		>ENSG00000006071	ABCC8	ENST00000682288		>ENSG00000018408	WWTR1	ENST00000884355		>ENSG00000122194	PLG	ENST00000872437		>ENSG00000002330	BAD	ENST00000954634
>ENSG00000080839	RBL1	ENST00000527999		>ENSG00000012048	BRCA1	ENST00000470026		>ENSG00000012048	BRCA1	ENST00000493795		>ENSG00000006071	ABCC8	ENST00000683136		>ENSG00000018408	WWTR1	ENST00000884356		>ENSG00000122194	PLG	ENST00000872438		>ENSG00000003402	CFLAR	ENST00000309955
>ENSG00000081377	CDC14B	ENST00000375240		>ENSG00000012048	BRCA1	ENST00000471181		>ENSG00000012048	BRCA1	ENST00000493919		>ENSG00000006071	ABCC8	ENST00000683456		>ENSG00000018408	WWTR1	ENST00000884357		>ENSG00000122194	PLG	ENST00000872439		>ENSG00000003402	CFLAR	ENST00000341222
>ENSG00000081377	CDC14B	ENST00000375241		>ENSG00000012048	BRCA1	ENST00000473961		>ENSG00000012048	BRCA1	ENST00000494123		>ENSG00000006071	ABCC8	ENST00000683725		>ENSG00000018408	WWTR1	ENST00000951294		>ENSG00000122194	PLG	ENST00000872440		>ENSG00000003402	CFLAR	ENST00000341582
>ENSG00000081377	CDC14B	ENST00000375242		>ENSG00000012048	BRCA1	ENST00000476777		>ENSG00000012048	BRCA1	ENST00000497488		>ENSG00000006071	ABCC8	ENST00000684571		>ENSG00000018408	WWTR1	ENST00000951295		>ENSG00000122194	PLG	ENST00000957675		>ENSG00000003402	CFLAR	ENST00000342795
>ENSG00000081377	CDC14B	ENST00000412285		>ENSG00000012048	BRCA1	ENST00000477152		>ENSG00000012048	BRCA1	ENST00000586385		>ENSG00000006071	ABCC8	ENST00000684711		>ENSG00000018408	WWTR1	ENST00000951296		>ENSG00000139567	ACVRL1	ENST00000388922		>ENSG00000003402	CFLAR	ENST00000395148
>ENSG00000081377	CDC14B	ENST00000463569		>ENSG00000012048	BRCA1	ENST00000478531		>ENSG00000012048	BRCA1	ENST00000591534		>ENSG00000006747	SCIN	ENST00000297029		>ENSG00000018408	WWTR1	ENST00000951297		>ENSG00000139567	ACVRL1	ENST00000419526		>ENSG00000003402	CFLAR	ENST00000423241
>ENSG00000081377	CDC14B	ENST00000474602		>ENSG00000012048	BRCA1	ENST00000484087		>ENSG00000012048	BRCA1	ENST00000591849		>ENSG00000006747	SCIN	ENST00000341757		>ENSG00000018408	WWTR1	ENST00000951298		>ENSG00000139567	ACVRL1	ENST00000550683		>ENSG00000003402	CFLAR	ENST00000439154
>ENSG00000081377	CDC14B	ENST00000481149		>ENSG00000012048	BRCA1	ENST00000489037		>ENSG00000012048	BRCA1	ENST00000618469		>ENSG00000006747	SCIN	ENST00000436854		>ENSG00000018408	WWTR1	ENST00000951299		>ENSG00000139567	ACVRL1	ENST00000551576		>ENSG00000003402	CFLAR	ENST00000440180
>ENSG00000082701	GSK3B	ENST00000264235		>ENSG00000012048	BRCA1	ENST00000492859		>ENSG00000012048	BRCA1	ENST00000634433		>ENSG00000006747	SCIN	ENST00000519209		>ENSG00000019549	SNAI2	ENST00000020945		>ENSG00000139567	ACVRL1	ENST00000552678		>ENSG00000003402	CFLAR	ENST00000443227
>ENSG00000082701	GSK3B	ENST00000316626		>ENSG00000012048	BRCA1	ENST00000493795		>ENSG00000012048	BRCA1	ENST00000642945		>ENSG00000007372	PAX6	ENST00000241001		>ENSG00000026025	VIM	ENST00000224237		>ENSG00000139567	ACVRL1	ENST00000713618		>ENSG00000003402	CFLAR	ENST00000457277
>ENSG00000082701	GSK3B	ENST00000650344		>ENSG00000012048	BRCA1	ENST00000493919		>ENSG00000012048	BRCA1	ENST00000644379		>ENSG00000007372	PAX6	ENST00000379107		>ENSG00000026025	VIM	ENST00000469543		>ENSG00000139567	ACVRL1	ENST00000713619		>ENSG00000003402	CFLAR	ENST00000479953
>ENSG00000082701	GSK3B	ENST00000676733		>ENSG00000012048	BRCA1	ENST00000494123		>ENSG00000012048	BRCA1	ENST00000644555		>ENSG00000007372	PAX6	ENST00000379109		>ENSG00000026025	VIM	ENST00000487938		>ENSG00000139567	ACVRL1	ENST00000910197		>ENSG00000003402	CFLAR	ENST00000494258
>ENSG00000082701	GSK3B	ENST00000676775		>ENSG00000012048	BRCA1	ENST00000497488		>ENSG00000012048	BRCA1	ENST00000652672		>ENSG00000007372	PAX6	ENST00000379129		>ENSG00000026025	VIM	ENST00000544301		>ENSG00000139567	ACVRL1	ENST00000910198		>ENSG00000003402	CFLAR	ENST00000890673
>ENSG00000082701	GSK3B	ENST00000676844		>ENSG00000012048	BRCA1	ENST00000586385		>ENSG00000012048	BRCA1	ENST00000700182		>ENSG00000007372	PAX6	ENST00000379132		>ENSG00000026025	VIM	ENST00000881961		>ENSG00000139567	ACVRL1	ENST00000910199		>ENSG00000003402	CFLAR	ENST00000890674
>ENSG00000082701	GSK3B	ENST00000676887		>ENSG00000012048	BRCA1	ENST00000591534		>ENSG00000012048	BRCA1	ENST00000700183		>ENSG00000007372	PAX6	ENST00000419022		>ENSG00000026025	VIM	ENST00000881962		>ENSG00000139567	ACVRL1	ENST00000910200		>ENSG00000003402	CFLAR	ENST00000890675
>ENSG00000082701	GSK3B	ENST00000676910		>ENSG00000012048	BRCA1	ENST00000591849		>ENSG00000012048	BRCA1	ENST00000713676		>ENSG00000007372	PAX6	ENST00000606377		>ENSG00000026025	VIM	ENST00000881963		>ENSG00000139567	ACVRL1	ENST00000910201		>ENSG00000003402	CFLAR	ENST00000890676
>ENSG00000082701	GSK3B	ENST00000676948		>ENSG00000012048	BRCA1	ENST00000618469		>ENSG00000012048	BRCA1	ENST00000899954		>ENSG00000007372	PAX6	ENST00000638685		>ENSG00000026025	VIM	ENST00000946784		>ENSG00000139567	ACVRL1	ENST00000910202		>ENSG00000003402	CFLAR	ENST00000890677
>ENSG00000082701	GSK3B	ENST00000677069		>ENSG00000012048	BRCA1	ENST00000634433		>ENSG00000012048	BRCA1	ENST00000921914		>ENSG00000007372	PAX6	ENST00000638914		>ENSG00000026025	VIM	ENST00000946785		>ENSG00000139567	ACVRL1	ENST00000910203		>ENSG00000003402	CFLAR	ENST00000890678
>ENSG00000082701	GSK3B	ENST00000677128		>ENSG00000012048	BRCA1	ENST00000642945		>ENSG00000012048	BRCA1	ENST00000921915		>ENSG00000007372	PAX6	ENST00000638963		>ENSG00000026025	VIM	ENST00000946786		>ENSG00000139567	ACVRL1	ENST00000910204		>ENSG00000003402	CFLAR	ENST00000890679
>ENSG00000082701	GSK3B	ENST00000677169		>ENSG00000012048	BRCA1	ENST00000644379		>ENSG00000012048	BRCA1	ENST00000921916		>ENSG00000007372	PAX6	ENST00000638965		>ENSG00000026025	VIM	ENST00000946787		>ENSG00000139567	ACVRL1	ENST00000910205		>ENSG00000003402	CFLAR	ENST00000890680
>ENSG00000082701	GSK3B	ENST00000677483		>ENSG00000012048	BRCA1	ENST00000644555		>ENSG00000012048	BRCA1	ENST00000945268		>ENSG00000007372	PAX6	ENST00000639034		>ENSG00000035115	SH3YL1	ENST00000356150		>ENSG00000139567	ACVRL1	ENST00000942784		>ENSG00000003402	CFLAR	ENST00000890681
>ENSG00000082701	GSK3B	ENST00000677648		>ENSG00000012048	BRCA1	ENST00000652672		>ENSG00000012048	BRCA1	ENST00000945269		>ENSG00000007372	PAX6	ENST00000639386		>ENSG00000035115	SH3YL1	ENST00000402632		>ENSG00000139567	ACVRL1	ENST00000942785		>ENSG00000003402	CFLAR	ENST00000948373
>ENSG00000082701	GSK3B	ENST00000677716		>ENSG00000012048	BRCA1	ENST00000700182		>ENSG00000013441	CLK1	ENST00000321356		>ENSG00000007372	PAX6	ENST00000639394		>ENSG00000035115	SH3YL1	ENST00000403657		>ENSG00000139567	ACVRL1	ENST00000942786		>ENSG00000003402	CFLAR	ENST00000948374
>ENSG00000082701	GSK3B	ENST00000677995		>ENSG00000012048	BRCA1	ENST00000700183		>ENSG00000013441	CLK1	ENST00000409403		>ENSG00000007372	PAX6	ENST00000639409		>ENSG00000035115	SH3YL1	ENST00000403658		>ENSG00000139567	ACVRL1	ENST00000942787		>ENSG00000003402	CFLAR	ENST00000948375
>ENSG00000082701	GSK3B	ENST00000678013		>ENSG00000012048	BRCA1	ENST00000713676		>ENSG00000013441	CLK1	ENST00000409769		>ENSG00000007372	PAX6	ENST00000639916		>ENSG00000035115	SH3YL1	ENST00000403712		>ENSG00000154096	THY1	ENST00000284240		>ENSG00000003402	CFLAR	ENST00000948376
>ENSG00000082701	GSK3B	ENST00000678064		>ENSG00000012048	BRCA1	ENST00000899954		>ENSG00000013441	CLK1	ENST00000432425		>ENSG00000007372	PAX6	ENST00000640368		>ENSG00000035115	SH3YL1	ENST00000405430		>ENSG00000154096	THY1	ENST00000528295		>ENSG00000003402	CFLAR	ENST00000948377
>ENSG00000082701	GSK3B	ENST00000678159		>ENSG00000012048	BRCA1	ENST00000921914		>ENSG00000013441	CLK1	ENST00000434813		>ENSG00000007372	PAX6	ENST00000640610		>ENSG00000035115	SH3YL1	ENST00000431160		>ENSG00000154096	THY1	ENST00000528522		>ENSG00000003402	CFLAR	ENST00000948378
>ENSG00000082701	GSK3B	ENST00000678286		>ENSG00000012048	BRCA1	ENST00000921915		>ENSG00000013441	CLK1	ENST00000851932		>ENSG00000007372	PAX6	ENST00000640684		>ENSG00000035115	SH3YL1	ENST00000451005		>ENSG00000154096	THY1	ENST00000580275		>ENSG00000003402	CFLAR	ENST00000948379
>ENSG00000082701	GSK3B	ENST00000678350		>ENSG00000012048	BRCA1	ENST00000921916		>ENSG00000013441	CLK1	ENST00000851933		>ENSG00000007372	PAX6	ENST00000640975		>ENSG00000035115	SH3YL1	ENST00000479739		>ENSG00000154096	THY1	ENST00000900758		>ENSG00000003402	CFLAR	ENST00000948380
>ENSG00000082701	GSK3B	ENST00000678377		>ENSG00000012048	BRCA1	ENST00000945268		>ENSG00000013441	CLK1	ENST00000851934		>ENSG00000008083	JARID2	ENST00000341776		>ENSG00000035115	SH3YL1	ENST00000481932		>ENSG00000154096	THY1	ENST00000900759		>ENSG00000003402	CFLAR	ENST00000948381
>ENSG00000082701	GSK3B	ENST00000678439		>ENSG00000012048	BRCA1	ENST00000945269		>ENSG00000013441	CLK1	ENST00000948484		>ENSG00000008083	JARID2	ENST00000397311		>ENSG00000035115	SH3YL1	ENST00000626873		>ENSG00000154096	THY1	ENST00000900760		>ENSG00000003402	CFLAR	ENST00000948382
>ENSG00000082701	GSK3B	ENST00000678509		>ENSG00000012174	MBTPS2	ENST00000365779		>ENSG00000013573	DDX11	ENST00000228264		>ENSG00000008083	JARID2	ENST00000853927		>ENSG00000035115	SH3YL1	ENST00000890690		>ENSG00000154096	THY1	ENST00000900761		>ENSG00000003402	CFLAR	ENST00000948383
>ENSG00000082701	GSK3B	ENST00000678608		>ENSG00000012174	MBTPS2	ENST00000379484		>ENSG00000013573	DDX11	ENST00000350437		>ENSG00000008196	TFAP2B	ENST00000393655		>ENSG00000035115	SH3YL1	ENST00000890691		>ENSG00000154096	THY1	ENST00000900762		>ENSG00000004468	CD38	ENST00000226279
>ENSG00000082701	GSK3B	ENST00000678678		>ENSG00000012174	MBTPS2	ENST00000860793		>ENSG00000013573	DDX11	ENST00000435753		>ENSG00000008226	DLEC1	ENST00000308059		>ENSG00000035115	SH3YL1	ENST00000936192		>ENSG00000154096	THY1	ENST00000918468		>ENSG00000004468	CD38	ENST00000502843
>ENSG00000082701	GSK3B	ENST00000679068		>ENSG00000012174	MBTPS2	ENST00000860794		>ENSG00000013573	DDX11	ENST00000538345		>ENSG00000008226	DLEC1	ENST00000346219		>ENSG00000035115	SH3YL1	ENST00000936193		>ENSG00000154096	THY1	ENST00000918469		>ENSG00000004468	CD38	ENST00000868373
>ENSG00000082701	GSK3B	ENST00000679194		>ENSG00000012174	MBTPS2	ENST00000860795		>ENSG00000013573	DDX11	ENST00000539049		>ENSG00000008226	DLEC1	ENST00000447130		>ENSG00000035115	SH3YL1	ENST00000971970		>ENSG00000154096	THY1	ENST00000918470		>ENSG00000004487	KDM1A	ENST00000356634
>ENSG00000082701	GSK3B	ENST00000679201		>ENSG00000012174	MBTPS2	ENST00000934337		>ENSG00000013573	DDX11	ENST00000539702		>ENSG00000009694	TENM1	ENST00000371130		>ENSG00000035115	SH3YL1	ENST00000971971		>ENSG00000154096	THY1	ENST00000918471		>ENSG00000004487	KDM1A	ENST00000400181
>ENSG00000082701	GSK3B	ENST00000679206		>ENSG00000014123	UFL1	ENST00000369278		>ENSG00000013573	DDX11	ENST00000540935		>ENSG00000009694	TENM1	ENST00000422452		>ENSG00000035115	SH3YL1	ENST00000971972		>ENSG00000154096	THY1	ENST00000918472		>ENSG00000004487	KDM1A	ENST00000465864
>ENSG00000085840	ORC1	ENST00000371566		>ENSG00000014123	UFL1	ENST00000863355		>ENSG00000013573	DDX11	ENST00000542129		>ENSG00000010278	CD9	ENST00000009180		>ENSG00000038427	VCAN	ENST00000265077		>ENSG00000154096	THY1	ENST00000918473		>ENSG00000004487	KDM1A	ENST00000685102
>ENSG00000085840	ORC1	ENST00000371568		>ENSG00000014123	UFL1	ENST00000863356		>ENSG00000013573	DDX11	ENST00000542244		>ENSG00000010278	CD9	ENST00000382515		>ENSG00000038427	VCAN	ENST00000342785		>ENSG00000154096	THY1	ENST00000918474		>ENSG00000004487	KDM1A	ENST00000685243
>ENSG00000089053	ANAPC5	ENST00000261819		>ENSG00000014123	UFL1	ENST00000946281		>ENSG00000013573	DDX11	ENST00000542838		>ENSG00000010278	CD9	ENST00000382518		>ENSG00000038427	VCAN	ENST00000343200		>ENSG00000154096	THY1	ENST00000918475		>ENSG00000004487	KDM1A	ENST00000686270
>ENSG00000089053	ANAPC5	ENST00000441917		>ENSG00000020633	RUNX3	ENST00000308873		>ENSG00000013573	DDX11	ENST00000543756		>ENSG00000010278	CD9	ENST00000382519		>ENSG00000038427	VCAN	ENST00000502527		>ENSG00000154096	THY1	ENST00000956364		>ENSG00000004487	KDM1A	ENST00000686339
>ENSG00000089053	ANAPC5	ENST00000535482		>ENSG00000020633	RUNX3	ENST00000338888		>ENSG00000013573	DDX11	ENST00000544652		>ENSG00000010278	CD9	ENST00000536586		>ENSG00000038427	VCAN	ENST00000512590		>ENSG00000154305	MIA3	ENST00000340535		>ENSG00000004487	KDM1A	ENST00000686771
>ENSG00000089053	ANAPC5	ENST00000539079		>ENSG00000020633	RUNX3	ENST00000399916		>ENSG00000013573	DDX11	ENST00000545115		>ENSG00000010278	CD9	ENST00000538834		>ENSG00000038427	VCAN	ENST00000513984		>ENSG00000154305	MIA3	ENST00000344922		>ENSG00000004487	KDM1A	ENST00000686934
>ENSG00000089053	ANAPC5	ENST00000541887		>ENSG00000020922	MRE11	ENST00000323929		>ENSG00000013573	DDX11	ENST00000545668		>ENSG00000010278	CD9	ENST00000610354		>ENSG00000039068	CDH1	ENST00000261769		>ENSG00000154305	MIA3	ENST00000883516		>ENSG00000004487	KDM1A	ENST00000688680
>ENSG00000091651	ORC6	ENST00000219097		>ENSG00000020922	MRE11	ENST00000323977		>ENSG00000013573	DDX11	ENST00000879106		>ENSG00000010278	CD9	ENST00000676764		>ENSG00000039068	CDH1	ENST00000422392		>ENSG00000154305	MIA3	ENST00000929360		>ENSG00000004487	KDM1A	ENST00000689853
>ENSG00000091651	ORC6	ENST00000563599		>ENSG00000020922	MRE11	ENST00000393241		>ENSG00000013573	DDX11	ENST00000879107		>ENSG00000010278	CD9	ENST00000894341		>ENSG00000039068	CDH1	ENST00000561751		>ENSG00000154305	MIA3	ENST00000929361		>ENSG00000004487	KDM1A	ENST00000690627
>ENSG00000091651	ORC6	ENST00000566860		>ENSG00000020922	MRE11	ENST00000407439		>ENSG00000013573	DDX11	ENST00000879108		>ENSG00000010318	PHF7	ENST00000327906		>ENSG00000039068	CDH1	ENST00000566510		>ENSG00000154305	MIA3	ENST00000929362		>ENSG00000004487	KDM1A	ENST00000691256
>ENSG00000091651	ORC6	ENST00000568364		>ENSG00000020922	MRE11	ENST00000540013		>ENSG00000013573	DDX11	ENST00000919947		>ENSG00000010318	PHF7	ENST00000347025		>ENSG00000039068	CDH1	ENST00000566612		>ENSG00000154305	MIA3	ENST00000929363		>ENSG00000004487	KDM1A	ENST00000691404
>ENSG00000092969	TGFB2	ENST00000366929		>ENSG00000020922	MRE11	ENST00000856310		>ENSG00000013573	DDX11	ENST00000919948		>ENSG00000010318	PHF7	ENST00000461861		>ENSG00000039068	CDH1	ENST00000884375		>ENSG00000154305	MIA3	ENST00000957134		>ENSG00000004487	KDM1A	ENST00000691682
>ENSG00000092969	TGFB2	ENST00000366930		>ENSG00000020922	MRE11	ENST00000856311		>ENSG00000013573	DDX11	ENST00000919949		>ENSG00000010318	PHF7	ENST00000465863		>ENSG00000039068	CDH1	ENST00000931199		>ENSG00000163217	BMP10	ENST00000295379		>ENSG00000004487	KDM1A	ENST00000691694
>ENSG00000093009	CDC45	ENST00000263201		>ENSG00000020922	MRE11	ENST00000856312		>ENSG00000013573	DDX11	ENST00000919950		>ENSG00000010318	PHF7	ENST00000614886		>ENSG00000042493	CAPG	ENST00000263867		>ENSG00000163217	BMP10	ENST00000960265		>ENSG00000004487	KDM1A	ENST00000691813
>ENSG00000093009	CDC45	ENST00000404724		>ENSG00000020922	MRE11	ENST00000856313		>ENSG00000013573	DDX11	ENST00000919951		>ENSG00000010361	FUZ	ENST00000313777		>ENSG00000042493	CAPG	ENST00000409670		>ENSG00000164690	SHH	ENST00000297261		>ENSG00000004487	KDM1A	ENST00000692056
>ENSG00000093009	CDC45	ENST00000407835		>ENSG00000020922	MRE11	ENST00000856314		>ENSG00000013573	DDX11	ENST00000919952		>ENSG00000010361	FUZ	ENST00000377092		>ENSG00000042493	CAPG	ENST00000409921		>ENSG00000164690	SHH	ENST00000435425		>ENSG00000004487	KDM1A	ENST00000692209
>ENSG00000093009	CDC45	ENST00000428937		>ENSG00000020922	MRE11	ENST00000856315		>ENSG00000013573	DDX11	ENST00000919953		>ENSG00000010361	FUZ	ENST00000525130		>ENSG00000042493	CAPG	ENST00000453973		>ENSG00000164690	SHH	ENST00000441114		>ENSG00000004487	KDM1A	ENST00000692853
>ENSG00000093009	CDC45	ENST00000437685		>ENSG00000020922	MRE11	ENST00000856316		>ENSG00000013573	DDX11	ENST00000919954		>ENSG00000010361	FUZ	ENST00000525370		>ENSG00000042493	CAPG	ENST00000880826		>ENSG00000169504	CLIC4	ENST00000374379		>ENSG00000004487	KDM1A	ENST00000692975
>ENSG00000093009	CDC45	ENST00000438587		>ENSG00000020922	MRE11	ENST00000936194		>ENSG00000013573	DDX11	ENST00000919955		>ENSG00000010361	FUZ	ENST00000525800		>ENSG00000042493	CAPG	ENST00000880827		>ENSG00000169504	CLIC4	ENST00000488683		>ENSG00000004487	KDM1A	ENST00000693156
>ENSG00000093009	CDC45	ENST00000671972		>ENSG00000020922	MRE11	ENST00000936195		>ENSG00000013573	DDX11	ENST00000919956		>ENSG00000010361	FUZ	ENST00000526435		>ENSG00000042493	CAPG	ENST00000880828		>ENSG00000169504	CLIC4	ENST00000889870		>ENSG00000004487	KDM1A	ENST00000874660
>ENSG00000093009	CDC45	ENST00000672837		>ENSG00000020922	MRE11	ENST00000936196		>ENSG00000013573	DDX11	ENST00000919957		>ENSG00000010361	FUZ	ENST00000526575		>ENSG00000042493	CAPG	ENST00000880829		>ENSG00000169504	CLIC4	ENST00000951855		>ENSG00000004487	KDM1A	ENST00000874661
>ENSG00000094804	CDC6	ENST00000209728		>ENSG00000020922	MRE11	ENST00000936197		>ENSG00000013573	DDX11	ENST00000919958		>ENSG00000010361	FUZ	ENST00000527111		>ENSG00000042493	CAPG	ENST00000880830		>ENSG00000171862	PTEN	ENST00000371953		>ENSG00000004487	KDM1A	ENST00000874662
>ENSG00000094804	CDC6	ENST00000649662		>ENSG00000020922	MRE11	ENST00000944919		>ENSG00000013573	DDX11	ENST00000919959		>ENSG00000010361	FUZ	ENST00000527585		>ENSG00000042493	CAPG	ENST00000880831		>ENSG00000171862	PTEN	ENST00000472832		>ENSG00000004487	KDM1A	ENST00000874663
>ENSG00000094880	CDC23	ENST00000394884		>ENSG00000020922	MRE11	ENST00000944920		>ENSG00000013573	DDX11	ENST00000919960		>ENSG00000010361	FUZ	ENST00000528043		>ENSG00000042493	CAPG	ENST00000880832		>ENSG00000171862	PTEN	ENST00000686459		>ENSG00000004487	KDM1A	ENST00000874664
>ENSG00000094880	CDC23	ENST00000394886		>ENSG00000020922	MRE11	ENST00000944921		>ENSG00000013573	DDX11	ENST00000919961		>ENSG00000010361	FUZ	ENST00000528094		>ENSG00000042493	CAPG	ENST00000880833		>ENSG00000171862	PTEN	ENST00000688308		>ENSG00000004487	KDM1A	ENST00000919146
>ENSG00000094880	CDC23	ENST00000483961		>ENSG00000022267	FHL1	ENST00000370676		>ENSG00000013573	DDX11	ENST00000919962		>ENSG00000010361	FUZ	ENST00000529634		>ENSG00000042493	CAPG	ENST00000880834		>ENSG00000171862	PTEN	ENST00000688922		>ENSG00000004487	KDM1A	ENST00000919147
>ENSG00000094880	CDC23	ENST00000505120		>ENSG00000022267	FHL1	ENST00000370683		>ENSG00000013573	DDX11	ENST00000919963		>ENSG00000010361	FUZ	ENST00000533418		>ENSG00000042493	CAPG	ENST00000880835		>ENSG00000171862	PTEN	ENST00000693560		>ENSG00000004487	KDM1A	ENST00000919148
>ENSG00000094880	CDC23	ENST00000511383		>ENSG00000022267	FHL1	ENST00000394153		>ENSG00000013573	DDX11	ENST00000919964		>ENSG00000010361	FUZ	ENST00000881280		>ENSG00000042493	CAPG	ENST00000880836		>ENSG00000171862	PTEN	ENST00000700021		>ENSG00000004487	KDM1A	ENST00000919149
>ENSG00000097007	ABL1	ENST00000318560		>ENSG00000022267	FHL1	ENST00000394155		>ENSG00000013573	DDX11	ENST00000950083		>ENSG00000010361	FUZ	ENST00000881281		>ENSG00000042493	CAPG	ENST00000880837		>ENSG00000171862	PTEN	ENST00000700022		>ENSG00000004487	KDM1A	ENST00000919150
>ENSG00000097007	ABL1	ENST00000372348		>ENSG00000022267	FHL1	ENST00000535737		>ENSG00000013573	DDX11	ENST00000950084		>ENSG00000010361	FUZ	ENST00000881282		>ENSG00000042493	CAPG	ENST00000880838		>ENSG00000171862	PTEN	ENST00000700029		>ENSG00000004487	KDM1A	ENST00000919151
>ENSG00000097046	CDC7	ENST00000234626		>ENSG00000022267	FHL1	ENST00000539015		>ENSG00000013573	DDX11	ENST00000950085		>ENSG00000010671	BTK	ENST00000308731		>ENSG00000042493	CAPG	ENST00000880839		>ENSG00000171862	PTEN	ENST00000706955		>ENSG00000004487	KDM1A	ENST00000919152
>ENSG00000097046	CDC7	ENST00000428239		>ENSG00000022267	FHL1	ENST00000543669		>ENSG00000014216	CAPN1	ENST00000279247		>ENSG00000010671	BTK	ENST00000470329		>ENSG00000042493	CAPG	ENST00000880840		>ENSG00000171862	PTEN	ENST00000710265		>ENSG00000004487	KDM1A	ENST00000919153
>ENSG00000099860	GADD45B	ENST00000215631		>ENSG00000022267	FHL1	ENST00000618438		>ENSG00000014216	CAPN1	ENST00000524773		>ENSG00000010671	BTK	ENST00000621635		>ENSG00000042493	CAPG	ENST00000880841		>ENSG00000171862	PTEN	ENST00000713837		>ENSG00000004487	KDM1A	ENST00000919154
>ENSG00000099860	GADD45B	ENST00000585359		>ENSG00000022267	FHL1	ENST00000628568		>ENSG00000014216	CAPN1	ENST00000526954		>ENSG00000010671	BTK	ENST00000695614		>ENSG00000042493	CAPG	ENST00000880842		>ENSG00000171862	PTEN	ENST00000713839		>ENSG00000004487	KDM1A	ENST00000919155
>ENSG00000099860	GADD45B	ENST00000587345		>ENSG00000022267	FHL1	ENST00000628919		>ENSG00000014216	CAPN1	ENST00000527323		>ENSG00000010671	BTK	ENST00000695618		>ENSG00000042493	CAPG	ENST00000880843		>ENSG00000179593	ALOX15B	ENST00000380173		>ENSG00000004487	KDM1A	ENST00000919156
>ENSG00000099860	GADD45B	ENST00000718317		>ENSG00000022267	FHL1	ENST00000629039		>ENSG00000014216	CAPN1	ENST00000533129		>ENSG00000010671	BTK	ENST00000695619		>ENSG00000042493	CAPG	ENST00000880844		>ENSG00000179593	ALOX15B	ENST00000380183		>ENSG00000004487	KDM1A	ENST00000919157
>ENSG00000100297	MCM5	ENST00000216122		>ENSG00000022267	FHL1	ENST00000630084		>ENSG00000014216	CAPN1	ENST00000533820		>ENSG00000010671	BTK	ENST00000695623		>ENSG00000042493	CAPG	ENST00000918269		>ENSG00000179593	ALOX15B	ENST00000572022		>ENSG00000004487	KDM1A	ENST00000919158
>ENSG00000100297	MCM5	ENST00000382011		>ENSG00000022267	FHL1	ENST00000651089		>ENSG00000014216	CAPN1	ENST00000903824		>ENSG00000010671	BTK	ENST00000695625		>ENSG00000042493	CAPG	ENST00000918270		>ENSG00000179593	ALOX15B	ENST00000944447		>ENSG00000004487	KDM1A	ENST00000919159
>ENSG00000100297	MCM5	ENST00000451351		>ENSG00000022267	FHL1	ENST00000651929		>ENSG00000015171	ZMYND11	ENST00000381584		>ENSG00000010671	BTK	ENST00000695628		>ENSG00000042493	CAPG	ENST00000918271		>ENSG00000179593	ALOX15B	ENST00000944448		>ENSG00000004487	KDM1A	ENST00000919160
>ENSG00000100387	RBX1	ENST00000216225		>ENSG00000022267	FHL1	ENST00000652457		>ENSG00000015171	ZMYND11	ENST00000381591		>ENSG00000010671	BTK	ENST00000695629		>ENSG00000042493	CAPG	ENST00000918272		>ENSG00000186575	NF2	ENST00000334961		>ENSG00000004487	KDM1A	ENST00000919161
>ENSG00000100393	EP300	ENST00000263253		>ENSG00000022267	FHL1	ENST00000862283		>ENSG00000015171	ZMYND11	ENST00000381604		>ENSG00000011600	TYROBP	ENST00000262629		>ENSG00000042493	CAPG	ENST00000918273		>ENSG00000186575	NF2	ENST00000338641		>ENSG00000004487	KDM1A	ENST00000954764
>ENSG00000100393	EP300	ENST00000674155		>ENSG00000022267	FHL1	ENST00000862284		>ENSG00000015171	ZMYND11	ENST00000397955		>ENSG00000011600	TYROBP	ENST00000424586		>ENSG00000042493	CAPG	ENST00000918274		>ENSG00000186575	NF2	ENST00000353887		>ENSG00000004487	KDM1A	ENST00000954765
>ENSG00000100393	EP300	ENST00000703544		>ENSG00000022267	FHL1	ENST00000862285		>ENSG00000015171	ZMYND11	ENST00000402736		>ENSG00000011600	TYROBP	ENST00000544690		>ENSG00000042493	CAPG	ENST00000918275		>ENSG00000186575	NF2	ENST00000361166		>ENSG00000004487	KDM1A	ENST00000954766
>ENSG00000100393	EP300	ENST00000703545		>ENSG00000022267	FHL1	ENST00000862286		>ENSG00000015171	ZMYND11	ENST00000509513		>ENSG00000011600	TYROBP	ENST00000585901		>ENSG00000042493	CAPG	ENST00000918276		>ENSG00000186575	NF2	ENST00000361452		>ENSG00000004487	KDM1A	ENST00000954767
>ENSG00000100393	EP300	ENST00000715703		>ENSG00000022267	FHL1	ENST00000952767		>ENSG00000015171	ZMYND11	ENST00000558098		>ENSG00000011600	TYROBP	ENST00000586946		>ENSG00000042493	CAPG	ENST00000918277		>ENSG00000186575	NF2	ENST00000361676		>ENSG00000004487	KDM1A	ENST00000954768
>ENSG00000101224	CDC25B	ENST00000245960		>ENSG00000037474	NSUN2	ENST00000264670		>ENSG00000015171	ZMYND11	ENST00000602682		>ENSG00000011600	TYROBP	ENST00000587837		>ENSG00000042493	CAPG	ENST00000951332		>ENSG00000186575	NF2	ENST00000397789		>ENSG00000004487	KDM1A	ENST00000954769
>ENSG00000101224	CDC25B	ENST00000340833		>ENSG00000037474	NSUN2	ENST00000504374		>ENSG00000015171	ZMYND11	ENST00000627286		>ENSG00000011600	TYROBP	ENST00000589517		>ENSG00000042493	CAPG	ENST00000951333		>ENSG00000186575	NF2	ENST00000403435		>ENSG00000004487	KDM1A	ENST00000954770
>ENSG00000101224	CDC25B	ENST00000344256		>ENSG00000037474	NSUN2	ENST00000506139		>ENSG00000015171	ZMYND11	ENST00000704295		>ENSG00000011600	TYROBP	ENST00000895009		>ENSG00000042493	CAPG	ENST00000951334		>ENSG00000186575	NF2	ENST00000403999		>ENSG00000004799	PDK4	ENST00000005178
>ENSG00000101224	CDC25B	ENST00000379598		>ENSG00000037474	NSUN2	ENST00000514127		>ENSG00000015171	ZMYND11	ENST00000704301		>ENSG00000012779	ALOX5	ENST00000374391		>ENSG00000042493	CAPG	ENST00000951335		>ENSG00000186575	NF2	ENST00000413209		>ENSG00000004799	PDK4	ENST00000886049
>ENSG00000101224	CDC25B	ENST00000439880		>ENSG00000037474	NSUN2	ENST00000902913		>ENSG00000015171	ZMYND11	ENST00000704303		>ENSG00000012779	ALOX5	ENST00000542434		>ENSG00000042493	CAPG	ENST00000951336		>ENSG00000186575	NF2	ENST00000432151		>ENSG00000004799	PDK4	ENST00000886050
>ENSG00000101412	E2F1	ENST00000343380		>ENSG00000037474	NSUN2	ENST00000902914		>ENSG00000015171	ZMYND11	ENST00000704306		>ENSG00000012779	ALOX5	ENST00000851642		>ENSG00000042493	CAPG	ENST00000951337		>ENSG00000186575	NF2	ENST00000672461		>ENSG00000004799	PDK4	ENST00000886051
>ENSG00000101972	STAG2	ENST00000218089		>ENSG00000037474	NSUN2	ENST00000902915		>ENSG00000015171	ZMYND11	ENST00000704307		>ENSG00000012779	ALOX5	ENST00000851647		>ENSG00000042493	CAPG	ENST00000951338		>ENSG00000186575	NF2	ENST00000672805		>ENSG00000004799	PDK4	ENST00000943768
>ENSG00000101972	STAG2	ENST00000371144		>ENSG00000037474	NSUN2	ENST00000902916		>ENSG00000015171	ZMYND11	ENST00000704315		>ENSG00000016082	ISL1	ENST00000230658		>ENSG00000042493	CAPG	ENST00000951339		>ENSG00000186575	NF2	ENST00000672896		>ENSG00000004799	PDK4	ENST00000943769
>ENSG00000101972	STAG2	ENST00000371145		>ENSG00000037474	NSUN2	ENST00000902917		>ENSG00000015171	ZMYND11	ENST00000704335		>ENSG00000017427	IGF1	ENST00000307046		>ENSG00000042493	CAPG	ENST00000951340		>ENSG00000186575	NF2	ENST00000673312		>ENSG00000004799	PDK4	ENST00000943770
>ENSG00000101972	STAG2	ENST00000371157		>ENSG00000037474	NSUN2	ENST00000902918		>ENSG00000015171	ZMYND11	ENST00000704338		>ENSG00000017427	IGF1	ENST00000337514		>ENSG00000042493	CAPG	ENST00000951341		>ENSG00000186575	NF2	ENST00000713935		>ENSG00000004799	PDK4	ENST00000943771
>ENSG00000101972	STAG2	ENST00000371160		>ENSG00000037474	NSUN2	ENST00000902919		>ENSG00000015171	ZMYND11	ENST00000704339		>ENSG00000017427	IGF1	ENST00000392904		>ENSG00000050165	DKK3	ENST00000326932		>ENSG00000186575	NF2	ENST00000906700		>ENSG00000004799	PDK4	ENST00000943772
>ENSG00000101972	STAG2	ENST00000455404		>ENSG00000037474	NSUN2	ENST00000902920		>ENSG00000015171	ZMYND11	ENST00000704343		>ENSG00000017427	IGF1	ENST00000392905		>ENSG00000050165	DKK3	ENST00000396505		>ENSG00000186575	NF2	ENST00000906701		>ENSG00000004799	PDK4	ENST00000943773
>ENSG00000101972	STAG2	ENST00000458176		>ENSG00000037474	NSUN2	ENST00000902921		>ENSG00000015171	ZMYND11	ENST00000857249		>ENSG00000017427	IGF1	ENST00000424202		>ENSG00000050165	DKK3	ENST00000525493		>ENSG00000186575	NF2	ENST00000906702		>ENSG00000004799	PDK4	ENST00000943774
>ENSG00000101972	STAG2	ENST00000686127		>ENSG00000037474	NSUN2	ENST00000902922		>ENSG00000015171	ZMYND11	ENST00000857250		>ENSG00000017427	IGF1	ENST00000644491		>ENSG00000050165	DKK3	ENST00000683431		>ENSG00000186575	NF2	ENST00000912971		>ENSG00000005022	SLC25A5	ENST00000317881
>ENSG00000101972	STAG2	ENST00000687852		>ENSG00000037474	NSUN2	ENST00000939214		>ENSG00000015171	ZMYND11	ENST00000857251		>ENSG00000019549	SNAI2	ENST00000020945		>ENSG00000050165	DKK3	ENST00000903515		>ENSG00000186575	NF2	ENST00000958075		>ENSG00000005022	SLC25A5	ENST00000879015
>ENSG00000101972	STAG2	ENST00000692982		>ENSG00000037474	NSUN2	ENST00000939215		>ENSG00000015171	ZMYND11	ENST00000857252		>ENSG00000020633	RUNX3	ENST00000308873		>ENSG00000050165	DKK3	ENST00000903516		>ENSG00000196712	NF1	ENST00000356175		>ENSG00000005022	SLC25A5	ENST00000879016
>ENSG00000103479	RBL2	ENST00000262133		>ENSG00000037474	NSUN2	ENST00000939216		>ENSG00000015171	ZMYND11	ENST00000857253		>ENSG00000020633	RUNX3	ENST00000338888		>ENSG00000050165	DKK3	ENST00000903517		>ENSG00000196712	NF1	ENST00000358273		>ENSG00000005022	SLC25A5	ENST00000879017
>ENSG00000104738	MCM4	ENST00000262105		>ENSG00000037474	NSUN2	ENST00000939217		>ENSG00000015171	ZMYND11	ENST00000857254		>ENSG00000020633	RUNX3	ENST00000399916		>ENSG00000050165	DKK3	ENST00000903518		>ENSG00000196712	NF1	ENST00000422121		>ENSG00000005022	SLC25A5	ENST00000879018
>ENSG00000104738	MCM4	ENST00000518382		>ENSG00000037474	NSUN2	ENST00000940950		>ENSG00000015171	ZMYND11	ENST00000857255		>ENSG00000022840	RNF10	ENST00000325954		>ENSG00000050165	DKK3	ENST00000903519		>ENSG00000196712	NF1	ENST00000431387		>ENSG00000005022	SLC25A5	ENST00000915388
>ENSG00000104738	MCM4	ENST00000520637		>ENSG00000040275	SPDL1	ENST00000265295		>ENSG00000015171	ZMYND11	ENST00000857256		>ENSG00000022840	RNF10	ENST00000413266		>ENSG00000050165	DKK3	ENST00000903520		>ENSG00000196712	NF1	ENST00000456735		>ENSG00000005022	SLC25A5	ENST00000941018
>ENSG00000104738	MCM4	ENST00000524086		>ENSG00000040275	SPDL1	ENST00000503871		>ENSG00000015171	ZMYND11	ENST00000857257		>ENSG00000022840	RNF10	ENST00000536869		>ENSG00000050165	DKK3	ENST00000903521		>ENSG00000196712	NF1	ENST00000466819		>ENSG00000005194	CIAPIN1	ENST00000394391
>ENSG00000104738	MCM4	ENST00000647877		>ENSG00000040275	SPDL1	ENST00000507232		>ENSG00000015171	ZMYND11	ENST00000857258		>ENSG00000022840	RNF10	ENST00000538254		>ENSG00000050165	DKK3	ENST00000903522		>ENSG00000196712	NF1	ENST00000468273		>ENSG00000005194	CIAPIN1	ENST00000565961
>ENSG00000104738	MCM4	ENST00000648407		>ENSG00000040275	SPDL1	ENST00000509785		>ENSG00000015171	ZMYND11	ENST00000857259		>ENSG00000022840	RNF10	ENST00000538796		>ENSG00000050165	DKK3	ENST00000903523		>ENSG00000196712	NF1	ENST00000471572		>ENSG00000005194	CIAPIN1	ENST00000567518
>ENSG00000104738	MCM4	ENST00000648519		>ENSG00000040275	SPDL1	ENST00000512028		>ENSG00000015171	ZMYND11	ENST00000857260		>ENSG00000022840	RNF10	ENST00000545419		>ENSG00000050165	DKK3	ENST00000903524		>ENSG00000196712	NF1	ENST00000479536		>ENSG00000005194	CIAPIN1	ENST00000568940
>ENSG00000104738	MCM4	ENST00000648554		>ENSG00000040275	SPDL1	ENST00000925120		>ENSG00000015171	ZMYND11	ENST00000857261		>ENSG00000022840	RNF10	ENST00000546262		>ENSG00000050165	DKK3	ENST00000903525		>ENSG00000196712	NF1	ENST00000479614		>ENSG00000005194	CIAPIN1	ENST00000569370
>ENSG00000104738	MCM4	ENST00000649838		>ENSG00000040275	SPDL1	ENST00000925121		>ENSG00000015171	ZMYND11	ENST00000857262		>ENSG00000023287	RB1CC1	ENST00000025008		>ENSG00000050165	DKK3	ENST00000903526		>ENSG00000196712	NF1	ENST00000487476		>ENSG00000005194	CIAPIN1	ENST00000569979
>ENSG00000104738	MCM4	ENST00000649919		>ENSG00000040275	SPDL1	ENST00000925122		>ENSG00000015171	ZMYND11	ENST00000857263		>ENSG00000023287	RB1CC1	ENST00000435644		>ENSG00000050165	DKK3	ENST00000903527		>ENSG00000196712	NF1	ENST00000490416		>ENSG00000005194	CIAPIN1	ENST00000570000
>ENSG00000104738	MCM4	ENST00000649973		>ENSG00000040275	SPDL1	ENST00000925123		>ENSG00000015171	ZMYND11	ENST00000857264		>ENSG00000023287	RB1CC1	ENST00000518211		>ENSG00000050165	DKK3	ENST00000931290		>ENSG00000196712	NF1	ENST00000495910		>ENSG00000005194	CIAPIN1	ENST00000884886
>ENSG00000104738	MCM4	ENST00000650216		>ENSG00000040275	SPDL1	ENST00000925124		>ENSG00000015171	ZMYND11	ENST00000857265		>ENSG00000023287	RB1CC1	ENST00000519912		>ENSG00000050165	DKK3	ENST00000931291		>ENSG00000196712	NF1	ENST00000579081		>ENSG00000005194	CIAPIN1	ENST00000884887
>ENSG00000104738	MCM4	ENST00000697122		>ENSG00000040275	SPDL1	ENST00000925125		>ENSG00000015171	ZMYND11	ENST00000857266		>ENSG00000023287	RB1CC1	ENST00000523594		>ENSG00000050165	DKK3	ENST00000931292		>ENSG00000196712	NF1	ENST00000581113		>ENSG00000005194	CIAPIN1	ENST00000884888
>ENSG00000105173	CCNE1	ENST00000262643		>ENSG00000040275	SPDL1	ENST00000961466		>ENSG00000015171	ZMYND11	ENST00000857267		>ENSG00000027847	B4GALT7	ENST00000029410		>ENSG00000050165	DKK3	ENST00000931293		>ENSG00000196712	NF1	ENST00000581790		>ENSG00000005194	CIAPIN1	ENST00000884889
>ENSG00000105173	CCNE1	ENST00000357943		>ENSG00000041515	MYO16	ENST00000251041		>ENSG00000015171	ZMYND11	ENST00000857268		>ENSG00000027847	B4GALT7	ENST00000505433		>ENSG00000050165	DKK3	ENST00000931294		>ENSG00000196712	NF1	ENST00000684826		>ENSG00000005194	CIAPIN1	ENST00000884890
>ENSG00000105173	CCNE1	ENST00000444983		>ENSG00000041515	MYO16	ENST00000356711		>ENSG00000015171	ZMYND11	ENST00000857269		>ENSG00000027847	B4GALT7	ENST00000507061		>ENSG00000050165	DKK3	ENST00000958789		>ENSG00000196712	NF1	ENST00000686189		>ENSG00000005194	CIAPIN1	ENST00000884891
>ENSG00000105173	CCNE1	ENST00000576532		>ENSG00000041515	MYO16	ENST00000457511		>ENSG00000015171	ZMYND11	ENST00000857270		>ENSG00000027847	B4GALT7	ENST00000871348		>ENSG00000050165	DKK3	ENST00000958790		>ENSG00000196712	NF1	ENST00000687027		>ENSG00000005194	CIAPIN1	ENST00000939127
>ENSG00000105325	FZR1	ENST00000441788		>ENSG00000047188	YTHDC2	ENST00000161863		>ENSG00000015171	ZMYND11	ENST00000857271		>ENSG00000030110	BAK1	ENST00000374467		>ENSG00000050165	DKK3	ENST00000958791		>ENSG00000196712	NF1	ENST00000689464		>ENSG00000005194	CIAPIN1	ENST00000939128
>ENSG00000105325	FZR1	ENST00000591290		>ENSG00000047188	YTHDC2	ENST00000503857		>ENSG00000015171	ZMYND11	ENST00000857272		>ENSG00000030110	BAK1	ENST00000442998		>ENSG00000050165	DKK3	ENST00000958792		>ENSG00000196712	NF1	ENST00000691014		>ENSG00000005194	CIAPIN1	ENST00000939129
>ENSG00000105325	FZR1	ENST00000652521		>ENSG00000047188	YTHDC2	ENST00000515883		>ENSG00000015171	ZMYND11	ENST00000857274		>ENSG00000030110	BAK1	ENST00000886796		>ENSG00000050165	DKK3	ENST00000958793		>ENSG00000196712	NF1	ENST00000693617		>ENSG00000005194	CIAPIN1	ENST00000939130
>ENSG00000105329	TGFB1	ENST00000221930		>ENSG00000047188	YTHDC2	ENST00000873029		>ENSG00000015171	ZMYND11	ENST00000857275		>ENSG00000030110	BAK1	ENST00000886797		>ENSG00000050165	DKK3	ENST00000958794		>ENSG00000196712	NF1	ENST00000696138		>ENSG00000005194	CIAPIN1	ENST00000950773
>ENSG00000105329	TGFB1	ENST00000600196		>ENSG00000047188	YTHDC2	ENST00000935141		>ENSG00000015171	ZMYND11	ENST00000857276		>ENSG00000030110	BAK1	ENST00000886800		>ENSG00000050165	DKK3	ENST00000958795		>ENSG00000196712	NF1	ENST00000696139		>ENSG00000005194	CIAPIN1	ENST00000950774
>ENSG00000105329	TGFB1	ENST00000677934		>ENSG00000047188	YTHDC2	ENST00000935142		>ENSG00000015171	ZMYND11	ENST00000857277		>ENSG00000041515	MYO16	ENST00000251041		>ENSG00000050165	DKK3	ENST00000958796		>ENSG00000196712	NF1	ENST00000696141		>ENSG00000005194	CIAPIN1	ENST00000950775
>ENSG00000105810	CDK6	ENST00000265734		>ENSG00000047188	YTHDC2	ENST00000935143		>ENSG00000015171	ZMYND11	ENST00000857278		>ENSG00000041515	MYO16	ENST00000356711		>ENSG00000050165	DKK3	ENST00000958797		>ENSG00000284792	PTEN	ENST00000644628		>ENSG00000005381	MPO	ENST00000225275
>ENSG00000105810	CDK6	ENST00000424848		>ENSG00000047188	YTHDC2	ENST00000948227		>ENSG00000015171	ZMYND11	ENST00000857279		>ENSG00000041515	MYO16	ENST00000457511		>ENSG00000050165	DKK3	ENST00000958798		>ENSG00000284792	PTEN	ENST00000710385		>ENSG00000005381	MPO	ENST00000699291
>ENSG00000108055	SMC3	ENST00000361804		>ENSG00000047188	YTHDC2	ENST00000948228		>ENSG00000015171	ZMYND11	ENST00000857280		>ENSG00000044115	CTNNA1	ENST00000302763		>ENSG00000050165	DKK3	ENST00000958799		>ENSG00000284792	PTEN	ENST00000710386		>ENSG00000005513	SOX8	ENST00000293894
>ENSG00000108953	YWHAE	ENST00000264335		>ENSG00000047188	YTHDC2	ENST00000948229		>ENSG00000015171	ZMYND11	ENST00000857281		>ENSG00000044115	CTNNA1	ENST00000518825		>ENSG00000050165	DKK3	ENST00000958800		>ENSG00000284792	PTEN	ENST00000710387		>ENSG00000005513	SOX8	ENST00000711625
>ENSG00000108953	YWHAE	ENST00000466227		>ENSG00000047188	YTHDC2	ENST00000948230		>ENSG00000015171	ZMYND11	ENST00000857282		>ENSG00000044115	CTNNA1	ENST00000519309		>ENSG00000050165	DKK3	ENST00000958801		>ENSG00000284792	PTEN	ENST00000710388		>ENSG00000005513	SOX8	ENST00000711626
>ENSG00000108953	YWHAE	ENST00000496706		>ENSG00000047188	YTHDC2	ENST00000948231		>ENSG00000015171	ZMYND11	ENST00000857283		>ENSG00000044115	CTNNA1	ENST00000520520		>ENSG00000050165	DKK3	ENST00000958802		>ENSG00000284792	PTEN	ENST00000710389		>ENSG00000005513	SOX8	ENST00000711627
>ENSG00000108953	YWHAE	ENST00000571732		>ENSG00000047410	TPR	ENST00000367478		>ENSG00000015171	ZMYND11	ENST00000857284		>ENSG00000044115	CTNNA1	ENST00000521368		>ENSG00000050165	DKK3	ENST00000958803		>ENSG00000284792	PTEN	ENST00000710390		>ENSG00000005513	SOX8	ENST00000711628
>ENSG00000108953	YWHAE	ENST00000573026		>ENSG00000048028	USP28	ENST00000003302		>ENSG00000015171	ZMYND11	ENST00000917037		>ENSG00000044115	CTNNA1	ENST00000521724		>ENSG00000050165	DKK3	ENST00000958804		>ENSG00000284792	PTEN	ENST00000710391		>ENSG00000006016	CRLF1	ENST00000392386
>ENSG00000108953	YWHAE	ENST00000573196		>ENSG00000048028	USP28	ENST00000535607		>ENSG00000015171	ZMYND11	ENST00000917038		>ENSG00000044115	CTNNA1	ENST00000522052		>ENSG00000050165	DKK3	ENST00000958805		>ENSG00000284792	PTEN	ENST00000710393		>ENSG00000006016	CRLF1	ENST00000684169
>ENSG00000108953	YWHAE	ENST00000575977		>ENSG00000048028	USP28	ENST00000537490		>ENSG00000015171	ZMYND11	ENST00000917039		>ENSG00000044115	CTNNA1	ENST00000523275		>ENSG00000050165	DKK3	ENST00000958806						>ENSG00000006016	CRLF1	ENST00000928241
>ENSG00000110092	CCND1	ENST00000227507		>ENSG00000048028	USP28	ENST00000537706		>ENSG00000015171	ZMYND11	ENST00000917040		>ENSG00000044115	CTNNA1	ENST00000540387		>ENSG00000050165	DKK3	ENST00000958807						>ENSG00000006016	CRLF1	ENST00000971858
>ENSG00000110092	CCND1	ENST00000536559		>ENSG00000048028	USP28	ENST00000540438		>ENSG00000015171	ZMYND11	ENST00000917041		>ENSG00000044115	CTNNA1	ENST00000627109		>ENSG00000050165	DKK3	ENST00000958808						>ENSG00000006016	CRLF1	ENST00000971859
>ENSG00000111276	CDKN1B	ENST00000228872		>ENSG00000048028	USP28	ENST00000544967		>ENSG00000015171	ZMYND11	ENST00000972238		>ENSG00000044115	CTNNA1	ENST00000889697		>ENSG00000050165	DKK3	ENST00000958809						>ENSG00000006016	CRLF1	ENST00000971860
>ENSG00000111276	CDKN1B	ENST00000396340		>ENSG00000048028	USP28	ENST00000545540		>ENSG00000015171	ZMYND11	ENST00000972239		>ENSG00000044115	CTNNA1	ENST00000889700		>ENSG00000050165	DKK3	ENST00000958810						>ENSG00000006210	CX3CL1	ENST00000006053
>ENSG00000111276	CDKN1B	ENST00000442489		>ENSG00000048028	USP28	ENST00000545608		>ENSG00000015171	ZMYND11	ENST00000972240		>ENSG00000044115	CTNNA1	ENST00000889701		>ENSG00000050165	DKK3	ENST00000958811						>ENSG00000006210	CX3CL1	ENST00000563383
>ENSG00000111276	CDKN1B	ENST00000614874		>ENSG00000048028	USP28	ENST00000696972		>ENSG00000015171	ZMYND11	ENST00000972241		>ENSG00000044115	CTNNA1	ENST00000889702		>ENSG00000050165	DKK3	ENST00000958812						>ENSG00000006210	CX3CL1	ENST00000564948
>ENSG00000112118	MCM3	ENST00000229854		>ENSG00000048028	USP28	ENST00000696973		>ENSG00000015171	ZMYND11	ENST00000972242		>ENSG00000044115	CTNNA1	ENST00000889706		>ENSG00000050165	DKK3	ENST00000958813						>ENSG00000006210	CX3CL1	ENST00000565912
>ENSG00000112118	MCM3	ENST00000421471		>ENSG00000048028	USP28	ENST00000881761		>ENSG00000015171	ZMYND11	ENST00000972243		>ENSG00000044115	CTNNA1	ENST00000889707		>ENSG00000050165	DKK3	ENST00000958814						>ENSG00000008018	PSMB1	ENST00000262193
>ENSG00000112118	MCM3	ENST00000596288		>ENSG00000048028	USP28	ENST00000881762		>ENSG00000015171	ZMYND11	ENST00000972244		>ENSG00000044115	CTNNA1	ENST00000889715		>ENSG00000050165	DKK3	ENST00000958815						>ENSG00000008018	PSMB1	ENST00000892690
>ENSG00000112118	MCM3	ENST00000616552		>ENSG00000048028	USP28	ENST00000881763		>ENSG00000015171	ZMYND11	ENST00000972245		>ENSG00000044115	CTNNA1	ENST00000889718		>ENSG00000050165	DKK3	ENST00000958816						>ENSG00000008018	PSMB1	ENST00000892691
>ENSG00000112242	E2F3	ENST00000346618		>ENSG00000048028	USP28	ENST00000881764		>ENSG00000015171	ZMYND11	ENST00000972246		>ENSG00000047644	WWC3	ENST00000380861		>ENSG00000050165	DKK3	ENST00000958817						>ENSG00000008018	PSMB1	ENST00000920418
>ENSG00000112242	E2F3	ENST00000535432		>ENSG00000048028	USP28	ENST00000881765		>ENSG00000015171	ZMYND11	ENST00000972247		>ENSG00000049249	TNFRSF9	ENST00000377507		>ENSG00000050165	DKK3	ENST00000958818						>ENSG00000008196	TFAP2B	ENST00000393655
>ENSG00000112576	CCND3	ENST00000372987		>ENSG00000048028	USP28	ENST00000881766		>ENSG00000015171	ZMYND11	ENST00000972248		>ENSG00000049249	TNFRSF9	ENST00000474475		>ENSG00000050165	DKK3	ENST00000958819						>ENSG00000008197	TFAP2D	ENST00000008391
>ENSG00000112576	CCND3	ENST00000372988		>ENSG00000048028	USP28	ENST00000881767		>ENSG00000015171	ZMYND11	ENST00000972249		>ENSG00000049249	TNFRSF9	ENST00000492571		>ENSG00000050165	DKK3	ENST00000958820						>ENSG00000009709	PAX7	ENST00000375375
>ENSG00000112576	CCND3	ENST00000372991		>ENSG00000048028	USP28	ENST00000881768		>ENSG00000015171	ZMYND11	ENST00000972250		>ENSG00000049249	TNFRSF9	ENST00000875592		>ENSG00000050165	DKK3	ENST00000958821						>ENSG00000009709	PAX7	ENST00000400661
>ENSG00000112576	CCND3	ENST00000414200		>ENSG00000048028	USP28	ENST00000881769		>ENSG00000015171	ZMYND11	ENST00000972251		>ENSG00000049768	FOXP3	ENST00000376199		>ENSG00000050405	LIMA1	ENST00000341247						>ENSG00000009709	PAX7	ENST00000420770
>ENSG00000112576	CCND3	ENST00000415497		>ENSG00000048028	USP28	ENST00000881770		>ENSG00000015171	ZMYND11	ENST00000972252		>ENSG00000049768	FOXP3	ENST00000376207		>ENSG00000050405	LIMA1	ENST00000394943						>ENSG00000009709	PAX7	ENST00000713640
>ENSG00000112576	CCND3	ENST00000510503		>ENSG00000048028	USP28	ENST00000881771		>ENSG00000015171	ZMYND11	ENST00000972253		>ENSG00000049768	FOXP3	ENST00000455775		>ENSG00000050405	LIMA1	ENST00000547825						>ENSG00000009709	PAX7	ENST00000713641
>ENSG00000112576	CCND3	ENST00000511642		>ENSG00000048028	USP28	ENST00000881772		>ENSG00000015171	ZMYND11	ENST00000972254		>ENSG00000055332	EIF2AK2	ENST00000233057		>ENSG00000050405	LIMA1	ENST00000552491						>ENSG00000009709	PAX7	ENST00000966024
>ENSG00000112576	CCND3	ENST00000512426		>ENSG00000048028	USP28	ENST00000926116		>ENSG00000015171	ZMYND11	ENST00000972255		>ENSG00000055332	EIF2AK2	ENST00000395127		>ENSG00000050405	LIMA1	ENST00000552720						>ENSG00000010810	FYN	ENST00000229471
>ENSG00000112576	CCND3	ENST00000616010		>ENSG00000048028	USP28	ENST00000926117		>ENSG00000015171	ZMYND11	ENST00000972256		>ENSG00000055332	EIF2AK2	ENST00000679507		>ENSG00000050405	LIMA1	ENST00000552783						>ENSG00000010810	FYN	ENST00000354650
>ENSG00000112742	TTK	ENST00000230510		>ENSG00000048028	USP28	ENST00000926118		>ENSG00000015171	ZMYND11	ENST00000972257		>ENSG00000055332	EIF2AK2	ENST00000679979		>ENSG00000050405	LIMA1	ENST00000552823						>ENSG00000010810	FYN	ENST00000368667
>ENSG00000112742	TTK	ENST00000369798		>ENSG00000048028	USP28	ENST00000926119		>ENSG00000015171	ZMYND11	ENST00000972258		>ENSG00000055332	EIF2AK2	ENST00000680273		>ENSG00000050405	LIMA1	ENST00000552909						>ENSG00000010810	FYN	ENST00000368678
>ENSG00000112742	TTK	ENST00000509313		>ENSG00000048028	USP28	ENST00000926120		>ENSG00000017427	IGF1	ENST00000307046		>ENSG00000055332	EIF2AK2	ENST00000681463		>ENSG00000050405	LIMA1	ENST00000872657						>ENSG00000010810	FYN	ENST00000368682
>ENSG00000112742	TTK	ENST00000509894		>ENSG00000048028	USP28	ENST00000926121		>ENSG00000017427	IGF1	ENST00000337514		>ENSG00000055332	EIF2AK2	ENST00000681507		>ENSG00000050405	LIMA1	ENST00000872658						>ENSG00000010810	FYN	ENST00000905530
>ENSG00000113558	SKP1	ENST00000353411		>ENSG00000048028	USP28	ENST00000926122		>ENSG00000017427	IGF1	ENST00000392904		>ENSG00000055332	EIF2AK2	ENST00000874613		>ENSG00000050405	LIMA1	ENST00000872659						>ENSG00000010810	FYN	ENST00000905531
>ENSG00000113558	SKP1	ENST00000517625		>ENSG00000048028	USP28	ENST00000926123		>ENSG00000017427	IGF1	ENST00000392905		>ENSG00000055332	EIF2AK2	ENST00000874614		>ENSG00000050405	LIMA1	ENST00000872660						>ENSG00000010810	FYN	ENST00000905532
>ENSG00000113558	SKP1	ENST00000519054		>ENSG00000048028	USP28	ENST00000926124		>ENSG00000017427	IGF1	ENST00000424202		>ENSG00000055332	EIF2AK2	ENST00000874615		>ENSG00000050405	LIMA1	ENST00000872661						>ENSG00000010810	FYN	ENST00000905533
>ENSG00000113558	SKP1	ENST00000521216		>ENSG00000048028	USP28	ENST00000926125		>ENSG00000017427	IGF1	ENST00000644491		>ENSG00000055332	EIF2AK2	ENST00000874618		>ENSG00000050405	LIMA1	ENST00000872662						>ENSG00000010810	FYN	ENST00000905534
>ENSG00000113558	SKP1	ENST00000522552		>ENSG00000048028	USP28	ENST00000926126		>ENSG00000017427	IGF1	ENST00000906561		>ENSG00000055332	EIF2AK2	ENST00000874619		>ENSG00000050405	LIMA1	ENST00000872663						>ENSG00000010810	FYN	ENST00000905535
>ENSG00000113558	SKP1	ENST00000522855		>ENSG00000048028	USP28	ENST00000926127		>ENSG00000017427	IGF1	ENST00000906562		>ENSG00000060656	PTPRU	ENST00000373779		>ENSG00000050405	LIMA1	ENST00000872664						>ENSG00000010810	FYN	ENST00000905536
>ENSG00000113558	SKP1	ENST00000523966		>ENSG00000048028	USP28	ENST00000947932		>ENSG00000017427	IGF1	ENST00000906563		>ENSG00000060656	PTPRU	ENST00000428026		>ENSG00000050405	LIMA1	ENST00000872665						>ENSG00000010810	FYN	ENST00000905537
>ENSG00000114126	TFDP2	ENST00000467072		>ENSG00000048028	USP28	ENST00000947933		>ENSG00000017427	IGF1	ENST00000906564		>ENSG00000060656	PTPRU	ENST00000460170		>ENSG00000050405	LIMA1	ENST00000956833						>ENSG00000010810	FYN	ENST00000905538
>ENSG00000114126	TFDP2	ENST00000474279		>ENSG00000048028	USP28	ENST00000947934		>ENSG00000019582	CD74	ENST00000009530		>ENSG00000064201	TSPAN32	ENST00000182290		>ENSG00000050405	LIMA1	ENST00000956834						>ENSG00000010810	FYN	ENST00000905539
>ENSG00000114126	TFDP2	ENST00000477292		>ENSG00000048028	USP28	ENST00000947935		>ENSG00000019582	CD74	ENST00000353334		>ENSG00000064201	TSPAN32	ENST00000339046		>ENSG00000053747	LAMA3	ENST00000269217						>ENSG00000010810	FYN	ENST00000905540
>ENSG00000114126	TFDP2	ENST00000479040		>ENSG00000048028	USP28	ENST00000947936		>ENSG00000019582	CD74	ENST00000377795		>ENSG00000064201	TSPAN32	ENST00000381121		>ENSG00000053747	LAMA3	ENST00000313654						>ENSG00000010810	FYN	ENST00000905541
>ENSG00000114126	TFDP2	ENST00000486111		>ENSG00000048028	USP28	ENST00000947937		>ENSG00000019582	CD74	ENST00000518797		>ENSG00000064201	TSPAN32	ENST00000437313		>ENSG00000053747	LAMA3	ENST00000586751						>ENSG00000010810	FYN	ENST00000905542
>ENSG00000114126	TFDP2	ENST00000487734		>ENSG00000048028	USP28	ENST00000947938		>ENSG00000019582	CD74	ENST00000522246		>ENSG00000064201	TSPAN32	ENST00000446063		>ENSG00000053747	LAMA3	ENST00000588004						>ENSG00000010810	FYN	ENST00000905543
>ENSG00000114126	TFDP2	ENST00000489671		>ENSG00000048028	USP28	ENST00000947939		>ENSG00000019582	CD74	ENST00000523208		>ENSG00000064201	TSPAN32	ENST00000451520		>ENSG00000053747	LAMA3	ENST00000588164						>ENSG00000010810	FYN	ENST00000905544
>ENSG00000114126	TFDP2	ENST00000494656		>ENSG00000051180	RAD51	ENST00000267868		>ENSG00000019582	CD74	ENST00000881211		>ENSG00000064201	TSPAN32	ENST00000612299		>ENSG00000053747	LAMA3	ENST00000590104						>ENSG00000010810	FYN	ENST00000905545
>ENSG00000114126	TFDP2	ENST00000495310		>ENSG00000051180	RAD51	ENST00000382643		>ENSG00000019582	CD74	ENST00000881212		>ENSG00000064201	TSPAN32	ENST00000855795		>ENSG00000053747	LAMA3	ENST00000592519						>ENSG00000010810	FYN	ENST00000905546
>ENSG00000114126	TFDP2	ENST00000499676		>ENSG00000051180	RAD51	ENST00000423169		>ENSG00000019582	CD74	ENST00000881213		>ENSG00000064300	NGFR	ENST00000172229		>ENSG00000053747	LAMA3	ENST00000649721						>ENSG00000010810	FYN	ENST00000905547
>ENSG00000115942	ORC2	ENST00000234296		>ENSG00000051180	RAD51	ENST00000525066		>ENSG00000019582	CD74	ENST00000881214		>ENSG00000064300	NGFR	ENST00000504201		>ENSG00000057019	DCBLD2	ENST00000326840						>ENSG00000010810	FYN	ENST00000905548
>ENSG00000115947	ORC4	ENST00000264169		>ENSG00000051180	RAD51	ENST00000531277		>ENSG00000019582	CD74	ENST00000881215		>ENSG00000064703	DDX20	ENST00000369702		>ENSG00000057019	DCBLD2	ENST00000326857						>ENSG00000010810	FYN	ENST00000905549
>ENSG00000115947	ORC4	ENST00000392857		>ENSG00000051180	RAD51	ENST00000532743		>ENSG00000019582	CD74	ENST00000881216		>ENSG00000064703	DDX20	ENST00000533164		>ENSG00000057019	DCBLD2	ENST00000881287						>ENSG00000010810	FYN	ENST00000905550
>ENSG00000115947	ORC4	ENST00000535373		>ENSG00000051180	RAD51	ENST00000533741		>ENSG00000019582	CD74	ENST00000881217		>ENSG00000064703	DDX20	ENST00000679576		>ENSG00000057019	DCBLD2	ENST00000926048						>ENSG00000010810	FYN	ENST00000905551
>ENSG00000115947	ORC4	ENST00000536575		>ENSG00000051180	RAD51	ENST00000557850		>ENSG00000019582	CD74	ENST00000881218		>ENSG00000064703	DDX20	ENST00000680383		>ENSG00000057019	DCBLD2	ENST00000926049						>ENSG00000010810	FYN	ENST00000905552
>ENSG00000115947	ORC4	ENST00000540442		>ENSG00000051180	RAD51	ENST00000645673		>ENSG00000019582	CD74	ENST00000881219		>ENSG00000064835	POU1F1	ENST00000344265		>ENSG00000057019	DCBLD2	ENST00000926050						>ENSG00000010810	FYN	ENST00000912314
>ENSG00000116478	HDAC1	ENST00000373548		>ENSG00000051180	RAD51	ENST00000894385		>ENSG00000019582	CD74	ENST00000881220		>ENSG00000064835	POU1F1	ENST00000350375		>ENSG00000057019	DCBLD2	ENST00000946562						>ENSG00000010810	FYN	ENST00000912315
>ENSG00000116478	HDAC1	ENST00000481281		>ENSG00000051180	RAD51	ENST00000894386		>ENSG00000019582	CD74	ENST00000881221		>ENSG00000064835	POU1F1	ENST00000560656		>ENSG00000062038	CDH3	ENST00000264012						>ENSG00000010810	FYN	ENST00000912316
>ENSG00000116478	HDAC1	ENST00000718279		>ENSG00000051180	RAD51	ENST00000912735		>ENSG00000019582	CD74	ENST00000881222		>ENSG00000066468	FGFR2	ENST00000351936		>ENSG00000062038	CDH3	ENST00000429102						>ENSG00000010810	FYN	ENST00000912317
>ENSG00000116670	MAD2L2	ENST00000235310		>ENSG00000051180	RAD51	ENST00000912736		>ENSG00000019582	CD74	ENST00000881223		>ENSG00000066468	FGFR2	ENST00000356226		>ENSG00000062038	CDH3	ENST00000542274						>ENSG00000010810	FYN	ENST00000912318
>ENSG00000116670	MAD2L2	ENST00000376667		>ENSG00000051180	RAD51	ENST00000912737		>ENSG00000019582	CD74	ENST00000949574		>ENSG00000066468	FGFR2	ENST00000357555		>ENSG00000062038	CDH3	ENST00000566808						>ENSG00000010810	FYN	ENST00000912319
>ENSG00000116670	MAD2L2	ENST00000376669		>ENSG00000051180	RAD51	ENST00000912738		>ENSG00000020426	MNAT1	ENST00000261245		>ENSG00000066468	FGFR2	ENST00000358487		>ENSG00000062038	CDH3	ENST00000567674						>ENSG00000010810	FYN	ENST00000912320
>ENSG00000116670	MAD2L2	ENST00000376672		>ENSG00000051180	RAD51	ENST00000948778		>ENSG00000020426	MNAT1	ENST00000539616		>ENSG00000066468	FGFR2	ENST00000359354		>ENSG00000062038	CDH3	ENST00000568292						>ENSG00000010810	FYN	ENST00000912321
>ENSG00000116670	MAD2L2	ENST00000376692		>ENSG00000053254	FOXN3	ENST00000261302		>ENSG00000020426	MNAT1	ENST00000554002		>ENSG00000066468	FGFR2	ENST00000360144		>ENSG00000062038	CDH3	ENST00000569036						>ENSG00000010810	FYN	ENST00000912322
>ENSG00000116670	MAD2L2	ENST00000456915		>ENSG00000053254	FOXN3	ENST00000345097		>ENSG00000020426	MNAT1	ENST00000557134		>ENSG00000066468	FGFR2	ENST00000369056		>ENSG00000062038	CDH3	ENST00000569080						>ENSG00000010810	FYN	ENST00000912323
>ENSG00000116670	MAD2L2	ENST00000697272		>ENSG00000053254	FOXN3	ENST00000554005		>ENSG00000020426	MNAT1	ENST00000931365		>ENSG00000066468	FGFR2	ENST00000369059		>ENSG00000062038	CDH3	ENST00000878261						>ENSG00000010810	FYN	ENST00000912324
>ENSG00000116670	MAD2L2	ENST00000697273		>ENSG00000053254	FOXN3	ENST00000555353		>ENSG00000020426	MNAT1	ENST00000931366		>ENSG00000066468	FGFR2	ENST00000369060		>ENSG00000062038	CDH3	ENST00000878262						>ENSG00000010810	FYN	ENST00000912325
>ENSG00000116670	MAD2L2	ENST00000717649		>ENSG00000053254	FOXN3	ENST00000556916		>ENSG00000020426	MNAT1	ENST00000931367		>ENSG00000066468	FGFR2	ENST00000369061		>ENSG00000062038	CDH3	ENST00000914962						>ENSG00000010810	FYN	ENST00000912326
>ENSG00000116717	GADD45A	ENST00000370985		>ENSG00000053254	FOXN3	ENST00000557258		>ENSG00000020426	MNAT1	ENST00000959999		>ENSG00000066468	FGFR2	ENST00000429361		>ENSG00000062038	CDH3	ENST00000914963						>ENSG00000010810	FYN	ENST00000912327
>ENSG00000116717	GADD45A	ENST00000370986		>ENSG00000053254	FOXN3	ENST00000557572		>ENSG00000020426	MNAT1	ENST00000960000		>ENSG00000066468	FGFR2	ENST00000457416		>ENSG00000062038	CDH3	ENST00000914964						>ENSG00000010810	FYN	ENST00000966561
>ENSG00000116717	GADD45A	ENST00000617962		>ENSG00000053254	FOXN3	ENST00000557718		>ENSG00000020426	MNAT1	ENST00000960001		>ENSG00000066468	FGFR2	ENST00000478859		>ENSG00000062038	CDH3	ENST00000914965						>ENSG00000010810	FYN	ENST00000966562
>ENSG00000116717	GADD45A	ENST00000648742		>ENSG00000053254	FOXN3	ENST00000615335		>ENSG00000020633	RUNX3	ENST00000308873		>ENSG00000066468	FGFR2	ENST00000604236		>ENSG00000062038	CDH3	ENST00000914966						>ENSG00000010810	FYN	ENST00000966563
>ENSG00000116717	GADD45A	ENST00000650283		>ENSG00000053254	FOXN3	ENST00000884418		>ENSG00000020633	RUNX3	ENST00000338888		>ENSG00000066468	FGFR2	ENST00000611527		>ENSG00000064042	LIMCH1	ENST00000313860						>ENSG00000010810	FYN	ENST00000966564
>ENSG00000116809	ZBTB17	ENST00000375733		>ENSG00000053254	FOXN3	ENST00000884419		>ENSG00000020633	RUNX3	ENST00000399916		>ENSG00000066468	FGFR2	ENST00000613048		>ENSG00000064042	LIMCH1	ENST00000381753						>ENSG00000010810	FYN	ENST00000966565
>ENSG00000116809	ZBTB17	ENST00000375743		>ENSG00000053254	FOXN3	ENST00000884420		>ENSG00000027847	B4GALT7	ENST00000029410		>ENSG00000066468	FGFR2	ENST00000613324		>ENSG00000064042	LIMCH1	ENST00000396595						>ENSG00000010810	FYN	ENST00000966566
>ENSG00000116809	ZBTB17	ENST00000440560		>ENSG00000053254	FOXN3	ENST00000884421		>ENSG00000027847	B4GALT7	ENST00000505433		>ENSG00000066468	FGFR2	ENST00000638709		>ENSG00000064042	LIMCH1	ENST00000503057						>ENSG00000010810	FYN	ENST00000966567
>ENSG00000116809	ZBTB17	ENST00000537142		>ENSG00000053254	FOXN3	ENST00000884422		>ENSG00000027847	B4GALT7	ENST00000507061		>ENSG00000066468	FGFR2	ENST00000682772		>ENSG00000064042	LIMCH1	ENST00000508466						>ENSG00000010810	FYN	ENST00000966568
>ENSG00000117399	CDC20	ENST00000310955		>ENSG00000053254	FOXN3	ENST00000884423		>ENSG00000027847	B4GALT7	ENST00000871348		>ENSG00000066468	FGFR2	ENST00000683211		>ENSG00000064042	LIMCH1	ENST00000508501						>ENSG00000010810	FYN	ENST00000966569
>ENSG00000117399	CDC20	ENST00000372462		>ENSG00000053254	FOXN3	ENST00000884424		>ENSG00000027847	B4GALT7	ENST00000871349		>ENSG00000067113	PLPP1	ENST00000264775		>ENSG00000064042	LIMCH1	ENST00000509277						>ENSG00000010810	FYN	ENST00000966570
>ENSG00000118007	STAG1	ENST00000236698		>ENSG00000053254	FOXN3	ENST00000922268		>ENSG00000027847	B4GALT7	ENST00000871350		>ENSG00000067113	PLPP1	ENST00000307259		>ENSG00000064042	LIMCH1	ENST00000509454						>ENSG00000010810	FYN	ENST00000966571
>ENSG00000118007	STAG1	ENST00000383202		>ENSG00000053254	FOXN3	ENST00000950235		>ENSG00000027847	B4GALT7	ENST00000920069		>ENSG00000067113	PLPP1	ENST00000509667		>ENSG00000064042	LIMCH1	ENST00000509638						>ENSG00000010810	FYN	ENST00000966572
>ENSG00000118007	STAG1	ENST00000434713		>ENSG00000053254	FOXN3	ENST00000950236		>ENSG00000027847	B4GALT7	ENST00000966181		>ENSG00000068079	IFI35	ENST00000415816		>ENSG00000064042	LIMCH1	ENST00000511496						>ENSG00000010810	FYN	ENST00000966573
>ENSG00000118007	STAG1	ENST00000480733		>ENSG00000053254	FOXN3	ENST00000950237		>ENSG00000027847	B4GALT7	ENST00000966182		>ENSG00000068079	IFI35	ENST00000438323		>ENSG00000064042	LIMCH1	ENST00000512632						>ENSG00000010810	FYN	ENST00000966574
>ENSG00000118007	STAG1	ENST00000483235		>ENSG00000053254	FOXN3	ENST00000950238		>ENSG00000027847	B4GALT7	ENST00000966183		>ENSG00000068885	IFT80	ENST00000326448		>ENSG00000064042	LIMCH1	ENST00000512820						>ENSG00000010810	FYN	ENST00000966575
>ENSG00000118007	STAG1	ENST00000487065		>ENSG00000053254	FOXN3	ENST00000950239		>ENSG00000027847	B4GALT7	ENST00000966184		>ENSG00000068885	IFT80	ENST00000472555		>ENSG00000064042	LIMCH1	ENST00000512946						>ENSG00000010810	FYN	ENST00000966576
>ENSG00000118007	STAG1	ENST00000629124		>ENSG00000054598	FOXC1	ENST00000645831		>ENSG00000036257	CUL3	ENST00000264414		>ENSG00000068885	IFT80	ENST00000482317		>ENSG00000064042	LIMCH1	ENST00000513024						>ENSG00000010810	FYN	ENST00000966577
>ENSG00000118971	CCND2	ENST00000261254		>ENSG00000062650	WAPL	ENST00000298767		>ENSG00000036257	CUL3	ENST00000344951		>ENSG00000068885	IFT80	ENST00000483325		>ENSG00000064042	LIMCH1	ENST00000514096						>ENSG00000011422	PLAUR	ENST00000221264
>ENSG00000118971	CCND2	ENST00000675880		>ENSG00000062650	WAPL	ENST00000372075		>ENSG00000036257	CUL3	ENST00000409096		>ENSG00000068885	IFT80	ENST00000483465		>ENSG00000064042	LIMCH1	ENST00000855817						>ENSG00000011422	PLAUR	ENST00000339082
>ENSG00000118971	CCND2	ENST00000676279		>ENSG00000062650	WAPL	ENST00000910169		>ENSG00000036257	CUL3	ENST00000409777		>ENSG00000068885	IFT80	ENST00000484963		>ENSG00000064042	LIMCH1	ENST00000855818						>ENSG00000011422	PLAUR	ENST00000340093
>ENSG00000118971	CCND2	ENST00000676411		>ENSG00000062650	WAPL	ENST00000910170		>ENSG00000036257	CUL3	ENST00000432260		>ENSG00000068885	IFT80	ENST00000496589		>ENSG00000064042	LIMCH1	ENST00000855819						>ENSG00000011422	PLAUR	ENST00000593447
>ENSG00000119699	TGFB3	ENST00000238682		>ENSG00000062650	WAPL	ENST00000910171		>ENSG00000036257	CUL3	ENST00000451538		>ENSG00000068885	IFT80	ENST00000866736		>ENSG00000064042	LIMCH1	ENST00000855820						>ENSG00000011422	PLAUR	ENST00000595038
>ENSG00000119699	TGFB3	ENST00000556285		>ENSG00000062650	WAPL	ENST00000910172		>ENSG00000036257	CUL3	ENST00000454323		>ENSG00000068903	SIRT2	ENST00000249396		>ENSG00000064042	LIMCH1	ENST00000855821						>ENSG00000011422	PLAUR	ENST00000597107
>ENSG00000119699	TGFB3	ENST00000556674		>ENSG00000062650	WAPL	ENST00000910173		>ENSG00000036257	CUL3	ENST00000907241		>ENSG00000068903	SIRT2	ENST00000358931		>ENSG00000064042	LIMCH1	ENST00000855822						>ENSG00000011422	PLAUR	ENST00000601723
>ENSG00000123080	CDKN2C	ENST00000262662		>ENSG00000062650	WAPL	ENST00000910174		>ENSG00000036257	CUL3	ENST00000907242		>ENSG00000068903	SIRT2	ENST00000392081		>ENSG00000064042	LIMCH1	ENST00000855823						>ENSG00000011422	PLAUR	ENST00000856984
>ENSG00000123080	CDKN2C	ENST00000371761		>ENSG00000062650	WAPL	ENST00000910175		>ENSG00000036257	CUL3	ENST00000927034		>ENSG00000068903	SIRT2	ENST00000420440		>ENSG00000064042	LIMCH1	ENST00000855824						>ENSG00000011422	PLAUR	ENST00000927182
>ENSG00000123080	CDKN2C	ENST00000396148		>ENSG00000062650	WAPL	ENST00000910176		>ENSG00000036257	CUL3	ENST00000927035		>ENSG00000068903	SIRT2	ENST00000423526		>ENSG00000064042	LIMCH1	ENST00000855825						>ENSG00000011422	PLAUR	ENST00000947451
>ENSG00000123374	CDK2	ENST00000266970		>ENSG00000062650	WAPL	ENST00000910177		>ENSG00000036257	CUL3	ENST00000927036		>ENSG00000068903	SIRT2	ENST00000443898		>ENSG00000064042	LIMCH1	ENST00000855826						>ENSG00000011422	PLAUR	ENST00000947452
>ENSG00000123374	CDK2	ENST00000354056		>ENSG00000062650	WAPL	ENST00000910178		>ENSG00000036257	CUL3	ENST00000927037		>ENSG00000068903	SIRT2	ENST00000451193		>ENSG00000064042	LIMCH1	ENST00000855827						>ENSG00000011422	PLAUR	ENST00000947453
>ENSG00000123374	CDK2	ENST00000440311		>ENSG00000062650	WAPL	ENST00000910179		>ENSG00000036257	CUL3	ENST00000967310		>ENSG00000068903	SIRT2	ENST00000872146		>ENSG00000064042	LIMCH1	ENST00000855828						>ENSG00000011422	PLAUR	ENST00000947454
>ENSG00000123374	CDK2	ENST00000553376		>ENSG00000062650	WAPL	ENST00000920312		>ENSG00000036257	CUL3	ENST00000967311		>ENSG00000068903	SIRT2	ENST00000872147		>ENSG00000064042	LIMCH1	ENST00000855829						>ENSG00000011422	PLAUR	ENST00000947455
>ENSG00000123374	CDK2	ENST00000555357		>ENSG00000062650	WAPL	ENST00000920313		>ENSG00000036257	CUL3	ENST00000967312		>ENSG00000068903	SIRT2	ENST00000872150		>ENSG00000064042	LIMCH1	ENST00000855830						>ENSG00000011422	PLAUR	ENST00000947456
>ENSG00000123374	CDK2	ENST00000555408		>ENSG00000062650	WAPL	ENST00000920314		>ENSG00000036257	CUL3	ENST00000967313		>ENSG00000068903	SIRT2	ENST00000872151		>ENSG00000064042	LIMCH1	ENST00000855831						>ENSG00000012048	BRCA1	ENST00000352993
>ENSG00000124762	CDKN1A	ENST00000244741		>ENSG00000062650	WAPL	ENST00000920315		>ENSG00000036257	CUL3	ENST00000967314		>ENSG00000069482	GAL	ENST00000265643		>ENSG00000064042	LIMCH1	ENST00000855832						>ENSG00000012048	BRCA1	ENST00000357654
>ENSG00000124762	CDKN1A	ENST00000373711		>ENSG00000062650	WAPL	ENST00000960550		>ENSG00000036257	CUL3	ENST00000967315		>ENSG00000069702	TGFBR3	ENST00000212355		>ENSG00000064042	LIMCH1	ENST00000855833						>ENSG00000012048	BRCA1	ENST00000461221
>ENSG00000124762	CDKN1A	ENST00000405375		>ENSG00000062650	WAPL	ENST00000960551		>ENSG00000037280	FLT4	ENST00000261937		>ENSG00000069702	TGFBR3	ENST00000370399		>ENSG00000064042	LIMCH1	ENST00000855834						>ENSG00000012048	BRCA1	ENST00000461574
>ENSG00000124762	CDKN1A	ENST00000448526		>ENSG00000062650	WAPL	ENST00000960552		>ENSG00000037280	FLT4	ENST00000393347		>ENSG00000069702	TGFBR3	ENST00000465892		>ENSG00000064042	LIMCH1	ENST00000855835						>ENSG00000012048	BRCA1	ENST00000461798
>ENSG00000124762	CDKN1A	ENST00000615513		>ENSG00000065150	IPO5	ENST00000261574		>ENSG00000037280	FLT4	ENST00000502649		>ENSG00000069702	TGFBR3	ENST00000525962		>ENSG00000064042	LIMCH1	ENST00000855836						>ENSG00000012048	BRCA1	ENST00000468300
>ENSG00000127564	PKMYT1	ENST00000262300		>ENSG00000065150	IPO5	ENST00000357602		>ENSG00000037280	FLT4	ENST00000619105		>ENSG00000069702	TGFBR3	ENST00000532540		>ENSG00000064042	LIMCH1	ENST00000855837						>ENSG00000012048	BRCA1	ENST00000470026
>ENSG00000127564	PKMYT1	ENST00000382240		>ENSG00000065150	IPO5	ENST00000469360		>ENSG00000037280	FLT4	ENST00000861588		>ENSG00000069702	TGFBR3	ENST00000533089		>ENSG00000064042	LIMCH1	ENST00000855838						>ENSG00000012048	BRCA1	ENST00000471181
>ENSG00000127564	PKMYT1	ENST00000431515		>ENSG00000065150	IPO5	ENST00000480641		>ENSG00000037280	FLT4	ENST00000937381		>ENSG00000069702	TGFBR3	ENST00000868417		>ENSG00000064042	LIMCH1	ENST00000855839						>ENSG00000012048	BRCA1	ENST00000473961
>ENSG00000127564	PKMYT1	ENST00000440027		>ENSG00000065150	IPO5	ENST00000490369		>ENSG00000037280	FLT4	ENST00000955857		>ENSG00000069702	TGFBR3	ENST00000868421		>ENSG00000064042	LIMCH1	ENST00000855840						>ENSG00000012048	BRCA1	ENST00000476777
>ENSG00000127564	PKMYT1	ENST00000573944		>ENSG00000065150	IPO5	ENST00000490680		>ENSG00000037280	FLT4	ENST00000955858		>ENSG00000069702	TGFBR3	ENST00000868426		>ENSG00000064042	LIMCH1	ENST00000855841						>ENSG00000012048	BRCA1	ENST00000477152
>ENSG00000127564	PKMYT1	ENST00000574385		>ENSG00000065150	IPO5	ENST00000497270		>ENSG00000041515	MYO16	ENST00000251041		>ENSG00000069702	TGFBR3	ENST00000868427		>ENSG00000064042	LIMCH1	ENST00000855842						>ENSG00000012048	BRCA1	ENST00000478531
>ENSG00000127564	PKMYT1	ENST00000574730		>ENSG00000065150	IPO5	ENST00000651721		>ENSG00000041515	MYO16	ENST00000356711		>ENSG00000069702	TGFBR3	ENST00000868430		>ENSG00000064042	LIMCH1	ENST00000855843						>ENSG00000012048	BRCA1	ENST00000484087
>ENSG00000127564	PKMYT1	ENST00000575040		>ENSG00000065150	IPO5	ENST00000929020		>ENSG00000041515	MYO16	ENST00000457511		>ENSG00000069702	TGFBR3	ENST00000868431		>ENSG00000064042	LIMCH1	ENST00000855844						>ENSG00000012048	BRCA1	ENST00000489037
>ENSG00000128245	YWHAH	ENST00000248975		>ENSG00000065150	IPO5	ENST00000929021		>ENSG00000048462	TNFRSF17	ENST00000053243		>ENSG00000070193	FGF10	ENST00000264664		>ENSG00000064042	LIMCH1	ENST00000944047						>ENSG00000012048	BRCA1	ENST00000492859
>ENSG00000128245	YWHAH	ENST00000397492		>ENSG00000065150	IPO5	ENST00000929022		>ENSG00000048462	TNFRSF17	ENST00000396495		>ENSG00000071051	NCK2	ENST00000233154		>ENSG00000064042	LIMCH1	ENST00000944048						>ENSG00000012048	BRCA1	ENST00000493795
>ENSG00000128245	YWHAH	ENST00000443669		>ENSG00000067369	TP53BP1	ENST00000263801		>ENSG00000048462	TNFRSF17	ENST00000562385		>ENSG00000071051	NCK2	ENST00000393349		>ENSG00000064042	LIMCH1	ENST00000944049						>ENSG00000012048	BRCA1	ENST00000493919
>ENSG00000129055	ANAPC13	ENST00000354910		>ENSG00000067369	TP53BP1	ENST00000382039		>ENSG00000049130	KITLG	ENST00000347404		>ENSG00000071051	NCK2	ENST00000451463		>ENSG00000064042	LIMCH1	ENST00000944050						>ENSG00000012048	BRCA1	ENST00000494123
>ENSG00000129055	ANAPC13	ENST00000510994		>ENSG00000067369	TP53BP1	ENST00000382044		>ENSG00000049130	KITLG	ENST00000357116		>ENSG00000071051	NCK2	ENST00000522586		>ENSG00000064042	LIMCH1	ENST00000944051						>ENSG00000012048	BRCA1	ENST00000497488
>ENSG00000129055	ANAPC13	ENST00000511751		>ENSG00000067369	TP53BP1	ENST00000411772		>ENSG00000049130	KITLG	ENST00000644744		>ENSG00000071051	NCK2	ENST00000899657		>ENSG00000064042	LIMCH1	ENST00000944052						>ENSG00000012048	BRCA1	ENST00000586385
>ENSG00000129055	ANAPC13	ENST00000514612		>ENSG00000067369	TP53BP1	ENST00000417342		>ENSG00000049130	KITLG	ENST00000646633		>ENSG00000071051	NCK2	ENST00000899660		>ENSG00000064042	LIMCH1	ENST00000944053						>ENSG00000012048	BRCA1	ENST00000591534
>ENSG00000129355	CDKN2D	ENST00000335766		>ENSG00000067369	TP53BP1	ENST00000434561		>ENSG00000049130	KITLG	ENST00000874529		>ENSG00000071242	RPS6KA2	ENST00000265678		>ENSG00000064042	LIMCH1	ENST00000944054						>ENSG00000012048	BRCA1	ENST00000591849
>ENSG00000129355	CDKN2D	ENST00000393599		>ENSG00000067369	TP53BP1	ENST00000450115		>ENSG00000049130	KITLG	ENST00000874530		>ENSG00000071242	RPS6KA2	ENST00000405189		>ENSG00000064042	LIMCH1	ENST00000944055						>ENSG00000012048	BRCA1	ENST00000618469
>ENSG00000129757	CDKN1C	ENST00000380725		>ENSG00000067369	TP53BP1	ENST00000467474		>ENSG00000049130	KITLG	ENST00000874531		>ENSG00000071242	RPS6KA2	ENST00000481261		>ENSG00000064042	LIMCH1	ENST00000944056						>ENSG00000012048	BRCA1	ENST00000634433
>ENSG00000129757	CDKN1C	ENST00000414822		>ENSG00000067369	TP53BP1	ENST00000858968		>ENSG00000049130	KITLG	ENST00000944532		>ENSG00000071242	RPS6KA2	ENST00000503859		>ENSG00000064042	LIMCH1	ENST00000944057						>ENSG00000012048	BRCA1	ENST00000642945
>ENSG00000129757	CDKN1C	ENST00000430149		>ENSG00000067369	TP53BP1	ENST00000931501		>ENSG00000049249	TNFRSF9	ENST00000377507		>ENSG00000071242	RPS6KA2	ENST00000510118		>ENSG00000064042	LIMCH1	ENST00000944058						>ENSG00000012048	BRCA1	ENST00000644379
>ENSG00000129757	CDKN1C	ENST00000440480		>ENSG00000067369	TP53BP1	ENST00000931502		>ENSG00000049249	TNFRSF9	ENST00000474475		>ENSG00000071246	VASH1	ENST00000167106		>ENSG00000064042	LIMCH1	ENST00000944059						>ENSG00000012048	BRCA1	ENST00000644555
>ENSG00000129757	CDKN1C	ENST00000647251		>ENSG00000067369	TP53BP1	ENST00000931503		>ENSG00000049249	TNFRSF9	ENST00000492571		>ENSG00000071246	VASH1	ENST00000554237		>ENSG00000064042	LIMCH1	ENST00000944060						>ENSG00000012048	BRCA1	ENST00000652672
>ENSG00000130177	CDC16	ENST00000252457		>ENSG00000067369	TP53BP1	ENST00000966911		>ENSG00000049249	TNFRSF9	ENST00000875592		>ENSG00000071246	VASH1	ENST00000554743		>ENSG00000064042	LIMCH1	ENST00000944061						>ENSG00000012048	BRCA1	ENST00000700182
>ENSG00000130177	CDC16	ENST00000252458		>ENSG00000067369	TP53BP1	ENST00000966912		>ENSG00000049540	ELN	ENST00000252034		>ENSG00000072163	LIMS2	ENST00000324938		>ENSG00000064042	LIMCH1	ENST00000944062						>ENSG00000012048	BRCA1	ENST00000700183
>ENSG00000130177	CDC16	ENST00000356221		>ENSG00000068971	PPP2R5B	ENST00000164133		>ENSG00000049540	ELN	ENST00000320492		>ENSG00000072163	LIMS2	ENST00000355119		>ENSG00000064042	LIMCH1	ENST00000944063						>ENSG00000012048	BRCA1	ENST00000713676
>ENSG00000130177	CDC16	ENST00000360383		>ENSG00000068971	PPP2R5B	ENST00000872717		>ENSG00000049540	ELN	ENST00000357036		>ENSG00000072163	LIMS2	ENST00000409254		>ENSG00000064042	LIMCH1	ENST00000944064						>ENSG00000012048	BRCA1	ENST00000899954
>ENSG00000130177	CDC16	ENST00000375308		>ENSG00000068971	PPP2R5B	ENST00000872718		>ENSG00000049540	ELN	ENST00000380553		>ENSG00000072163	LIMS2	ENST00000409286		>ENSG00000064042	LIMCH1	ENST00000944065						>ENSG00000012048	BRCA1	ENST00000921914
>ENSG00000130177	CDC16	ENST00000375310		>ENSG00000068971	PPP2R5B	ENST00000872719		>ENSG00000049540	ELN	ENST00000380575		>ENSG00000072163	LIMS2	ENST00000409455		>ENSG00000064042	LIMCH1	ENST00000944066						>ENSG00000012048	BRCA1	ENST00000921915
>ENSG00000130177	CDC16	ENST00000628084		>ENSG00000068971	PPP2R5B	ENST00000872720		>ENSG00000049540	ELN	ENST00000380576		>ENSG00000072163	LIMS2	ENST00000409754		>ENSG00000064042	LIMCH1	ENST00000944067						>ENSG00000012048	BRCA1	ENST00000921916
>ENSG00000130177	CDC16	ENST00000650489		>ENSG00000068971	PPP2R5B	ENST00000872721		>ENSG00000049540	ELN	ENST00000380584		>ENSG00000072163	LIMS2	ENST00000409808		>ENSG00000064042	LIMCH1	ENST00000944068						>ENSG00000012048	BRCA1	ENST00000945268
>ENSG00000130222	GADD45G	ENST00000252506		>ENSG00000068971	PPP2R5B	ENST00000872722		>ENSG00000049540	ELN	ENST00000414324		>ENSG00000072163	LIMS2	ENST00000410011		>ENSG00000064042	LIMCH1	ENST00000944069						>ENSG00000012048	BRCA1	ENST00000945269
>ENSG00000130222	GADD45G	ENST00000375769		>ENSG00000068971	PPP2R5B	ENST00000872723		>ENSG00000049540	ELN	ENST00000416107		>ENSG00000072163	LIMS2	ENST00000410038		>ENSG00000064042	LIMCH1	ENST00000944070						>ENSG00000012223	LTF	ENST00000231751
>ENSG00000132646	PCNA	ENST00000379143		>ENSG00000068971	PPP2R5B	ENST00000872724		>ENSG00000049540	ELN	ENST00000419398		>ENSG00000072163	LIMS2	ENST00000413578		>ENSG00000064042	LIMCH1	ENST00000944071						>ENSG00000012223	LTF	ENST00000426532
>ENSG00000132646	PCNA	ENST00000379160		>ENSG00000068971	PPP2R5B	ENST00000872725		>ENSG00000049540	ELN	ENST00000429192		>ENSG00000072163	LIMS2	ENST00000426981		>ENSG00000064042	LIMCH1	ENST00000944072						>ENSG00000012223	LTF	ENST00000947210
>ENSG00000133101	CCNA1	ENST00000255465		>ENSG00000068971	PPP2R5B	ENST00000872726		>ENSG00000049540	ELN	ENST00000445912		>ENSG00000072163	LIMS2	ENST00000545738		>ENSG00000064042	LIMCH1	ENST00000944073						>ENSG00000012223	LTF	ENST00000947211
>ENSG00000133101	CCNA1	ENST00000440264		>ENSG00000068971	PPP2R5B	ENST00000872727		>ENSG00000049540	ELN	ENST00000458204		>ENSG00000072163	LIMS2	ENST00000855743		>ENSG00000064042	LIMCH1	ENST00000944074						>ENSG00000012223	LTF	ENST00000947212
>ENSG00000133101	CCNA1	ENST00000625767		>ENSG00000068971	PPP2R5B	ENST00000872728		>ENSG00000049540	ELN	ENST00000621115		>ENSG00000072163	LIMS2	ENST00000855744		>ENSG00000064042	LIMCH1	ENST00000944075						>ENSG00000012223	LTF	ENST00000947213
>ENSG00000133101	CCNA1	ENST00000630422		>ENSG00000068971	PPP2R5B	ENST00000872729		>ENSG00000049540	ELN	ENST00000869803		>ENSG00000072195	SPEG	ENST00000312358		>ENSG00000064042	LIMCH1	ENST00000944076						>ENSG00000013275	PSMC4	ENST00000157812
>ENSG00000133740	E2F5	ENST00000256117		>ENSG00000068971	PPP2R5B	ENST00000872730		>ENSG00000049540	ELN	ENST00000869804		>ENSG00000072195	SPEG	ENST00000396686		>ENSG00000064042	LIMCH1	ENST00000944077						>ENSG00000013275	PSMC4	ENST00000455878
>ENSG00000133740	E2F5	ENST00000416274		>ENSG00000068971	PPP2R5B	ENST00000872731		>ENSG00000049540	ELN	ENST00000869805		>ENSG00000072195	SPEG	ENST00000396688		>ENSG00000064042	LIMCH1	ENST00000944078						>ENSG00000013275	PSMC4	ENST00000875733
>ENSG00000133740	E2F5	ENST00000418930		>ENSG00000068971	PPP2R5B	ENST00000872732		>ENSG00000049540	ELN	ENST00000869806		>ENSG00000072195	SPEG	ENST00000396689		>ENSG00000064042	LIMCH1	ENST00000944079						>ENSG00000013275	PSMC4	ENST00000875734
>ENSG00000133740	E2F5	ENST00000517476		>ENSG00000068971	PPP2R5B	ENST00000872733		>ENSG00000049540	ELN	ENST00000869807		>ENSG00000072195	SPEG	ENST00000396698		>ENSG00000064042	LIMCH1	ENST00000944080						>ENSG00000013275	PSMC4	ENST00000934373
>ENSG00000133740	E2F5	ENST00000518234		>ENSG00000068971	PPP2R5B	ENST00000921545		>ENSG00000049540	ELN	ENST00000869808		>ENSG00000072195	SPEG	ENST00000403148		>ENSG00000064042	LIMCH1	ENST00000944081						>ENSG00000015171	ZMYND11	ENST00000381584
>ENSG00000133740	E2F5	ENST00000520225		>ENSG00000068971	PPP2R5B	ENST00000966953		>ENSG00000049540	ELN	ENST00000869809		>ENSG00000072195	SPEG	ENST00000409595		>ENSG00000064042	LIMCH1	ENST00000944082						>ENSG00000015171	ZMYND11	ENST00000381591
>ENSG00000133740	E2F5	ENST00000521429		>ENSG00000068971	PPP2R5B	ENST00000966954		>ENSG00000049540	ELN	ENST00000869810		>ENSG00000072195	SPEG	ENST00000420132		>ENSG00000064042	LIMCH1	ENST00000944083						>ENSG00000015171	ZMYND11	ENST00000381604
>ENSG00000134057	CCNB1	ENST00000256442		>ENSG00000068971	PPP2R5B	ENST00000966955		>ENSG00000049540	ELN	ENST00000869811		>ENSG00000072195	SPEG	ENST00000452101		>ENSG00000064042	LIMCH1	ENST00000944084						>ENSG00000015171	ZMYND11	ENST00000397955
>ENSG00000134057	CCNB1	ENST00000503507		>ENSG00000068971	PPP2R5B	ENST00000966956		>ENSG00000049540	ELN	ENST00000869812		>ENSG00000072694	FCGR2B	ENST00000236937		>ENSG00000064042	LIMCH1	ENST00000944085						>ENSG00000015171	ZMYND11	ENST00000402736
>ENSG00000134057	CCNB1	ENST00000507798		>ENSG00000068971	PPP2R5B	ENST00000966957		>ENSG00000049540	ELN	ENST00000869813		>ENSG00000072694	FCGR2B	ENST00000358671		>ENSG00000064042	LIMCH1	ENST00000944086						>ENSG00000015171	ZMYND11	ENST00000509513
>ENSG00000134058	CDK7	ENST00000256443		>ENSG00000068971	PPP2R5B	ENST00000966958		>ENSG00000049540	ELN	ENST00000869814		>ENSG00000072694	FCGR2B	ENST00000367961		>ENSG00000064042	LIMCH1	ENST00000944087						>ENSG00000015171	ZMYND11	ENST00000558098
>ENSG00000134058	CDK7	ENST00000502604		>ENSG00000070159	PTPN3	ENST00000262539		>ENSG00000049540	ELN	ENST00000869815		>ENSG00000072694	FCGR2B	ENST00000880972		>ENSG00000064042	LIMCH1	ENST00000944088						>ENSG00000015171	ZMYND11	ENST00000602682
>ENSG00000134058	CDK7	ENST00000504147		>ENSG00000070159	PTPN3	ENST00000374541		>ENSG00000049540	ELN	ENST00000869816		>ENSG00000074319	TSG101	ENST00000251968		>ENSG00000064042	LIMCH1	ENST00000944089						>ENSG00000015171	ZMYND11	ENST00000627286
>ENSG00000134058	CDK7	ENST00000506789		>ENSG00000070159	PTPN3	ENST00000412145		>ENSG00000049540	ELN	ENST00000869817		>ENSG00000074319	TSG101	ENST00000536719		>ENSG00000064042	LIMCH1	ENST00000944090						>ENSG00000015171	ZMYND11	ENST00000704295
>ENSG00000134058	CDK7	ENST00000508726		>ENSG00000070159	PTPN3	ENST00000446349		>ENSG00000049540	ELN	ENST00000869818		>ENSG00000074319	TSG101	ENST00000580814		>ENSG00000064042	LIMCH1	ENST00000944091						>ENSG00000015171	ZMYND11	ENST00000704301
>ENSG00000134058	CDK7	ENST00000510106		>ENSG00000070159	PTPN3	ENST00000865410		>ENSG00000049540	ELN	ENST00000869819		>ENSG00000074319	TSG101	ENST00000584526		>ENSG00000064042	LIMCH1	ENST00000944092						>ENSG00000015171	ZMYND11	ENST00000704303
>ENSG00000134058	CDK7	ENST00000514676		>ENSG00000070159	PTPN3	ENST00000865411		>ENSG00000049540	ELN	ENST00000869820		>ENSG00000074319	TSG101	ENST00000860301		>ENSG00000064042	LIMCH1	ENST00000944093						>ENSG00000015171	ZMYND11	ENST00000704306
>ENSG00000134058	CDK7	ENST00000515180		>ENSG00000070159	PTPN3	ENST00000865412		>ENSG00000049540	ELN	ENST00000869821		>ENSG00000074319	TSG101	ENST00000860306		>ENSG00000064042	LIMCH1	ENST00000944094						>ENSG00000015171	ZMYND11	ENST00000704307
>ENSG00000134058	CDK7	ENST00000515391		>ENSG00000070159	PTPN3	ENST00000865413		>ENSG00000049540	ELN	ENST00000869822		>ENSG00000074319	TSG101	ENST00000860307		>ENSG00000064042	LIMCH1	ENST00000944095						>ENSG00000015171	ZMYND11	ENST00000704315
>ENSG00000134058	CDK7	ENST00000629350		>ENSG00000070159	PTPN3	ENST00000865414		>ENSG00000049540	ELN	ENST00000869823		>ENSG00000075711	DLG1	ENST00000346964		>ENSG00000064042	LIMCH1	ENST00000944096						>ENSG00000015171	ZMYND11	ENST00000704335
>ENSG00000134308	YWHAQ	ENST00000238081		>ENSG00000070159	PTPN3	ENST00000865415		>ENSG00000049540	ELN	ENST00000869824		>ENSG00000075711	DLG1	ENST00000357674		>ENSG00000064042	LIMCH1	ENST00000944097						>ENSG00000015171	ZMYND11	ENST00000704338
>ENSG00000134308	YWHAQ	ENST00000381844		>ENSG00000070159	PTPN3	ENST00000865416		>ENSG00000049540	ELN	ENST00000869825		>ENSG00000075711	DLG1	ENST00000392381		>ENSG00000064042	LIMCH1	ENST00000944098						>ENSG00000015171	ZMYND11	ENST00000704339
>ENSG00000134480	CCNH	ENST00000256897		>ENSG00000070159	PTPN3	ENST00000865417		>ENSG00000049540	ELN	ENST00000869826		>ENSG00000075711	DLG1	ENST00000419227		>ENSG00000064042	LIMCH1	ENST00000944099						>ENSG00000015171	ZMYND11	ENST00000704343
>ENSG00000134480	CCNH	ENST00000504878		>ENSG00000071242	RPS6KA2	ENST00000265678		>ENSG00000049540	ELN	ENST00000869827		>ENSG00000075711	DLG1	ENST00000419354		>ENSG00000064042	LIMCH1	ENST00000944100						>ENSG00000015171	ZMYND11	ENST00000857249
>ENSG00000134480	CCNH	ENST00000508855		>ENSG00000071242	RPS6KA2	ENST00000405189		>ENSG00000049540	ELN	ENST00000869828		>ENSG00000075711	DLG1	ENST00000419553		>ENSG00000064042	LIMCH1	ENST00000944101						>ENSG00000015171	ZMYND11	ENST00000857250
>ENSG00000134480	CCNH	ENST00000645953		>ENSG00000071242	RPS6KA2	ENST00000481261		>ENSG00000049540	ELN	ENST00000869829		>ENSG00000075711	DLG1	ENST00000422288		>ENSG00000064042	LIMCH1	ENST00000944102						>ENSG00000015171	ZMYND11	ENST00000857251
>ENSG00000134480	CCNH	ENST00000646883		>ENSG00000071242	RPS6KA2	ENST00000503859		>ENSG00000049540	ELN	ENST00000869830		>ENSG00000075711	DLG1	ENST00000436682		>ENSG00000064042	LIMCH1	ENST00000944103						>ENSG00000015171	ZMYND11	ENST00000857252
>ENSG00000134480	CCNH	ENST00000713562		>ENSG00000071242	RPS6KA2	ENST00000510118		>ENSG00000049540	ELN	ENST00000869831		>ENSG00000075711	DLG1	ENST00000443183		>ENSG00000064042	LIMCH1	ENST00000944104						>ENSG00000015171	ZMYND11	ENST00000857253
>ENSG00000135336	ORC3	ENST00000257789		>ENSG00000071242	RPS6KA2	ENST00000714395		>ENSG00000049540	ELN	ENST00000869832		>ENSG00000075711	DLG1	ENST00000448528		>ENSG00000064042	LIMCH1	ENST00000944105						>ENSG00000015171	ZMYND11	ENST00000857254
>ENSG00000135336	ORC3	ENST00000392844		>ENSG00000071242	RPS6KA2	ENST00000907313		>ENSG00000049540	ELN	ENST00000869833		>ENSG00000075711	DLG1	ENST00000452595		>ENSG00000064042	LIMCH1	ENST00000944106						>ENSG00000015171	ZMYND11	ENST00000857255
>ENSG00000135336	ORC3	ENST00000546266		>ENSG00000071242	RPS6KA2	ENST00000907314		>ENSG00000049540	ELN	ENST00000869834		>ENSG00000075711	DLG1	ENST00000469073		>ENSG00000064042	LIMCH1	ENST00000944107						>ENSG00000015171	ZMYND11	ENST00000857256
>ENSG00000135336	ORC3	ENST00000850561		>ENSG00000071242	RPS6KA2	ENST00000907315		>ENSG00000049540	ELN	ENST00000869835		>ENSG00000075711	DLG1	ENST00000653795		>ENSG00000064042	LIMCH1	ENST00000944108						>ENSG00000015171	ZMYND11	ENST00000857257
>ENSG00000135446	CDK4	ENST00000257904		>ENSG00000071242	RPS6KA2	ENST00000907316		>ENSG00000049540	ELN	ENST00000869836		>ENSG00000075711	DLG1	ENST00000654733		>ENSG00000064042	LIMCH1	ENST00000944109						>ENSG00000015171	ZMYND11	ENST00000857258
>ENSG00000135446	CDK4	ENST00000312990		>ENSG00000071242	RPS6KA2	ENST00000907317		>ENSG00000049540	ELN	ENST00000869837		>ENSG00000075711	DLG1	ENST00000655488		>ENSG00000064042	LIMCH1	ENST00000944110						>ENSG00000015171	ZMYND11	ENST00000857259
>ENSG00000135446	CDK4	ENST00000549606		>ENSG00000071242	RPS6KA2	ENST00000907318		>ENSG00000049540	ELN	ENST00000869838		>ENSG00000075711	DLG1	ENST00000656087		>ENSG00000064042	LIMCH1	ENST00000944111						>ENSG00000015171	ZMYND11	ENST00000857260
>ENSG00000135446	CDK4	ENST00000550419		>ENSG00000071242	RPS6KA2	ENST00000935351		>ENSG00000049540	ELN	ENST00000869839		>ENSG00000075711	DLG1	ENST00000657098		>ENSG00000064042	LIMCH1	ENST00000944112						>ENSG00000015171	ZMYND11	ENST00000857261
>ENSG00000135446	CDK4	ENST00000553237		>ENSG00000071242	RPS6KA2	ENST00000967274		>ENSG00000049540	ELN	ENST00000869840		>ENSG00000075711	DLG1	ENST00000659716		>ENSG00000064042	LIMCH1	ENST00000944113						>ENSG00000015171	ZMYND11	ENST00000857262
>ENSG00000135476	ESPL1	ENST00000257934		>ENSG00000071539	TRIP13	ENST00000166345		>ENSG00000049540	ELN	ENST00000869841		>ENSG00000075711	DLG1	ENST00000660898		>ENSG00000064042	LIMCH1	ENST00000944114						>ENSG00000015171	ZMYND11	ENST00000857263
>ENSG00000135476	ESPL1	ENST00000552671		>ENSG00000071539	TRIP13	ENST00000891004		>ENSG00000049540	ELN	ENST00000869842		>ENSG00000075711	DLG1	ENST00000661336		>ENSG00000064042	LIMCH1	ENST00000944115						>ENSG00000015171	ZMYND11	ENST00000857264
>ENSG00000135679	MDM2	ENST00000258148		>ENSG00000072609	CHFR	ENST00000266880		>ENSG00000049540	ELN	ENST00000869843		>ENSG00000075711	DLG1	ENST00000661440		>ENSG00000064042	LIMCH1	ENST00000944116						>ENSG00000015171	ZMYND11	ENST00000857265
>ENSG00000135679	MDM2	ENST00000258149		>ENSG00000072609	CHFR	ENST00000315585		>ENSG00000049540	ELN	ENST00000869844		>ENSG00000075711	DLG1	ENST00000662727		>ENSG00000064042	LIMCH1	ENST00000944117						>ENSG00000015171	ZMYND11	ENST00000857266
>ENSG00000135679	MDM2	ENST00000311420		>ENSG00000072609	CHFR	ENST00000432561		>ENSG00000049540	ELN	ENST00000869845		>ENSG00000075711	DLG1	ENST00000664564		>ENSG00000064042	LIMCH1	ENST00000944118						>ENSG00000015171	ZMYND11	ENST00000857267
>ENSG00000135679	MDM2	ENST00000393412		>ENSG00000072609	CHFR	ENST00000443047		>ENSG00000049540	ELN	ENST00000869846		>ENSG00000075711	DLG1	ENST00000664991		>ENSG00000064042	LIMCH1	ENST00000944119						>ENSG00000015171	ZMYND11	ENST00000857268
>ENSG00000135679	MDM2	ENST00000393416		>ENSG00000072609	CHFR	ENST00000450056		>ENSG00000049540	ELN	ENST00000869847		>ENSG00000075711	DLG1	ENST00000666007		>ENSG00000064042	LIMCH1	ENST00000944120						>ENSG00000015171	ZMYND11	ENST00000857269
>ENSG00000135679	MDM2	ENST00000393417		>ENSG00000072609	CHFR	ENST00000535527		>ENSG00000049540	ELN	ENST00000869848		>ENSG00000075711	DLG1	ENST00000667104		>ENSG00000064042	LIMCH1	ENST00000944121						>ENSG00000015171	ZMYND11	ENST00000857270
>ENSG00000135679	MDM2	ENST00000478070		>ENSG00000072609	CHFR	ENST00000544093		>ENSG00000049540	ELN	ENST00000869849		>ENSG00000075711	DLG1	ENST00000667971		>ENSG00000064042	LIMCH1	ENST00000944122						>ENSG00000015171	ZMYND11	ENST00000857271
>ENSG00000135679	MDM2	ENST00000481186		>ENSG00000072609	CHFR	ENST00000902527		>ENSG00000049540	ELN	ENST00000869850		>ENSG00000075711	DLG1	ENST00000670366		>ENSG00000064042	LIMCH1	ENST00000944123						>ENSG00000015171	ZMYND11	ENST00000857272
>ENSG00000135679	MDM2	ENST00000496959		>ENSG00000072609	CHFR	ENST00000902528		>ENSG00000049540	ELN	ENST00000869851		>ENSG00000075711	DLG1	ENST00000670455		>ENSG00000064042	LIMCH1	ENST00000944124						>ENSG00000015171	ZMYND11	ENST00000857274
>ENSG00000135679	MDM2	ENST00000536089		>ENSG00000072609	CHFR	ENST00000902529		>ENSG00000049540	ELN	ENST00000869852		>ENSG00000075711	DLG1	ENST00000887908		>ENSG00000064042	LIMCH1	ENST00000944125						>ENSG00000015171	ZMYND11	ENST00000857275
>ENSG00000135679	MDM2	ENST00000537182		>ENSG00000072609	CHFR	ENST00000902530		>ENSG00000049540	ELN	ENST00000869853		>ENSG00000075711	DLG1	ENST00000887909		>ENSG00000064042	LIMCH1	ENST00000944126						>ENSG00000015171	ZMYND11	ENST00000857276
>ENSG00000135679	MDM2	ENST00000539479		>ENSG00000072609	CHFR	ENST00000902531		>ENSG00000049540	ELN	ENST00000869854		>ENSG00000075711	DLG1	ENST00000887910		>ENSG00000064042	LIMCH1	ENST00000944127						>ENSG00000015171	ZMYND11	ENST00000857277
>ENSG00000135679	MDM2	ENST00000540352		>ENSG00000072609	CHFR	ENST00000902532		>ENSG00000049540	ELN	ENST00000869855		>ENSG00000075945	KIFAP3	ENST00000361580		>ENSG00000064042	LIMCH1	ENST00000944128						>ENSG00000015171	ZMYND11	ENST00000857278
>ENSG00000135679	MDM2	ENST00000542502		>ENSG00000072609	CHFR	ENST00000902533		>ENSG00000049540	ELN	ENST00000869856		>ENSG00000075945	KIFAP3	ENST00000367765		>ENSG00000064042	LIMCH1	ENST00000944129						>ENSG00000015171	ZMYND11	ENST00000857279
>ENSG00000135679	MDM2	ENST00000544561		>ENSG00000072609	CHFR	ENST00000902534		>ENSG00000049540	ELN	ENST00000929651		>ENSG00000075945	KIFAP3	ENST00000367767		>ENSG00000064042	LIMCH1	ENST00000944130						>ENSG00000015171	ZMYND11	ENST00000857280
>ENSG00000135679	MDM2	ENST00000545204		>ENSG00000072609	CHFR	ENST00000902535		>ENSG00000049540	ELN	ENST00000929652		>ENSG00000075945	KIFAP3	ENST00000490550		>ENSG00000064042	LIMCH1	ENST00000944131						>ENSG00000015171	ZMYND11	ENST00000857281
>ENSG00000135679	MDM2	ENST00000546048		>ENSG00000072609	CHFR	ENST00000902536		>ENSG00000049540	ELN	ENST00000929653		>ENSG00000075945	KIFAP3	ENST00000538366		>ENSG00000064042	LIMCH1	ENST00000944132						>ENSG00000015171	ZMYND11	ENST00000857282
>ENSG00000135679	MDM2	ENST00000665020		>ENSG00000072609	CHFR	ENST00000902537		>ENSG00000049540	ELN	ENST00000929654		>ENSG00000076864	RAP1GAP	ENST00000374761		>ENSG00000064042	LIMCH1	ENST00000944133						>ENSG00000015171	ZMYND11	ENST00000857283
>ENSG00000135679	MDM2	ENST00000666617		>ENSG00000072609	CHFR	ENST00000902538		>ENSG00000049540	ELN	ENST00000929655		>ENSG00000076864	RAP1GAP	ENST00000374763		>ENSG00000064042	LIMCH1	ENST00000944134						>ENSG00000015171	ZMYND11	ENST00000857284
>ENSG00000135679	MDM2	ENST00000671567		>ENSG00000072609	CHFR	ENST00000902539		>ENSG00000049540	ELN	ENST00000953816		>ENSG00000076864	RAP1GAP	ENST00000374765		>ENSG00000064042	LIMCH1	ENST00000944135						>ENSG00000015171	ZMYND11	ENST00000917037
>ENSG00000136997	MYC	ENST00000259523		>ENSG00000072609	CHFR	ENST00000902540		>ENSG00000049540	ELN	ENST00000953817		>ENSG00000076864	RAP1GAP	ENST00000471600		>ENSG00000064042	LIMCH1	ENST00000944136						>ENSG00000015171	ZMYND11	ENST00000917038
>ENSG00000136997	MYC	ENST00000377970		>ENSG00000072609	CHFR	ENST00000902541		>ENSG00000049540	ELN	ENST00000953818		>ENSG00000076864	RAP1GAP	ENST00000495204		>ENSG00000064042	LIMCH1	ENST00000944137						>ENSG00000015171	ZMYND11	ENST00000917039
>ENSG00000136997	MYC	ENST00000524013		>ENSG00000072609	CHFR	ENST00000902542		>ENSG00000049540	ELN	ENST00000953819		>ENSG00000076864	RAP1GAP	ENST00000542643		>ENSG00000064042	LIMCH1	ENST00000944138						>ENSG00000015171	ZMYND11	ENST00000917040
>ENSG00000136997	MYC	ENST00000621592		>ENSG00000072609	CHFR	ENST00000902543		>ENSG00000049540	ELN	ENST00000953820		>ENSG00000076864	RAP1GAP	ENST00000877870		>ENSG00000064042	LIMCH1	ENST00000944139						>ENSG00000015171	ZMYND11	ENST00000917041
>ENSG00000136997	MYC	ENST00000651626		>ENSG00000072609	CHFR	ENST00000902544		>ENSG00000049540	ELN	ENST00000953821		>ENSG00000076864	RAP1GAP	ENST00000877871		>ENSG00000064042	LIMCH1	ENST00000944140						>ENSG00000015171	ZMYND11	ENST00000972238
>ENSG00000136997	MYC	ENST00000652288		>ENSG00000072609	CHFR	ENST00000902545		>ENSG00000049540	ELN	ENST00000953822		>ENSG00000076864	RAP1GAP	ENST00000877872		>ENSG00000064042	LIMCH1	ENST00000944141						>ENSG00000015171	ZMYND11	ENST00000972239
>ENSG00000136997	MYC	ENST00000707113		>ENSG00000072609	CHFR	ENST00000902546		>ENSG00000049540	ELN	ENST00000953823		>ENSG00000076864	RAP1GAP	ENST00000877876		>ENSG00000064042	LIMCH1	ENST00000944142						>ENSG00000015171	ZMYND11	ENST00000972240
>ENSG00000136997	MYC	ENST00000707114		>ENSG00000072609	CHFR	ENST00000902547		>ENSG00000049540	ELN	ENST00000953824		>ENSG00000076864	RAP1GAP	ENST00000877880		>ENSG00000064042	LIMCH1	ENST00000944143						>ENSG00000015171	ZMYND11	ENST00000972241
>ENSG00000136997	MYC	ENST00000707115		>ENSG00000072609	CHFR	ENST00000928594		>ENSG00000049540	ELN	ENST00000953825		>ENSG00000076864	RAP1GAP	ENST00000877881		>ENSG00000064042	LIMCH1	ENST00000944144						>ENSG00000015171	ZMYND11	ENST00000972242
>ENSG00000136997	MYC	ENST00000707116		>ENSG00000072609	CHFR	ENST00000928595		>ENSG00000049540	ELN	ENST00000953826		>ENSG00000076864	RAP1GAP	ENST00000877882		>ENSG00000064042	LIMCH1	ENST00000944145						>ENSG00000015171	ZMYND11	ENST00000972243
>ENSG00000139687	RB1	ENST00000267163		>ENSG00000072609	CHFR	ENST00000928596		>ENSG00000049540	ELN	ENST00000953827		>ENSG00000076864	RAP1GAP	ENST00000877886		>ENSG00000064042	LIMCH1	ENST00000944146						>ENSG00000015171	ZMYND11	ENST00000972244
>ENSG00000139687	RB1	ENST00000467505		>ENSG00000072609	CHFR	ENST00000928597		>ENSG00000049540	ELN	ENST00000953828		>ENSG00000076864	RAP1GAP	ENST00000877887		>ENSG00000064042	LIMCH1	ENST00000944147						>ENSG00000015171	ZMYND11	ENST00000972245
>ENSG00000139687	RB1	ENST00000646097		>ENSG00000072609	CHFR	ENST00000928598		>ENSG00000049540	ELN	ENST00000953829		>ENSG00000076864	RAP1GAP	ENST00000877890		>ENSG00000064042	LIMCH1	ENST00000944148						>ENSG00000015171	ZMYND11	ENST00000972246
>ENSG00000139687	RB1	ENST00000650461		>ENSG00000072609	CHFR	ENST00000928599		>ENSG00000049540	ELN	ENST00000953830		>ENSG00000076864	RAP1GAP	ENST00000877891		>ENSG00000064042	LIMCH1	ENST00000944149						>ENSG00000015171	ZMYND11	ENST00000972247
>ENSG00000139687	RB1	ENST00000713856		>ENSG00000072609	CHFR	ENST00000928600		>ENSG00000049540	ELN	ENST00000953831		>ENSG00000076864	RAP1GAP	ENST00000877892		>ENSG00000064042	LIMCH1	ENST00000944150						>ENSG00000015171	ZMYND11	ENST00000972248
>ENSG00000139687	RB1	ENST00000713857		>ENSG00000072609	CHFR	ENST00000928601		>ENSG00000049540	ELN	ENST00000953832		>ENSG00000076864	RAP1GAP	ENST00000877896		>ENSG00000064042	LIMCH1	ENST00000944151						>ENSG00000015171	ZMYND11	ENST00000972249
>ENSG00000139687	RB1	ENST00000713858		>ENSG00000072609	CHFR	ENST00000928602		>ENSG00000049540	ELN	ENST00000953833		>ENSG00000076864	RAP1GAP	ENST00000877897		>ENSG00000064042	LIMCH1	ENST00000944152						>ENSG00000015171	ZMYND11	ENST00000972250
>ENSG00000139687	RB1	ENST00000713859		>ENSG00000072609	CHFR	ENST00000928603		>ENSG00000049540	ELN	ENST00000953834		>ENSG00000076864	RAP1GAP	ENST00000877900		>ENSG00000064042	LIMCH1	ENST00000944153						>ENSG00000015171	ZMYND11	ENST00000972251
>ENSG00000141510	TP53	ENST00000269305		>ENSG00000072609	CHFR	ENST00000928604		>ENSG00000049540	ELN	ENST00000953835		>ENSG00000076864	RAP1GAP	ENST00000877902		>ENSG00000064042	LIMCH1	ENST00000944154						>ENSG00000015171	ZMYND11	ENST00000972252
>ENSG00000141510	TP53	ENST00000359597		>ENSG00000072609	CHFR	ENST00000928605		>ENSG00000049540	ELN	ENST00000953836		>ENSG00000077092	RARB	ENST00000330688		>ENSG00000064042	LIMCH1	ENST00000944155						>ENSG00000015171	ZMYND11	ENST00000972253
>ENSG00000141510	TP53	ENST00000413465		>ENSG00000072609	CHFR	ENST00000928606		>ENSG00000049540	ELN	ENST00000953837		>ENSG00000077092	RARB	ENST00000383772		>ENSG00000064042	LIMCH1	ENST00000944156						>ENSG00000015171	ZMYND11	ENST00000972254
>ENSG00000141510	TP53	ENST00000420246		>ENSG00000072609	CHFR	ENST00000928607		>ENSG00000049540	ELN	ENST00000953838		>ENSG00000077092	RARB	ENST00000437042		>ENSG00000064042	LIMCH1	ENST00000944157						>ENSG00000015171	ZMYND11	ENST00000972255
>ENSG00000141510	TP53	ENST00000445888		>ENSG00000072609	CHFR	ENST00000928608		>ENSG00000049540	ELN	ENST00000953839		>ENSG00000077092	RARB	ENST00000458646		>ENSG00000064042	LIMCH1	ENST00000944158						>ENSG00000015171	ZMYND11	ENST00000972256
>ENSG00000141510	TP53	ENST00000455263		>ENSG00000072609	CHFR	ENST00000928609		>ENSG00000049540	ELN	ENST00000953840		>ENSG00000077092	RARB	ENST00000479097		>ENSG00000064042	LIMCH1	ENST00000944159						>ENSG00000015171	ZMYND11	ENST00000972257
>ENSG00000141510	TP53	ENST00000503591		>ENSG00000072609	CHFR	ENST00000928610		>ENSG00000049540	ELN	ENST00000953841		>ENSG00000077092	RARB	ENST00000480001		>ENSG00000064042	LIMCH1	ENST00000944160						>ENSG00000015171	ZMYND11	ENST00000972258
>ENSG00000141510	TP53	ENST00000504290		>ENSG00000072609	CHFR	ENST00000970962		>ENSG00000049540	ELN	ENST00000953842		>ENSG00000077092	RARB	ENST00000686715		>ENSG00000064042	LIMCH1	ENST00000944161						>ENSG00000015413	DPEP1	ENST00000261615
>ENSG00000141510	TP53	ENST00000504937		>ENSG00000072609	CHFR	ENST00000970963		>ENSG00000049540	ELN	ENST00000953843		>ENSG00000077092	RARB	ENST00000688892		>ENSG00000064042	LIMCH1	ENST00000944162						>ENSG00000015413	DPEP1	ENST00000393092
>ENSG00000141510	TP53	ENST00000508793		>ENSG00000072609	CHFR	ENST00000970964		>ENSG00000049540	ELN	ENST00000953844		>ENSG00000077092	RARB	ENST00000689700		>ENSG00000064042	LIMCH1	ENST00000944163						>ENSG00000015413	DPEP1	ENST00000421184
>ENSG00000141510	TP53	ENST00000509690		>ENSG00000072609	CHFR	ENST00000970965		>ENSG00000049540	ELN	ENST00000953845		>ENSG00000077092	RARB	ENST00000690398		>ENSG00000064042	LIMCH1	ENST00000944164						>ENSG00000015413	DPEP1	ENST00000690203
>ENSG00000141510	TP53	ENST00000510385		>ENSG00000072609	CHFR	ENST00000970966		>ENSG00000049540	ELN	ENST00000953846		>ENSG00000077092	RARB	ENST00000691580		>ENSG00000064042	LIMCH1	ENST00000944165						>ENSG00000015413	DPEP1	ENST00000876490
>ENSG00000141510	TP53	ENST00000514944		>ENSG00000072609	CHFR	ENST00000970967		>ENSG00000049540	ELN	ENST00000953847		>ENSG00000077092	RARB	ENST00000692640		>ENSG00000064042	LIMCH1	ENST00000944166						>ENSG00000015413	DPEP1	ENST00000876491
>ENSG00000141510	TP53	ENST00000576024		>ENSG00000072609	CHFR	ENST00000970968		>ENSG00000049540	ELN	ENST00000953848		>ENSG00000077463	SIRT6	ENST00000305232		>ENSG00000064042	LIMCH1	ENST00000944167						>ENSG00000015413	DPEP1	ENST00000876492
>ENSG00000141510	TP53	ENST00000604348		>ENSG00000072609	CHFR	ENST00000970969		>ENSG00000049540	ELN	ENST00000953849		>ENSG00000077463	SIRT6	ENST00000337491		>ENSG00000064042	LIMCH1	ENST00000944168						>ENSG00000015413	DPEP1	ENST00000876493
>ENSG00000141510	TP53	ENST00000610292		>ENSG00000072609	CHFR	ENST00000970970		>ENSG00000049540	ELN	ENST00000953850		>ENSG00000077463	SIRT6	ENST00000594279		>ENSG00000064042	LIMCH1	ENST00000944169						>ENSG00000015413	DPEP1	ENST00000936228
>ENSG00000141510	TP53	ENST00000610538		>ENSG00000072609	CHFR	ENST00000970971		>ENSG00000049540	ELN	ENST00000953851		>ENSG00000077463	SIRT6	ENST00000599365		>ENSG00000064042	LIMCH1	ENST00000944170						>ENSG00000015413	DPEP1	ENST00000936229
>ENSG00000141510	TP53	ENST00000610623		>ENSG00000072609	CHFR	ENST00000970972		>ENSG00000049540	ELN	ENST00000953852		>ENSG00000077463	SIRT6	ENST00000600938		>ENSG00000064042	LIMCH1	ENST00000944171						>ENSG00000015413	DPEP1	ENST00000936230
>ENSG00000141510	TP53	ENST00000618944		>ENSG00000073536	NLE1	ENST00000360831		>ENSG00000049540	ELN	ENST00000953853		>ENSG00000077463	SIRT6	ENST00000601488		>ENSG00000073756	PTGS2	ENST00000367468						>ENSG00000015413	DPEP1	ENST00000936231
>ENSG00000141510	TP53	ENST00000619186		>ENSG00000073536	NLE1	ENST00000442241		>ENSG00000049540	ELN	ENST00000953854		>ENSG00000077463	SIRT6	ENST00000601571		>ENSG00000073756	PTGS2	ENST00000559627						>ENSG00000015413	DPEP1	ENST00000936232
>ENSG00000141510	TP53	ENST00000619485		>ENSG00000073536	NLE1	ENST00000586869		>ENSG00000049540	ELN	ENST00000953855		>ENSG00000077942	FBLN1	ENST00000262722		>ENSG00000073756	PTGS2	ENST00000680451						>ENSG00000015413	DPEP1	ENST00000936233
>ENSG00000141510	TP53	ENST00000620739		>ENSG00000073536	NLE1	ENST00000588019		>ENSG00000049540	ELN	ENST00000953856		>ENSG00000077942	FBLN1	ENST00000327858		>ENSG00000073756	PTGS2	ENST00000681605						>ENSG00000015413	DPEP1	ENST00000936234
>ENSG00000141510	TP53	ENST00000622645		>ENSG00000073536	NLE1	ENST00000588642		>ENSG00000049540	ELN	ENST00000953857		>ENSG00000077942	FBLN1	ENST00000340923		>ENSG00000073792	IGF2BP2	ENST00000346192						>ENSG00000015413	DPEP1	ENST00000946841
>ENSG00000141510	TP53	ENST00000635293		>ENSG00000073536	NLE1	ENST00000589367		>ENSG00000049540	ELN	ENST00000953858		>ENSG00000077942	FBLN1	ENST00000402984		>ENSG00000073792	IGF2BP2	ENST00000382199						>ENSG00000016082	ISL1	ENST00000230658
>ENSG00000141510	TP53	ENST00000714356		>ENSG00000073536	NLE1	ENST00000932057		>ENSG00000049540	ELN	ENST00000953859		>ENSG00000077942	FBLN1	ENST00000437711		>ENSG00000073792	IGF2BP2	ENST00000421047						>ENSG00000016082	ISL1	ENST00000967706
>ENSG00000141510	TP53	ENST00000714357		>ENSG00000073756	PTGS2	ENST00000367468		>ENSG00000049540	ELN	ENST00000953860		>ENSG00000077942	FBLN1	ENST00000439835		>ENSG00000073792	IGF2BP2	ENST00000457616						>ENSG00000017427	IGF1	ENST00000307046
>ENSG00000141510	TP53	ENST00000714358		>ENSG00000073756	PTGS2	ENST00000559627		>ENSG00000049540	ELN	ENST00000953861		>ENSG00000077942	FBLN1	ENST00000442170		>ENSG00000073792	IGF2BP2	ENST00000881588						>ENSG00000017427	IGF1	ENST00000337514
>ENSG00000141510	TP53	ENST00000714359		>ENSG00000073756	PTGS2	ENST00000680451		>ENSG00000049540	ELN	ENST00000953862		>ENSG00000077942	FBLN1	ENST00000460300		>ENSG00000073792	IGF2BP2	ENST00000881589						>ENSG00000017427	IGF1	ENST00000392904
>ENSG00000141510	TP53	ENST00000714408		>ENSG00000073756	PTGS2	ENST00000681605		>ENSG00000049540	ELN	ENST00000953863		>ENSG00000077942	FBLN1	ENST00000869150		>ENSG00000073792	IGF2BP2	ENST00000881590						>ENSG00000017427	IGF1	ENST00000392905
>ENSG00000141510	TP53	ENST00000714409		>ENSG00000075131	TIPIN	ENST00000261881		>ENSG00000049540	ELN	ENST00000953864		>ENSG00000077942	FBLN1	ENST00000869151		>ENSG00000073792	IGF2BP2	ENST00000881591						>ENSG00000017427	IGF1	ENST00000424202
>ENSG00000141552	ANAPC11	ENST00000344877		>ENSG00000075131	TIPIN	ENST00000566524		>ENSG00000049540	ELN	ENST00000953865		>ENSG00000077942	FBLN1	ENST00000869152		>ENSG00000073792	IGF2BP2	ENST00000921325						>ENSG00000017427	IGF1	ENST00000644491
>ENSG00000141552	ANAPC11	ENST00000357385		>ENSG00000075131	TIPIN	ENST00000851323		>ENSG00000049540	ELN	ENST00000953866		>ENSG00000077942	FBLN1	ENST00000869157		>ENSG00000073792	IGF2BP2	ENST00000921326						>ENSG00000017427	IGF1	ENST00000906561
>ENSG00000141552	ANAPC11	ENST00000392376		>ENSG00000075131	TIPIN	ENST00000851324		>ENSG00000049540	ELN	ENST00000953867		>ENSG00000077942	FBLN1	ENST00000869160		>ENSG00000073792	IGF2BP2	ENST00000921327						>ENSG00000017427	IGF1	ENST00000906562
>ENSG00000141552	ANAPC11	ENST00000571024		>ENSG00000075131	TIPIN	ENST00000912702		>ENSG00000049540	ELN	ENST00000953868		>ENSG00000077942	FBLN1	ENST00000869162		>ENSG00000073792	IGF2BP2	ENST00000921328						>ENSG00000017427	IGF1	ENST00000906563
>ENSG00000141552	ANAPC11	ENST00000571570		>ENSG00000075131	TIPIN	ENST00000912703		>ENSG00000049540	ELN	ENST00000953869		>ENSG00000078098	FAP	ENST00000188790		>ENSG00000073792	IGF2BP2	ENST00000921329						>ENSG00000017427	IGF1	ENST00000906564
>ENSG00000141552	ANAPC11	ENST00000571874		>ENSG00000075131	TIPIN	ENST00000912704		>ENSG00000049540	ELN	ENST00000953870		>ENSG00000078098	FAP	ENST00000422436		>ENSG00000073792	IGF2BP2	ENST00000921330						>ENSG00000019549	SNAI2	ENST00000020945
>ENSG00000141552	ANAPC11	ENST00000572639		>ENSG00000075131	TIPIN	ENST00000912705		>ENSG00000049540	ELN	ENST00000953871		>ENSG00000078098	FAP	ENST00000443424		>ENSG00000073792	IGF2BP2	ENST00000921331						>ENSG00000019582	CD74	ENST00000009530
>ENSG00000141552	ANAPC11	ENST00000572851		>ENSG00000075131	TIPIN	ENST00000912706		>ENSG00000049540	ELN	ENST00000953872		>ENSG00000078098	FAP	ENST00000450031		>ENSG00000073792	IGF2BP2	ENST00000921332						>ENSG00000019582	CD74	ENST00000353334
>ENSG00000141552	ANAPC11	ENST00000574924		>ENSG00000075131	TIPIN	ENST00000912707		>ENSG00000049540	ELN	ENST00000953873		>ENSG00000078098	FAP	ENST00000462608		>ENSG00000073792	IGF2BP2	ENST00000921333						>ENSG00000019582	CD74	ENST00000377795
>ENSG00000141552	ANAPC11	ENST00000575195		>ENSG00000075131	TIPIN	ENST00000912708		>ENSG00000049540	ELN	ENST00000953874		>ENSG00000078098	FAP	ENST00000856822		>ENSG00000073792	IGF2BP2	ENST00000921334						>ENSG00000019582	CD74	ENST00000518797
>ENSG00000141552	ANAPC11	ENST00000577425		>ENSG00000075131	TIPIN	ENST00000912709		>ENSG00000049540	ELN	ENST00000953875		>ENSG00000078304	PPP2R5C	ENST00000328724		>ENSG00000073792	IGF2BP2	ENST00000921335						>ENSG00000019582	CD74	ENST00000522246
>ENSG00000141552	ANAPC11	ENST00000577747		>ENSG00000075131	TIPIN	ENST00000912710		>ENSG00000049540	ELN	ENST00000953876		>ENSG00000078304	PPP2R5C	ENST00000334743		>ENSG00000073792	IGF2BP2	ENST00000921336						>ENSG00000019582	CD74	ENST00000523208
>ENSG00000141552	ANAPC11	ENST00000578544		>ENSG00000075131	TIPIN	ENST00000912711		>ENSG00000049540	ELN	ENST00000953877		>ENSG00000078304	PPP2R5C	ENST00000350249		>ENSG00000073792	IGF2BP2	ENST00000921337						>ENSG00000019582	CD74	ENST00000881211
>ENSG00000141552	ANAPC11	ENST00000578550		>ENSG00000075131	TIPIN	ENST00000955702		>ENSG00000049540	ELN	ENST00000953878		>ENSG00000078304	PPP2R5C	ENST00000422945		>ENSG00000073792	IGF2BP2	ENST00000955762						>ENSG00000019582	CD74	ENST00000881212
>ENSG00000141552	ANAPC11	ENST00000579133		>ENSG00000075131	TIPIN	ENST00000955703		>ENSG00000049540	ELN	ENST00000953879		>ENSG00000078304	PPP2R5C	ENST00000445439		>ENSG00000077942	FBLN1	ENST00000262722						>ENSG00000019582	CD74	ENST00000881213
>ENSG00000141552	ANAPC11	ENST00000579978		>ENSG00000075218	GTSE1	ENST00000454366		>ENSG00000049540	ELN	ENST00000953880		>ENSG00000078304	PPP2R5C	ENST00000553554		>ENSG00000077942	FBLN1	ENST00000327858						>ENSG00000019582	CD74	ENST00000881214
>ENSG00000141552	ANAPC11	ENST00000582222		>ENSG00000075218	GTSE1	ENST00000905433		>ENSG00000049540	ELN	ENST00000953881		>ENSG00000078304	PPP2R5C	ENST00000553890		>ENSG00000077942	FBLN1	ENST00000340923						>ENSG00000019582	CD74	ENST00000881215
>ENSG00000141552	ANAPC11	ENST00000583839		>ENSG00000075218	GTSE1	ENST00000926490		>ENSG00000049540	ELN	ENST00000953882		>ENSG00000078304	PPP2R5C	ENST00000554137		>ENSG00000077942	FBLN1	ENST00000402984						>ENSG00000019582	CD74	ENST00000881216
>ENSG00000141552	ANAPC11	ENST00000584314		>ENSG00000075218	GTSE1	ENST00000926491		>ENSG00000049540	ELN	ENST00000953883		>ENSG00000078304	PPP2R5C	ENST00000554442		>ENSG00000077942	FBLN1	ENST00000437711						>ENSG00000019582	CD74	ENST00000881217
>ENSG00000141552	ANAPC11	ENST00000612413		>ENSG00000075218	GTSE1	ENST00000926492		>ENSG00000049540	ELN	ENST00000953884		>ENSG00000078304	PPP2R5C	ENST00000555237		>ENSG00000077942	FBLN1	ENST00000439835						>ENSG00000019582	CD74	ENST00000881218
>ENSG00000141646	SMAD4	ENST00000342988		>ENSG00000075711	DLG1	ENST00000346964		>ENSG00000049540	ELN	ENST00000953885		>ENSG00000078304	PPP2R5C	ENST00000556260		>ENSG00000077942	FBLN1	ENST00000442170						>ENSG00000019582	CD74	ENST00000881219
>ENSG00000141646	SMAD4	ENST00000398417		>ENSG00000075711	DLG1	ENST00000357674		>ENSG00000049540	ELN	ENST00000953886		>ENSG00000078304	PPP2R5C	ENST00000556307		>ENSG00000077942	FBLN1	ENST00000460300						>ENSG00000019582	CD74	ENST00000881220
>ENSG00000141646	SMAD4	ENST00000588860		>ENSG00000075711	DLG1	ENST00000392381		>ENSG00000049540	ELN	ENST00000953887		>ENSG00000078304	PPP2R5C	ENST00000556946		>ENSG00000077942	FBLN1	ENST00000869150						>ENSG00000019582	CD74	ENST00000881221
>ENSG00000141646	SMAD4	ENST00000589076		>ENSG00000075711	DLG1	ENST00000419227		>ENSG00000049540	ELN	ENST00000953888		>ENSG00000078304	PPP2R5C	ENST00000557071		>ENSG00000077942	FBLN1	ENST00000869151						>ENSG00000019582	CD74	ENST00000881222
>ENSG00000141646	SMAD4	ENST00000589941		>ENSG00000075711	DLG1	ENST00000419354		>ENSG00000049540	ELN	ENST00000953889		>ENSG00000078304	PPP2R5C	ENST00000557095		>ENSG00000077942	FBLN1	ENST00000869152						>ENSG00000019582	CD74	ENST00000881223
>ENSG00000141646	SMAD4	ENST00000590061		>ENSG00000075711	DLG1	ENST00000419553		>ENSG00000049540	ELN	ENST00000953890		>ENSG00000078304	PPP2R5C	ENST00000557534		>ENSG00000077942	FBLN1	ENST00000869153						>ENSG00000019582	CD74	ENST00000949574
>ENSG00000141646	SMAD4	ENST00000592186		>ENSG00000075711	DLG1	ENST00000422288		>ENSG00000049540	ELN	ENST00000953891		>ENSG00000078304	PPP2R5C	ENST00000557714		>ENSG00000077942	FBLN1	ENST00000869154						>ENSG00000019991	HGF	ENST00000222390
>ENSG00000141646	SMAD4	ENST00000593223		>ENSG00000075711	DLG1	ENST00000436682		>ENSG00000049540	ELN	ENST00000953892		>ENSG00000078304	PPP2R5C	ENST00000557716		>ENSG00000077942	FBLN1	ENST00000869155						>ENSG00000019991	HGF	ENST00000354224
>ENSG00000141646	SMAD4	ENST00000611848		>ENSG00000075711	DLG1	ENST00000443183		>ENSG00000049540	ELN	ENST00000953893		>ENSG00000078304	PPP2R5C	ENST00000561006		>ENSG00000077942	FBLN1	ENST00000869157						>ENSG00000019991	HGF	ENST00000423064
>ENSG00000141646	SMAD4	ENST00000714260		>ENSG00000075711	DLG1	ENST00000448528		>ENSG00000049540	ELN	ENST00000953894		>ENSG00000078747	ITCH	ENST00000262650		>ENSG00000077942	FBLN1	ENST00000869160						>ENSG00000019991	HGF	ENST00000444829
>ENSG00000141646	SMAD4	ENST00000714261		>ENSG00000075711	DLG1	ENST00000452595		>ENSG00000049540	ELN	ENST00000953895		>ENSG00000078747	ITCH	ENST00000374864		>ENSG00000077942	FBLN1	ENST00000869162						>ENSG00000019991	HGF	ENST00000453411
>ENSG00000141646	SMAD4	ENST00000714262		>ENSG00000075711	DLG1	ENST00000469073		>ENSG00000049540	ELN	ENST00000953896		>ENSG00000078747	ITCH	ENST00000461661		>ENSG00000077942	FBLN1	ENST00000869164						>ENSG00000019991	HGF	ENST00000457544
>ENSG00000141646	SMAD4	ENST00000714263		>ENSG00000075711	DLG1	ENST00000653331		>ENSG00000049540	ELN	ENST00000953897		>ENSG00000078747	ITCH	ENST00000535650		>ENSG00000077942	FBLN1	ENST00000920060						>ENSG00000019991	HGF	ENST00000465234
>ENSG00000141646	SMAD4	ENST00000714264		>ENSG00000075711	DLG1	ENST00000653795		>ENSG00000049540	ELN	ENST00000953898		>ENSG00000078747	ITCH	ENST00000665346		>ENSG00000077942	FBLN1	ENST00000947320						>ENSG00000019991	HGF	ENST00000643024
>ENSG00000141646	SMAD4	ENST00000714265		>ENSG00000075711	DLG1	ENST00000654733		>ENSG00000049540	ELN	ENST00000953899		>ENSG00000078747	ITCH	ENST00000665484		>ENSG00000077942	FBLN1	ENST00000947321						>ENSG00000020426	MNAT1	ENST00000261245
>ENSG00000141646	SMAD4	ENST00000714266		>ENSG00000075711	DLG1	ENST00000654737		>ENSG00000049540	ELN	ENST00000953900		>ENSG00000078747	ITCH	ENST00000884257		>ENSG00000077942	FBLN1	ENST00000947322						>ENSG00000020426	MNAT1	ENST00000539616
>ENSG00000141646	SMAD4	ENST00000714267		>ENSG00000075711	DLG1	ENST00000655488		>ENSG00000049768	FOXP3	ENST00000376199		>ENSG00000078900	TP73	ENST00000354437		>ENSG00000079819	EPB41L2	ENST00000337057						>ENSG00000020426	MNAT1	ENST00000554002
>ENSG00000141646	SMAD4	ENST00000714268		>ENSG00000075711	DLG1	ENST00000656087		>ENSG00000049768	FOXP3	ENST00000376207		>ENSG00000078900	TP73	ENST00000378280		>ENSG00000079819	EPB41L2	ENST00000368128						>ENSG00000020426	MNAT1	ENST00000557134
>ENSG00000141646	SMAD4	ENST00000714269		>ENSG00000075711	DLG1	ENST00000656428		>ENSG00000049768	FOXP3	ENST00000455775		>ENSG00000078900	TP73	ENST00000378285		>ENSG00000079819	EPB41L2	ENST00000392427						>ENSG00000020426	MNAT1	ENST00000931365
>ENSG00000141646	SMAD4	ENST00000714270		>ENSG00000075711	DLG1	ENST00000657098		>ENSG00000049768	FOXP3	ENST00000651307		>ENSG00000078900	TP73	ENST00000378288		>ENSG00000079819	EPB41L2	ENST00000445890						>ENSG00000020426	MNAT1	ENST00000931366
>ENSG00000141646	SMAD4	ENST00000714271		>ENSG00000075711	DLG1	ENST00000657381		>ENSG00000049768	FOXP3	ENST00000905168		>ENSG00000078900	TP73	ENST00000378290		>ENSG00000079819	EPB41L2	ENST00000524581						>ENSG00000020426	MNAT1	ENST00000931367
>ENSG00000141646	SMAD4	ENST00000714272		>ENSG00000075711	DLG1	ENST00000658155		>ENSG00000049768	FOXP3	ENST00000905169		>ENSG00000078900	TP73	ENST00000378295		>ENSG00000079819	EPB41L2	ENST00000525271						>ENSG00000020426	MNAT1	ENST00000959999
>ENSG00000141646	SMAD4	ENST00000714273		>ENSG00000075711	DLG1	ENST00000658701		>ENSG00000050820	BCAR1	ENST00000162330		>ENSG00000078900	TP73	ENST00000604074		>ENSG00000079819	EPB41L2	ENST00000527411						>ENSG00000020426	MNAT1	ENST00000960000
>ENSG00000141646	SMAD4	ENST00000714274		>ENSG00000075711	DLG1	ENST00000659221		>ENSG00000050820	BCAR1	ENST00000393422		>ENSG00000079385	CEACAM1	ENST00000161559		>ENSG00000079819	EPB41L2	ENST00000528282						>ENSG00000020426	MNAT1	ENST00000960001
>ENSG00000145386	CCNA2	ENST00000274026		>ENSG00000075711	DLG1	ENST00000659716		>ENSG00000050820	BCAR1	ENST00000418647		>ENSG00000079385	CEACAM1	ENST00000352591		>ENSG00000079819	EPB41L2	ENST00000530481						>ENSG00000023287	RB1CC1	ENST00000025008
>ENSG00000145604	SKP2	ENST00000274254		>ENSG00000075711	DLG1	ENST00000660237		>ENSG00000050820	BCAR1	ENST00000420641		>ENSG00000079385	CEACAM1	ENST00000403444		>ENSG00000079819	EPB41L2	ENST00000530757						>ENSG00000023287	RB1CC1	ENST00000435644
>ENSG00000145604	SKP2	ENST00000274255		>ENSG00000075711	DLG1	ENST00000660432		>ENSG00000050820	BCAR1	ENST00000535626		>ENSG00000079385	CEACAM1	ENST00000403461		>ENSG00000079819	EPB41L2	ENST00000531410						>ENSG00000023287	RB1CC1	ENST00000518211
>ENSG00000145604	SKP2	ENST00000504386		>ENSG00000075711	DLG1	ENST00000660553		>ENSG00000050820	BCAR1	ENST00000538440		>ENSG00000079385	CEACAM1	ENST00000599389		>ENSG00000079819	EPB41L2	ENST00000628542						>ENSG00000023287	RB1CC1	ENST00000519912
>ENSG00000145604	SKP2	ENST00000508514		>ENSG00000075711	DLG1	ENST00000660898		>ENSG00000050820	BCAR1	ENST00000542031		>ENSG00000079385	CEACAM1	ENST00000867317		>ENSG00000079819	EPB41L2	ENST00000639623						>ENSG00000023287	RB1CC1	ENST00000523594
>ENSG00000145604	SKP2	ENST00000509692		>ENSG00000075711	DLG1	ENST00000661013		>ENSG00000050820	BCAR1	ENST00000546196		>ENSG00000080503	SMARCA2	ENST00000302401		>ENSG00000079819	EPB41L2	ENST00000706365						>ENSG00000023287	RB1CC1	ENST00000935608
>ENSG00000145604	SKP2	ENST00000513151		>ENSG00000075711	DLG1	ENST00000661229		>ENSG00000050820	BCAR1	ENST00000562556		>ENSG00000080503	SMARCA2	ENST00000324954		>ENSG00000079819	EPB41L2	ENST00000904966						>ENSG00000023287	RB1CC1	ENST00000935609
>ENSG00000145604	SKP2	ENST00000513263		>ENSG00000075711	DLG1	ENST00000661336		>ENSG00000050820	BCAR1	ENST00000853596		>ENSG00000080503	SMARCA2	ENST00000349721		>ENSG00000079819	EPB41L2	ENST00000904967						>ENSG00000023287	RB1CC1	ENST00000959507
>ENSG00000145604	SKP2	ENST00000546211		>ENSG00000075711	DLG1	ENST00000661440		>ENSG00000050820	BCAR1	ENST00000853597		>ENSG00000080503	SMARCA2	ENST00000357248		>ENSG00000079819	EPB41L2	ENST00000904968						>ENSG00000023445	BIRC3	ENST00000263464
>ENSG00000145604	SKP2	ENST00000620197		>ENSG00000075711	DLG1	ENST00000661453		>ENSG00000050820	BCAR1	ENST00000853598		>ENSG00000080503	SMARCA2	ENST00000382183		>ENSG00000079819	EPB41L2	ENST00000904969						>ENSG00000023445	BIRC3	ENST00000526421
>ENSG00000145604	SKP2	ENST00000676559		>ENSG00000075711	DLG1	ENST00000661808		>ENSG00000050820	BCAR1	ENST00000928348		>ENSG00000080503	SMARCA2	ENST00000382185		>ENSG00000079819	EPB41L2	ENST00000904970						>ENSG00000023445	BIRC3	ENST00000532808
>ENSG00000145604	SKP2	ENST00000677537		>ENSG00000075711	DLG1	ENST00000662727		>ENSG00000050820	BCAR1	ENST00000928349		>ENSG00000080503	SMARCA2	ENST00000382186		>ENSG00000079819	EPB41L2	ENST00000904971						>ENSG00000023445	BIRC3	ENST00000673846
>ENSG00000145604	SKP2	ENST00000677886		>ENSG00000075711	DLG1	ENST00000663148		>ENSG00000050820	BCAR1	ENST00000942292		>ENSG00000080503	SMARCA2	ENST00000382194		>ENSG00000079819	EPB41L2	ENST00000904972						>ENSG00000023445	BIRC3	ENST00000953525
>ENSG00000145604	SKP2	ENST00000677911		>ENSG00000075711	DLG1	ENST00000664564		>ENSG00000050820	BCAR1	ENST00000942293		>ENSG00000080503	SMARCA2	ENST00000382203		>ENSG00000079819	EPB41L2	ENST00000904973						>ENSG00000023909	GCLM	ENST00000370238
>ENSG00000145604	SKP2	ENST00000677984		>ENSG00000075711	DLG1	ENST00000664991		>ENSG00000050820	BCAR1	ENST00000942294		>ENSG00000080503	SMARCA2	ENST00000417599		>ENSG00000079819	EPB41L2	ENST00000904974						>ENSG00000023909	GCLM	ENST00000615724
>ENSG00000145604	SKP2	ENST00000678260		>ENSG00000075711	DLG1	ENST00000665728		>ENSG00000050820	BCAR1	ENST00000942295		>ENSG00000080503	SMARCA2	ENST00000450198		>ENSG00000079819	EPB41L2	ENST00000904975						>ENSG00000023909	GCLM	ENST00000871361
>ENSG00000145604	SKP2	ENST00000678270		>ENSG00000075711	DLG1	ENST00000666007		>ENSG00000055130	CUL1	ENST00000325222		>ENSG00000080503	SMARCA2	ENST00000634760		>ENSG00000079819	EPB41L2	ENST00000904976						>ENSG00000023909	GCLM	ENST00000871362
>ENSG00000145604	SKP2	ENST00000678537		>ENSG00000075711	DLG1	ENST00000667104		>ENSG00000055130	CUL1	ENST00000602748		>ENSG00000080503	SMARCA2	ENST00000634781		>ENSG00000079819	EPB41L2	ENST00000904977						>ENSG00000023909	GCLM	ENST00000871363
>ENSG00000145604	SKP2	ENST00000678580		>ENSG00000075711	DLG1	ENST00000667157		>ENSG00000055130	CUL1	ENST00000655324		>ENSG00000080503	SMARCA2	ENST00000634931		>ENSG00000079819	EPB41L2	ENST00000904978						>ENSG00000023909	GCLM	ENST00000871364
>ENSG00000145604	SKP2	ENST00000678948		>ENSG00000075711	DLG1	ENST00000667971		>ENSG00000055130	CUL1	ENST00000656001		>ENSG00000080503	SMARCA2	ENST00000634989		>ENSG00000079819	EPB41L2	ENST00000904979						>ENSG00000023909	GCLM	ENST00000967006
>ENSG00000145604	SKP2	ENST00000679015		>ENSG00000075711	DLG1	ENST00000669332		>ENSG00000055130	CUL1	ENST00000660240		>ENSG00000080503	SMARCA2	ENST00000635226		>ENSG00000079819	EPB41L2	ENST00000904980						>ENSG00000026103	FAS	ENST00000355279
>ENSG00000147082	CCNB3	ENST00000276014		>ENSG00000075711	DLG1	ENST00000669565		>ENSG00000055130	CUL1	ENST00000662132		>ENSG00000080503	SMARCA2	ENST00000635392		>ENSG00000079819	EPB41L2	ENST00000904981						>ENSG00000026103	FAS	ENST00000355740
>ENSG00000147082	CCNB3	ENST00000348603		>ENSG00000075711	DLG1	ENST00000669714		>ENSG00000055130	CUL1	ENST00000662670		>ENSG00000080503	SMARCA2	ENST00000635590		>ENSG00000079819	EPB41L2	ENST00000904982						>ENSG00000026103	FAS	ENST00000357339
>ENSG00000147082	CCNB3	ENST00000376038		>ENSG00000075711	DLG1	ENST00000670366		>ENSG00000055130	CUL1	ENST00000662716		>ENSG00000080503	SMARCA2	ENST00000635659		>ENSG00000079819	EPB41L2	ENST00000904983						>ENSG00000026103	FAS	ENST00000460510
>ENSG00000147082	CCNB3	ENST00000376042		>ENSG00000075711	DLG1	ENST00000670455		>ENSG00000055130	CUL1	ENST00000663044		>ENSG00000080503	SMARCA2	ENST00000636367		>ENSG00000079819	EPB41L2	ENST00000904984						>ENSG00000026103	FAS	ENST00000477270
>ENSG00000147082	CCNB3	ENST00000476167		>ENSG00000075711	DLG1	ENST00000670935		>ENSG00000055130	CUL1	ENST00000663835		>ENSG00000080503	SMARCA2	ENST00000636559		>ENSG00000079819	EPB41L2	ENST00000904985						>ENSG00000026103	FAS	ENST00000479522
>ENSG00000147883	CDKN2B	ENST00000276925		>ENSG00000075711	DLG1	ENST00000671185		>ENSG00000055130	CUL1	ENST00000665936		>ENSG00000080503	SMARCA2	ENST00000636903		>ENSG00000079819	EPB41L2	ENST00000904986						>ENSG00000026103	FAS	ENST00000484444
>ENSG00000147883	CDKN2B	ENST00000380142		>ENSG00000075711	DLG1	ENST00000671246		>ENSG00000055130	CUL1	ENST00000666124		>ENSG00000080503	SMARCA2	ENST00000637103		>ENSG00000079819	EPB41L2	ENST00000904987						>ENSG00000026103	FAS	ENST00000488877
>ENSG00000147889	CDKN2A	ENST00000304494		>ENSG00000075711	DLG1	ENST00000887907		>ENSG00000055130	CUL1	ENST00000671397		>ENSG00000080503	SMARCA2	ENST00000637806		>ENSG00000079819	EPB41L2	ENST00000904988						>ENSG00000026103	FAS	ENST00000492756
>ENSG00000147889	CDKN2A	ENST00000380151		>ENSG00000075711	DLG1	ENST00000887908		>ENSG00000055130	CUL1	ENST00000671421		>ENSG00000080503	SMARCA2	ENST00000639760		>ENSG00000079819	EPB41L2	ENST00000904989						>ENSG00000026103	FAS	ENST00000494410
>ENSG00000147889	CDKN2A	ENST00000479692		>ENSG00000075711	DLG1	ENST00000887909		>ENSG00000055130	CUL1	ENST00000869857		>ENSG00000080503	SMARCA2	ENST00000704353		>ENSG00000079819	EPB41L2	ENST00000904990						>ENSG00000026103	FAS	ENST00000494799
>ENSG00000147889	CDKN2A	ENST00000494262		>ENSG00000075711	DLG1	ENST00000887910		>ENSG00000055130	CUL1	ENST00000869858		>ENSG00000080503	SMARCA2	ENST00000704354		>ENSG00000079819	EPB41L2	ENST00000904991						>ENSG00000026103	FAS	ENST00000562983
>ENSG00000147889	CDKN2A	ENST00000497750		>ENSG00000075711	DLG1	ENST00000887911		>ENSG00000055130	CUL1	ENST00000869859		>ENSG00000080503	SMARCA2	ENST00000866695		>ENSG00000079819	EPB41L2	ENST00000904992						>ENSG00000026103	FAS	ENST00000612663
>ENSG00000147889	CDKN2A	ENST00000498124		>ENSG00000075711	DLG1	ENST00000918289		>ENSG00000055130	CUL1	ENST00000869860		>ENSG00000081181	ARG2	ENST00000261783		>ENSG00000079819	EPB41L2	ENST00000904993						>ENSG00000026103	FAS	ENST00000652046
>ENSG00000147889	CDKN2A	ENST00000498628		>ENSG00000075711	DLG1	ENST00000918290		>ENSG00000055130	CUL1	ENST00000869861		>ENSG00000081189	MEF2C	ENST00000340208		>ENSG00000079819	EPB41L2	ENST00000904994						>ENSG00000026103	FAS	ENST00000690268
>ENSG00000147889	CDKN2A	ENST00000530628		>ENSG00000075711	DLG1	ENST00000918291		>ENSG00000055130	CUL1	ENST00000869862		>ENSG00000081189	MEF2C	ENST00000424173		>ENSG00000079819	EPB41L2	ENST00000904995						>ENSG00000026103	FAS	ENST00000696768
>ENSG00000147889	CDKN2A	ENST00000578845		>ENSG00000075711	DLG1	ENST00000918292		>ENSG00000055130	CUL1	ENST00000869863		>ENSG00000081189	MEF2C	ENST00000437473		>ENSG00000079819	EPB41L2	ENST00000904996						>ENSG00000026103	FAS	ENST00000696771
>ENSG00000147889	CDKN2A	ENST00000579122		>ENSG00000075711	DLG1	ENST00000918293		>ENSG00000055130	CUL1	ENST00000869864		>ENSG00000081189	MEF2C	ENST00000503554		>ENSG00000079819	EPB41L2	ENST00000904997						>ENSG00000026103	FAS	ENST00000696776
>ENSG00000147889	CDKN2A	ENST00000579755		>ENSG00000075711	DLG1	ENST00000918294		>ENSG00000055130	CUL1	ENST00000869865		>ENSG00000081189	MEF2C	ENST00000504921		>ENSG00000079819	EPB41L2	ENST00000904998						>ENSG00000026103	FAS	ENST00000696779
>ENSG00000149311	ATM	ENST00000278616		>ENSG00000075711	DLG1	ENST00000918295		>ENSG00000055130	CUL1	ENST00000869866		>ENSG00000081189	MEF2C	ENST00000506554		>ENSG00000079819	EPB41L2	ENST00000904999						>ENSG00000026103	FAS	ENST00000696780
>ENSG00000149311	ATM	ENST00000452508		>ENSG00000075711	DLG1	ENST00000918296		>ENSG00000055130	CUL1	ENST00000934511		>ENSG00000081189	MEF2C	ENST00000508569		>ENSG00000079819	EPB41L2	ENST00000905000						>ENSG00000026103	FAS	ENST00000696781
>ENSG00000149311	ATM	ENST00000526567		>ENSG00000075711	DLG1	ENST00000918297		>ENSG00000055130	CUL1	ENST00000934512		>ENSG00000081189	MEF2C	ENST00000510942		>ENSG00000079819	EPB41L2	ENST00000905001						>ENSG00000026103	FAS	ENST00000696782
>ENSG00000149311	ATM	ENST00000527805		>ENSG00000075711	DLG1	ENST00000918298		>ENSG00000055130	CUL1	ENST00000934513		>ENSG00000081189	MEF2C	ENST00000514015		>ENSG00000079819	EPB41L2	ENST00000922887						>ENSG00000026103	FAS	ENST00000696997
>ENSG00000149311	ATM	ENST00000529588		>ENSG00000075711	DLG1	ENST00000918299		>ENSG00000055130	CUL1	ENST00000934514		>ENSG00000081189	MEF2C	ENST00000514028		>ENSG00000079819	EPB41L2	ENST00000922888						>ENSG00000026103	FAS	ENST00000696999
>ENSG00000149311	ATM	ENST00000530958		>ENSG00000075711	DLG1	ENST00000918300		>ENSG00000055130	CUL1	ENST00000934515		>ENSG00000081189	MEF2C	ENST00000625585		>ENSG00000079819	EPB41L2	ENST00000922889						>ENSG00000026103	FAS	ENST00000697035
>ENSG00000149311	ATM	ENST00000531525		>ENSG00000075711	DLG1	ENST00000918301		>ENSG00000055130	CUL1	ENST00000934516		>ENSG00000081189	MEF2C	ENST00000625674		>ENSG00000079819	EPB41L2	ENST00000922890						>ENSG00000026103	FAS	ENST00000697036
>ENSG00000149311	ATM	ENST00000532931		>ENSG00000075711	DLG1	ENST00000948483		>ENSG00000055130	CUL1	ENST00000934517		>ENSG00000081189	MEF2C	ENST00000627170		>ENSG00000079819	EPB41L2	ENST00000922891						>ENSG00000026103	FAS	ENST00000697095
>ENSG00000149311	ATM	ENST00000601453		>ENSG00000075711	DLG1	ENST00000948485		>ENSG00000055130	CUL1	ENST00000934518		>ENSG00000081189	MEF2C	ENST00000627659		>ENSG00000079819	EPB41L2	ENST00000922892						>ENSG00000026103	FAS	ENST00000697097
>ENSG00000149311	ATM	ENST00000638443		>ENSG00000075711	DLG1	ENST00000948486		>ENSG00000055130	CUL1	ENST00000934519		>ENSG00000081189	MEF2C	ENST00000627717		>ENSG00000079819	EPB41L2	ENST00000922893						>ENSG00000026508	CD44	ENST00000263398
>ENSG00000149311	ATM	ENST00000639240		>ENSG00000075711	DLG1	ENST00000948487		>ENSG00000055130	CUL1	ENST00000934520		>ENSG00000081189	MEF2C	ENST00000629612		>ENSG00000079819	EPB41L2	ENST00000922894						>ENSG00000026508	CD44	ENST00000278386
>ENSG00000149311	ATM	ENST00000639953		>ENSG00000075711	DLG1	ENST00000948488		>ENSG00000055130	CUL1	ENST00000934521		>ENSG00000081189	MEF2C	ENST00000636294		>ENSG00000079819	EPB41L2	ENST00000922895						>ENSG00000026508	CD44	ENST00000415148
>ENSG00000149311	ATM	ENST00000640388		>ENSG00000075711	DLG1	ENST00000948489		>ENSG00000055130	CUL1	ENST00000971843		>ENSG00000081189	MEF2C	ENST00000636998		>ENSG00000079819	EPB41L2	ENST00000922896						>ENSG00000026508	CD44	ENST00000425428
>ENSG00000149311	ATM	ENST00000675595		>ENSG00000075711	DLG1	ENST00000948490		>ENSG00000055130	CUL1	ENST00000971844		>ENSG00000081189	MEF2C	ENST00000637481		>ENSG00000079819	EPB41L2	ENST00000922897						>ENSG00000026508	CD44	ENST00000428726
>ENSG00000149311	ATM	ENST00000675843		>ENSG00000075711	DLG1	ENST00000948491		>ENSG00000055130	CUL1	ENST00000971845		>ENSG00000081189	MEF2C	ENST00000637732		>ENSG00000079819	EPB41L2	ENST00000922898						>ENSG00000026508	CD44	ENST00000433892
>ENSG00000149311	ATM	ENST00000682465		>ENSG00000075711	DLG1	ENST00000948492		>ENSG00000055130	CUL1	ENST00000971846		>ENSG00000081189	MEF2C	ENST00000707127		>ENSG00000079819	EPB41L2	ENST00000922899						>ENSG00000026508	CD44	ENST00000434472
>ENSG00000149311	ATM	ENST00000683150		>ENSG00000075711	DLG1	ENST00000948493		>ENSG00000055130	CUL1	ENST00000971847		>ENSG00000081189	MEF2C	ENST00000860115		>ENSG00000079819	EPB41L2	ENST00000922900						>ENSG00000026508	CD44	ENST00000442151
>ENSG00000149311	ATM	ENST00000683174		>ENSG00000075711	DLG1	ENST00000948494		>ENSG00000055130	CUL1	ENST00000971848		>ENSG00000081189	MEF2C	ENST00000860118		>ENSG00000079819	EPB41L2	ENST00000922901						>ENSG00000026508	CD44	ENST00000525469
>ENSG00000149311	ATM	ENST00000683468		>ENSG00000075711	DLG1	ENST00000948495		>ENSG00000055130	CUL1	ENST00000971849		>ENSG00000081189	MEF2C	ENST00000860123		>ENSG00000079819	EPB41L2	ENST00000969082						>ENSG00000026508	CD44	ENST00000526025
>ENSG00000149311	ATM	ENST00000683914		>ENSG00000075711	DLG1	ENST00000948496		>ENSG00000055130	CUL1	ENST00000971850		>ENSG00000081189	MEF2C	ENST00000860124		>ENSG00000079819	EPB41L2	ENST00000969083						>ENSG00000026508	CD44	ENST00000526669
>ENSG00000149311	ATM	ENST00000684029		>ENSG00000076826	CAMSAP3	ENST00000160298		>ENSG00000055332	EIF2AK2	ENST00000233057		>ENSG00000081189	MEF2C	ENST00000860125		>ENSG00000079819	EPB41L2	ENST00000969084						>ENSG00000026508	CD44	ENST00000904010
>ENSG00000149311	ATM	ENST00000684037		>ENSG00000076826	CAMSAP3	ENST00000446248		>ENSG00000055332	EIF2AK2	ENST00000395127		>ENSG00000081189	MEF2C	ENST00000860129		>ENSG00000079819	EPB41L2	ENST00000969085						>ENSG00000026508	CD44	ENST00000904011
>ENSG00000149311	ATM	ENST00000713593		>ENSG00000076826	CAMSAP3	ENST00000867870		>ENSG00000055332	EIF2AK2	ENST00000647926		>ENSG00000081189	MEF2C	ENST00000860133		>ENSG00000079819	EPB41L2	ENST00000969086						>ENSG00000026508	CD44	ENST00000904012
>ENSG00000149311	ATM	ENST00000713840		>ENSG00000076826	CAMSAP3	ENST00000867871		>ENSG00000055332	EIF2AK2	ENST00000679507		>ENSG00000081189	MEF2C	ENST00000860134		>ENSG00000087842	PIR	ENST00000380420						>ENSG00000026508	CD44	ENST00000904013
>ENSG00000149311	ATM	ENST00000713841		>ENSG00000076826	CAMSAP3	ENST00000867872		>ENSG00000055332	EIF2AK2	ENST00000679979		>ENSG00000081189	MEF2C	ENST00000860135		>ENSG00000087842	PIR	ENST00000380421						>ENSG00000026508	CD44	ENST00000904014
>ENSG00000149311	ATM	ENST00000713842		>ENSG00000076826	CAMSAP3	ENST00000930505		>ENSG00000055332	EIF2AK2	ENST00000680273		>ENSG00000082458	DLG3	ENST00000194900		>ENSG00000087842	PIR	ENST00000909221						>ENSG00000026508	CD44	ENST00000904015
>ENSG00000149311	ATM	ENST00000713843		>ENSG00000076826	CAMSAP3	ENST00000930506		>ENSG00000055332	EIF2AK2	ENST00000681463		>ENSG00000082458	DLG3	ENST00000374355		>ENSG00000087842	PIR	ENST00000909222						>ENSG00000026508	CD44	ENST00000904016
>ENSG00000149311	ATM	ENST00000713844		>ENSG00000076826	CAMSAP3	ENST00000930507		>ENSG00000055332	EIF2AK2	ENST00000681507		>ENSG00000082458	DLG3	ENST00000374360		>ENSG00000087842	PIR	ENST00000909223						>ENSG00000026508	CD44	ENST00000904017
>ENSG00000149311	ATM	ENST00000713845		>ENSG00000076826	CAMSAP3	ENST00000930508		>ENSG00000055332	EIF2AK2	ENST00000681516		>ENSG00000082458	DLG3	ENST00000542398		>ENSG00000087842	PIR	ENST00000909224						>ENSG00000026508	CD44	ENST00000904018
>ENSG00000149311	ATM	ENST00000713846		>ENSG00000076826	CAMSAP3	ENST00000930509		>ENSG00000055332	EIF2AK2	ENST00000874613		>ENSG00000082482	KCNK2	ENST00000391894		>ENSG00000087842	PIR	ENST00000909225						>ENSG00000026508	CD44	ENST00000904019
>ENSG00000149311	ATM	ENST00000713847		>ENSG00000077684	JADE1	ENST00000226319		>ENSG00000055332	EIF2AK2	ENST00000874614		>ENSG00000082482	KCNK2	ENST00000391895		>ENSG00000087842	PIR	ENST00000909226						>ENSG00000026508	CD44	ENST00000904020
>ENSG00000149554	CHEK1	ENST00000278916		>ENSG00000077684	JADE1	ENST00000413543		>ENSG00000055332	EIF2AK2	ENST00000874615		>ENSG00000082482	KCNK2	ENST00000444842		>ENSG00000087842	PIR	ENST00000909227						>ENSG00000026508	CD44	ENST00000904021
>ENSG00000149554	CHEK1	ENST00000427383		>ENSG00000077684	JADE1	ENST00000452328		>ENSG00000055332	EIF2AK2	ENST00000874616		>ENSG00000082482	KCNK2	ENST00000467031		>ENSG00000087842	PIR	ENST00000909228						>ENSG00000026508	CD44	ENST00000904022
>ENSG00000149554	CHEK1	ENST00000428830		>ENSG00000077684	JADE1	ENST00000511647		>ENSG00000055332	EIF2AK2	ENST00000874617		>ENSG00000082482	KCNK2	ENST00000470177		>ENSG00000087842	PIR	ENST00000909229						>ENSG00000026508	CD44	ENST00000904023
>ENSG00000149554	CHEK1	ENST00000438015		>ENSG00000077684	JADE1	ENST00000511925		>ENSG00000055332	EIF2AK2	ENST00000874618		>ENSG00000082482	KCNK2	ENST00000474771		>ENSG00000087842	PIR	ENST00000909230						>ENSG00000026508	CD44	ENST00000935511
>ENSG00000149554	CHEK1	ENST00000524737		>ENSG00000077684	JADE1	ENST00000512960		>ENSG00000055332	EIF2AK2	ENST00000874619		>ENSG00000082482	KCNK2	ENST00000486921		>ENSG00000087842	PIR	ENST00000932769						>ENSG00000026508	CD44	ENST00000969332
>ENSG00000149554	CHEK1	ENST00000525396		>ENSG00000077684	JADE1	ENST00000610919		>ENSG00000055332	EIF2AK2	ENST00000874620		>ENSG00000083642	PDS5B	ENST00000315596		>ENSG00000087842	PIR	ENST00000932770						>ENSG00000026508	CD44	ENST00000969333
>ENSG00000149554	CHEK1	ENST00000532449		>ENSG00000077684	JADE1	ENST00000611140		>ENSG00000055332	EIF2AK2	ENST00000874621		>ENSG00000083642	PDS5B	ENST00000450460		>ENSG00000087842	PIR	ENST00000932771						>ENSG00000026508	CD44	ENST00000969334
>ENSG00000149554	CHEK1	ENST00000534070		>ENSG00000077684	JADE1	ENST00000887594		>ENSG00000055332	EIF2AK2	ENST00000937454		>ENSG00000083642	PDS5B	ENST00000877452		>ENSG00000087842	PIR	ENST00000946571						>ENSG00000026508	CD44	ENST00000969335
>ENSG00000149554	CHEK1	ENST00000544373		>ENSG00000077684	JADE1	ENST00000887595		>ENSG00000055332	EIF2AK2	ENST00000937455		>ENSG00000084207	GSTP1	ENST00000398603		>ENSG00000087842	PIR	ENST00000946572						>ENSG00000026508	CD44	ENST00000969336
>ENSG00000149554	CHEK1	ENST00000711049		>ENSG00000077684	JADE1	ENST00000887596		>ENSG00000055332	EIF2AK2	ENST00000937456		>ENSG00000084207	GSTP1	ENST00000398606		>ENSG00000087842	PIR	ENST00000946573						>ENSG00000026508	CD44	ENST00000969337
>ENSG00000153107	ANAPC1	ENST00000341068		>ENSG00000077684	JADE1	ENST00000887597		>ENSG00000055332	EIF2AK2	ENST00000949528		>ENSG00000084207	GSTP1	ENST00000495996		>ENSG00000087842	PIR	ENST00000946574						>ENSG00000026508	CD44	ENST00000969338
>ENSG00000153107	ANAPC1	ENST00000427997		>ENSG00000077684	JADE1	ENST00000887598		>ENSG00000059728	MXD1	ENST00000264444		>ENSG00000084207	GSTP1	ENST00000498765		>ENSG00000087842	PIR	ENST00000946575						>ENSG00000026508	CD44	ENST00000969339
>ENSG00000153107	ANAPC1	ENST00000451367		>ENSG00000077684	JADE1	ENST00000887599		>ENSG00000059728	MXD1	ENST00000409442		>ENSG00000084207	GSTP1	ENST00000646888		>ENSG00000087842	PIR	ENST00000946576						>ENSG00000026508	CD44	ENST00000969340
>ENSG00000153107	ANAPC1	ENST00000643447		>ENSG00000077684	JADE1	ENST00000887600		>ENSG00000059728	MXD1	ENST00000540449		>ENSG00000085741	WNT11	ENST00000322563		>ENSG00000089356	FXYD3	ENST00000344013						>ENSG00000026508	CD44	ENST00000969341
>ENSG00000154473	BUB3	ENST00000368858		>ENSG00000077684	JADE1	ENST00000887601		>ENSG00000059728	MXD1	ENST00000876182		>ENSG00000085741	WNT11	ENST00000864022		>ENSG00000089356	FXYD3	ENST00000346446						>ENSG00000026508	CD44	ENST00000969342
>ENSG00000154473	BUB3	ENST00000368859		>ENSG00000077684	JADE1	ENST00000887602		>ENSG00000059728	MXD1	ENST00000876183		>ENSG00000085872	CHERP	ENST00000198939		>ENSG00000089356	FXYD3	ENST00000435734						>ENSG00000026508	CD44	ENST00000969343
>ENSG00000154473	BUB3	ENST00000368865		>ENSG00000077684	JADE1	ENST00000887603		>ENSG00000060982	BCAT1	ENST00000261192		>ENSG00000085872	CHERP	ENST00000546361		>ENSG00000089356	FXYD3	ENST00000603181						>ENSG00000026508	CD44	ENST00000969344
>ENSG00000156970	BUB1B	ENST00000287598		>ENSG00000077684	JADE1	ENST00000887604		>ENSG00000060982	BCAT1	ENST00000342945		>ENSG00000085872	CHERP	ENST00000862405		>ENSG00000089356	FXYD3	ENST00000603449						>ENSG00000026508	CD44	ENST00000969345
>ENSG00000156970	BUB1B	ENST00000412359		>ENSG00000077684	JADE1	ENST00000887605		>ENSG00000060982	BCAT1	ENST00000538118		>ENSG00000086062	B4GALT1	ENST00000379731		>ENSG00000089356	FXYD3	ENST00000603524						>ENSG00000026508	CD44	ENST00000969346
>ENSG00000156970	BUB1B	ENST00000558715		>ENSG00000077684	JADE1	ENST00000887606		>ENSG00000060982	BCAT1	ENST00000539282		>ENSG00000086062	B4GALT1	ENST00000535206		>ENSG00000089356	FXYD3	ENST00000604255						>ENSG00000026508	CD44	ENST00000969347
>ENSG00000156970	BUB1B	ENST00000559733		>ENSG00000077684	JADE1	ENST00000933989		>ENSG00000060982	BCAT1	ENST00000539780		>ENSG00000086062	B4GALT1	ENST00000718311		>ENSG00000089356	FXYD3	ENST00000604404						>ENSG00000026508	CD44	ENST00000969348
>ENSG00000157456	CCNB2	ENST00000288207		>ENSG00000077684	JADE1	ENST00000933990		>ENSG00000060982	BCAT1	ENST00000905145		>ENSG00000086062	B4GALT1	ENST00000860371		>ENSG00000089356	FXYD3	ENST00000604621						>ENSG00000026508	CD44	ENST00000969349
>ENSG00000157456	CCNB2	ENST00000559622		>ENSG00000077684	JADE1	ENST00000933991		>ENSG00000060982	BCAT1	ENST00000905146		>ENSG00000086232	EIF2AK1	ENST00000199389		>ENSG00000089356	FXYD3	ENST00000604804						>ENSG00000026508	CD44	ENST00000969350
>ENSG00000157456	CCNB2	ENST00000621385		>ENSG00000077684	JADE1	ENST00000933992		>ENSG00000060982	BCAT1	ENST00000905147		>ENSG00000086232	EIF2AK1	ENST00000422786		>ENSG00000089356	FXYD3	ENST00000605550						>ENSG00000026508	CD44	ENST00000969351
>ENSG00000158402	CDC25C	ENST00000323760		>ENSG00000077684	JADE1	ENST00000933993		>ENSG00000060982	BCAT1	ENST00000905148		>ENSG00000086232	EIF2AK1	ENST00000431744		>ENSG00000089356	FXYD3	ENST00000605552						>ENSG00000026508	CD44	ENST00000969352
>ENSG00000158402	CDC25C	ENST00000415130		>ENSG00000077684	JADE1	ENST00000933994		>ENSG00000060982	BCAT1	ENST00000905149		>ENSG00000086232	EIF2AK1	ENST00000858513		>ENSG00000089356	FXYD3	ENST00000605677						>ENSG00000026508	CD44	ENST00000969353
>ENSG00000158402	CDC25C	ENST00000513970		>ENSG00000077684	JADE1	ENST00000933995		>ENSG00000060982	BCAT1	ENST00000916642		>ENSG00000086232	EIF2AK1	ENST00000858514		>ENSG00000089356	FXYD3	ENST00000874694						>ENSG00000026508	CD44	ENST00000969354
>ENSG00000158402	CDC25C	ENST00000648466		>ENSG00000077684	JADE1	ENST00000933996		>ENSG00000060982	BCAT1	ENST00000916643		>ENSG00000086232	EIF2AK1	ENST00000858515		>ENSG00000089356	FXYD3	ENST00000874695						>ENSG00000026508	CD44	ENST00000969355
>ENSG00000164045	CDC25A	ENST00000302506		>ENSG00000077684	JADE1	ENST00000933997		>ENSG00000060982	BCAT1	ENST00000916644		>ENSG00000086232	EIF2AK1	ENST00000858519		>ENSG00000089356	FXYD3	ENST00000874696						>ENSG00000026508	CD44	ENST00000969356
>ENSG00000164045	CDC25A	ENST00000351231		>ENSG00000077684	JADE1	ENST00000933998		>ENSG00000060982	BCAT1	ENST00000916645		>ENSG00000086232	EIF2AK1	ENST00000858525		>ENSG00000089356	FXYD3	ENST00000874697						>ENSG00000026508	CD44	ENST00000969357
>ENSG00000164109	MAD2L1	ENST00000296509		>ENSG00000077684	JADE1	ENST00000933999		>ENSG00000060982	BCAT1	ENST00000916646		>ENSG00000086232	EIF2AK1	ENST00000858528		>ENSG00000089356	FXYD3	ENST00000874698						>ENSG00000026508	CD44	ENST00000969358
>ENSG00000164109	MAD2L1	ENST00000333047		>ENSG00000077684	JADE1	ENST00000947587		>ENSG00000060982	BCAT1	ENST00000916647		>ENSG00000086991	NOX4	ENST00000263317		>ENSG00000089356	FXYD3	ENST00000874699						>ENSG00000026508	CD44	ENST00000969359
>ENSG00000164109	MAD2L1	ENST00000504707		>ENSG00000077684	JADE1	ENST00000947588		>ENSG00000060982	BCAT1	ENST00000916648		>ENSG00000086991	NOX4	ENST00000343727		>ENSG00000089356	FXYD3	ENST00000874700						>ENSG00000026508	CD44	ENST00000969360
>ENSG00000164162	ANAPC10	ENST00000309439		>ENSG00000077684	JADE1	ENST00000947589		>ENSG00000060982	BCAT1	ENST00000916649		>ENSG00000086991	NOX4	ENST00000393282		>ENSG00000089356	FXYD3	ENST00000874701						>ENSG00000026508	CD44	ENST00000969361
>ENSG00000164162	ANAPC10	ENST00000451299		>ENSG00000077684	JADE1	ENST00000947590		>ENSG00000064835	POU1F1	ENST00000344265		>ENSG00000086991	NOX4	ENST00000424319		>ENSG00000089356	FXYD3	ENST00000874702						>ENSG00000026508	CD44	ENST00000969362
>ENSG00000164162	ANAPC10	ENST00000507656		>ENSG00000077684	JADE1	ENST00000947591		>ENSG00000064835	POU1F1	ENST00000350375		>ENSG00000086991	NOX4	ENST00000525196		>ENSG00000089356	FXYD3	ENST00000874703						>ENSG00000026508	CD44	ENST00000969363
>ENSG00000164162	ANAPC10	ENST00000512680		>ENSG00000077684	JADE1	ENST00000947592		>ENSG00000064835	POU1F1	ENST00000560656		>ENSG00000086991	NOX4	ENST00000527626		>ENSG00000089356	FXYD3	ENST00000874704						>ENSG00000026508	CD44	ENST00000969364
>ENSG00000164162	ANAPC10	ENST00000613466		>ENSG00000077684	JADE1	ENST00000947593		>ENSG00000065325	GLP2R	ENST00000262441		>ENSG00000086991	NOX4	ENST00000527956		>ENSG00000089356	FXYD3	ENST00000874705						>ENSG00000026508	CD44	ENST00000969365
>ENSG00000164162	ANAPC10	ENST00000641499		>ENSG00000078725	BRINP1	ENST00000265922		>ENSG00000065325	GLP2R	ENST00000458005		>ENSG00000086991	NOX4	ENST00000528341		>ENSG00000089356	FXYD3	ENST00000874706						>ENSG00000026508	CD44	ENST00000969366
>ENSG00000164611	PTTG1	ENST00000352433		>ENSG00000078725	BRINP1	ENST00000373964		>ENSG00000065325	GLP2R	ENST00000574745		>ENSG00000086991	NOX4	ENST00000529343		>ENSG00000089356	FXYD3	ENST00000874707						>ENSG00000026508	CD44	ENST00000969367
>ENSG00000164611	PTTG1	ENST00000393964		>ENSG00000078725	BRINP1	ENST00000936748		>ENSG00000065325	GLP2R	ENST00000896670		>ENSG00000086991	NOX4	ENST00000532825		>ENSG00000089356	FXYD3	ENST00000874708						>ENSG00000026508	CD44	ENST00000969368
>ENSG00000164611	PTTG1	ENST00000520452		>ENSG00000078725	BRINP1	ENST00000936749		>ENSG00000065325	GLP2R	ENST00000896671		>ENSG00000086991	NOX4	ENST00000534731		>ENSG00000089356	FXYD3	ENST00000874709						>ENSG00000026508	CD44	ENST00000969369
>ENSG00000164754	RAD21	ENST00000297338		>ENSG00000078725	BRINP1	ENST00000958983		>ENSG00000065883	CDK13	ENST00000181839		>ENSG00000087088	BAX	ENST00000293288		>ENSG00000089356	FXYD3	ENST00000874710						>ENSG00000026508	CD44	ENST00000969370
>ENSG00000164754	RAD21	ENST00000517485		>ENSG00000080839	RBL1	ENST00000344359		>ENSG00000065883	CDK13	ENST00000340829		>ENSG00000087088	BAX	ENST00000345358		>ENSG00000089356	FXYD3	ENST00000874711						>ENSG00000026508	CD44	ENST00000969371
>ENSG00000164754	RAD21	ENST00000517749		>ENSG00000080839	RBL1	ENST00000373664		>ENSG00000065883	CDK13	ENST00000484589		>ENSG00000087088	BAX	ENST00000356483		>ENSG00000089356	FXYD3	ENST00000874712						>ENSG00000026508	CD44	ENST00000969372
>ENSG00000164754	RAD21	ENST00000519837		>ENSG00000080839	RBL1	ENST00000527999		>ENSG00000065883	CDK13	ENST00000642592		>ENSG00000087088	BAX	ENST00000515540		>ENSG00000089356	FXYD3	ENST00000874713						>ENSG00000026508	CD44	ENST00000969373
>ENSG00000164754	RAD21	ENST00000520992		>ENSG00000080839	RBL1	ENST00000927851		>ENSG00000065883	CDK13	ENST00000642626		>ENSG00000087494	PTHLH	ENST00000201015		>ENSG00000089356	FXYD3	ENST00000874714						>ENSG00000026508	CD44	ENST00000969374
>ENSG00000164754	RAD21	ENST00000522699		>ENSG00000080839	RBL1	ENST00000927852		>ENSG00000065883	CDK13	ENST00000643859		>ENSG00000087494	PTHLH	ENST00000395868		>ENSG00000089356	FXYD3	ENST00000874715						>ENSG00000026508	CD44	ENST00000969375
>ENSG00000164754	RAD21	ENST00000687358		>ENSG00000080986	NDC80	ENST00000261597		>ENSG00000065883	CDK13	ENST00000643868		>ENSG00000087494	PTHLH	ENST00000395872		>ENSG00000089356	FXYD3	ENST00000921323						>ENSG00000026508	CD44	ENST00000969376
>ENSG00000164754	RAD21	ENST00000687902		>ENSG00000080986	NDC80	ENST00000574096		>ENSG00000065883	CDK13	ENST00000643915		>ENSG00000087494	PTHLH	ENST00000535992		>ENSG00000089356	FXYD3	ENST00000921324						>ENSG00000026508	CD44	ENST00000969377
>ENSG00000164815	ORC5	ENST00000297431		>ENSG00000080986	NDC80	ENST00000576274		>ENSG00000065883	CDK13	ENST00000645470		>ENSG00000087494	PTHLH	ENST00000538310		>ENSG00000089356	FXYD3	ENST00000956835						>ENSG00000027075	PRKCH	ENST00000332981
>ENSG00000164815	ORC5	ENST00000422497		>ENSG00000080986	NDC80	ENST00000887758		>ENSG00000065883	CDK13	ENST00000646039		>ENSG00000087494	PTHLH	ENST00000539239		>ENSG00000089356	FXYD3	ENST00000956836						>ENSG00000027075	PRKCH	ENST00000555082
>ENSG00000164815	ORC5	ENST00000447452		>ENSG00000080986	NDC80	ENST00000929146		>ENSG00000065883	CDK13	ENST00000966764		>ENSG00000087494	PTHLH	ENST00000545234		>ENSG00000089356	FXYD3	ENST00000956837						>ENSG00000037280	FLT4	ENST00000261937
>ENSG00000164815	ORC5	ENST00000448563		>ENSG00000080986	NDC80	ENST00000929147		>ENSG00000067208	EVI5	ENST00000370331		>ENSG00000088002	SULT2B1	ENST00000201586		>ENSG00000089356	FXYD3	ENST00000956838						>ENSG00000037280	FLT4	ENST00000393347
>ENSG00000164924	YWHAZ	ENST00000353245		>ENSG00000081377	CDC14B	ENST00000375240		>ENSG00000067208	EVI5	ENST00000684568		>ENSG00000088002	SULT2B1	ENST00000323090		>ENSG00000089356	FXYD3	ENST00000956839						>ENSG00000037280	FLT4	ENST00000502649
>ENSG00000164924	YWHAZ	ENST00000395948		>ENSG00000081377	CDC14B	ENST00000375241		>ENSG00000067208	EVI5	ENST00000706845		>ENSG00000088992	TESC	ENST00000335209		>ENSG00000089356	FXYD3	ENST00000956840						>ENSG00000037280	FLT4	ENST00000619105
>ENSG00000164924	YWHAZ	ENST00000395951		>ENSG00000081377	CDC14B	ENST00000375242		>ENSG00000067208	EVI5	ENST00000706846		>ENSG00000088992	TESC	ENST00000462502		>ENSG00000089356	FXYD3	ENST00000956841						>ENSG00000037280	FLT4	ENST00000861588
>ENSG00000164924	YWHAZ	ENST00000395953		>ENSG00000081377	CDC14B	ENST00000412285		>ENSG00000067208	EVI5	ENST00000706867		>ENSG00000088992	TESC	ENST00000470612		>ENSG00000089356	FXYD3	ENST00000956842						>ENSG00000037280	FLT4	ENST00000937381
>ENSG00000164924	YWHAZ	ENST00000395956		>ENSG00000081377	CDC14B	ENST00000463569		>ENSG00000067208	EVI5	ENST00000706868		>ENSG00000088992	TESC	ENST00000541210		>ENSG00000089356	FXYD3	ENST00000956843						>ENSG00000037280	FLT4	ENST00000955857
>ENSG00000164924	YWHAZ	ENST00000395957		>ENSG00000081377	CDC14B	ENST00000474602		>ENSG00000067208	EVI5	ENST00000706883		>ENSG00000088992	TESC	ENST00000549210		>ENSG00000089356	FXYD3	ENST00000956844						>ENSG00000037280	FLT4	ENST00000955858
>ENSG00000164924	YWHAZ	ENST00000395958		>ENSG00000081377	CDC14B	ENST00000481149		>ENSG00000067208	EVI5	ENST00000706885		>ENSG00000088992	TESC	ENST00000874651		>ENSG00000089356	FXYD3	ENST00000956845						>ENSG00000041357	PSMA4	ENST00000044462
>ENSG00000164924	YWHAZ	ENST00000419477		>ENSG00000081377	CDC14B	ENST00000856416		>ENSG00000067208	EVI5	ENST00000933837		>ENSG00000089012	SIRPG	ENST00000303415		>ENSG00000089356	FXYD3	ENST00000956846						>ENSG00000041357	PSMA4	ENST00000413382
>ENSG00000164924	YWHAZ	ENST00000457309		>ENSG00000081377	CDC14B	ENST00000856417		>ENSG00000067208	EVI5	ENST00000933838		>ENSG00000089012	SIRPG	ENST00000344103		>ENSG00000089356	FXYD3	ENST00000956847						>ENSG00000041357	PSMA4	ENST00000558094
>ENSG00000164924	YWHAZ	ENST00000521309		>ENSG00000081377	CDC14B	ENST00000856418		>ENSG00000067208	EVI5	ENST00000933839		>ENSG00000089012	SIRPG	ENST00000381580		>ENSG00000089356	FXYD3	ENST00000956848						>ENSG00000041357	PSMA4	ENST00000558281
>ENSG00000164924	YWHAZ	ENST00000522542		>ENSG00000081377	CDC14B	ENST00000937053		>ENSG00000067208	EVI5	ENST00000933840		>ENSG00000089012	SIRPG	ENST00000381583		>ENSG00000089356	FXYD3	ENST00000956849						>ENSG00000041357	PSMA4	ENST00000558341
>ENSG00000164924	YWHAZ	ENST00000522819		>ENSG00000081377	CDC14B	ENST00000937054		>ENSG00000067208	EVI5	ENST00000948805		>ENSG00000089094	KDM2B	ENST00000377069		>ENSG00000089356	FXYD3	ENST00000956850						>ENSG00000041357	PSMA4	ENST00000559082
>ENSG00000164924	YWHAZ	ENST00000523848		>ENSG00000081377	CDC14B	ENST00000937055		>ENSG00000067208	EVI5	ENST00000948806		>ENSG00000089094	KDM2B	ENST00000377071		>ENSG00000089356	FXYD3	ENST00000956851						>ENSG00000041357	PSMA4	ENST00000560217
>ENSG00000166483	WEE1	ENST00000299613		>ENSG00000085224	ATRX	ENST00000373344		>ENSG00000067208	EVI5	ENST00000948807		>ENSG00000089094	KDM2B	ENST00000538046		>ENSG00000089356	FXYD3	ENST00000956852						>ENSG00000041357	PSMA4	ENST00000859802
>ENSG00000166483	WEE1	ENST00000450114		>ENSG00000085224	ATRX	ENST00000395603		>ENSG00000067208	EVI5	ENST00000948808		>ENSG00000089094	KDM2B	ENST00000538243		>ENSG00000100234	TIMP3	ENST00000266085						>ENSG00000041357	PSMA4	ENST00000859803
>ENSG00000166483	WEE1	ENST00000527848		>ENSG00000085224	ATRX	ENST00000400866		>ENSG00000067208	EVI5	ENST00000948809		>ENSG00000089094	KDM2B	ENST00000542973		>ENSG00000100234	TIMP3	ENST00000908983						>ENSG00000041357	PSMA4	ENST00000859804
>ENSG00000166483	WEE1	ENST00000530175		>ENSG00000085224	ATRX	ENST00000480283		>ENSG00000067208	EVI5	ENST00000948810		>ENSG00000089094	KDM2B	ENST00000543025		>ENSG00000100234	TIMP3	ENST00000908984						>ENSG00000041357	PSMA4	ENST00000859805
>ENSG00000166483	WEE1	ENST00000530712		>ENSG00000085224	ATRX	ENST00000493470		>ENSG00000067208	EVI5	ENST00000948811		>ENSG00000089094	KDM2B	ENST00000543852		>ENSG00000100234	TIMP3	ENST00000948415						>ENSG00000041357	PSMA4	ENST00000859806
>ENSG00000166483	WEE1	ENST00000680141		>ENSG00000085224	ATRX	ENST00000623242		>ENSG00000067208	EVI5	ENST00000948812		>ENSG00000089094	KDM2B	ENST00000611216		>ENSG00000101210	EEF1A2	ENST00000217182						>ENSG00000041357	PSMA4	ENST00000859807
>ENSG00000166483	WEE1	ENST00000681684		>ENSG00000085224	ATRX	ENST00000623316		>ENSG00000067208	EVI5	ENST00000948813		>ENSG00000089094	KDM2B	ENST00000717753		>ENSG00000101210	EEF1A2	ENST00000298049						>ENSG00000041357	PSMA4	ENST00000859808
>ENSG00000166508	MCM7	ENST00000303887		>ENSG00000085224	ATRX	ENST00000635865		>ENSG00000067208	EVI5	ENST00000948814		>ENSG00000089094	KDM2B	ENST00000717754		>ENSG00000101210	EEF1A2	ENST00000675519						>ENSG00000041357	PSMA4	ENST00000859809
>ENSG00000166508	MCM7	ENST00000343023		>ENSG00000085224	ATRX	ENST00000675732		>ENSG00000067208	EVI5	ENST00000948815		>ENSG00000089225	TBX5	ENST00000310346		>ENSG00000101210	EEF1A2	ENST00000706948						>ENSG00000041357	PSMA4	ENST00000920050
>ENSG00000166508	MCM7	ENST00000425308		>ENSG00000085840	ORC1	ENST00000371566		>ENSG00000067208	EVI5	ENST00000948816		>ENSG00000089225	TBX5	ENST00000349716		>ENSG00000101210	EEF1A2	ENST00000913939						>ENSG00000041357	PSMA4	ENST00000920051
>ENSG00000166508	MCM7	ENST00000710813		>ENSG00000085840	ORC1	ENST00000371568		>ENSG00000069345	DNAJA2	ENST00000317089		>ENSG00000089225	TBX5	ENST00000405440		>ENSG00000101210	EEF1A2	ENST00000961003						>ENSG00000041357	PSMA4	ENST00000920052
>ENSG00000166508	MCM7	ENST00000710814		>ENSG00000085840	ORC1	ENST00000852389		>ENSG00000069345	DNAJA2	ENST00000563158		>ENSG00000089225	TBX5	ENST00000860921		>ENSG00000101210	EEF1A2	ENST00000961004						>ENSG00000044115	CTNNA1	ENST00000302763
>ENSG00000166508	MCM7	ENST00000710815		>ENSG00000085840	ORC1	ENST00000921462		>ENSG00000069345	DNAJA2	ENST00000898901		>ENSG00000089225	TBX5	ENST00000860926		>ENSG00000101210	EEF1A2	ENST00000961005						>ENSG00000044115	CTNNA1	ENST00000518825
>ENSG00000166851	PLK1	ENST00000300093		>ENSG00000085840	ORC1	ENST00000921463		>ENSG00000069345	DNAJA2	ENST00000917412		>ENSG00000089225	TBX5	ENST00000860927		>ENSG00000101210	EEF1A2	ENST00000961006						>ENSG00000044115	CTNNA1	ENST00000519309
>ENSG00000166851	PLK1	ENST00000570220		>ENSG00000085840	ORC1	ENST00000921464		>ENSG00000069345	DNAJA2	ENST00000968499		>ENSG00000090447	TFAP4	ENST00000204517		>ENSG00000101210	EEF1A2	ENST00000961007						>ENSG00000044115	CTNNA1	ENST00000520520
>ENSG00000166913	YWHAB	ENST00000353703		>ENSG00000085840	ORC1	ENST00000959732		>ENSG00000069345	DNAJA2	ENST00000968500		>ENSG00000090447	TFAP4	ENST00000573476		>ENSG00000101210	EEF1A2	ENST00000961008						>ENSG00000044115	CTNNA1	ENST00000521368
>ENSG00000166913	YWHAB	ENST00000372839		>ENSG00000086827	ZW10	ENST00000200135		>ENSG00000070193	FGF10	ENST00000264664		>ENSG00000090447	TFAP4	ENST00000574639		>ENSG00000101210	EEF1A2	ENST00000961009						>ENSG00000044115	CTNNA1	ENST00000521724
>ENSG00000166913	YWHAB	ENST00000479421		>ENSG00000086827	ZW10	ENST00000535142		>ENSG00000070193	FGF10	ENST00000912799		>ENSG00000090447	TFAP4	ENST00000880819		>ENSG00000101210	EEF1A2	ENST00000961010						>ENSG00000044115	CTNNA1	ENST00000522052
>ENSG00000166913	YWHAB	ENST00000633979		>ENSG00000086827	ZW10	ENST00000538209		>ENSG00000070444	MNT	ENST00000174618		>ENSG00000090530	P3H2	ENST00000319332		>ENSG00000101210	EEF1A2	ENST00000961011						>ENSG00000044115	CTNNA1	ENST00000523275
>ENSG00000166949	SMAD3	ENST00000327367		>ENSG00000086827	ZW10	ENST00000898960		>ENSG00000070444	MNT	ENST00000575394		>ENSG00000090530	P3H2	ENST00000427335		>ENSG00000101210	EEF1A2	ENST00000961012						>ENSG00000044115	CTNNA1	ENST00000540387
>ENSG00000166949	SMAD3	ENST00000439724		>ENSG00000086827	ZW10	ENST00000898961		>ENSG00000070444	MNT	ENST00000860066		>ENSG00000090530	P3H2	ENST00000895815		>ENSG00000101384	JAG1	ENST00000254958						>ENSG00000044115	CTNNA1	ENST00000627109
>ENSG00000166949	SMAD3	ENST00000537194		>ENSG00000086827	ZW10	ENST00000936157		>ENSG00000071051	NCK2	ENST00000233154		>ENSG00000090612	ZNF268	ENST00000228289		>ENSG00000101384	JAG1	ENST00000613518						>ENSG00000044115	CTNNA1	ENST00000889697
>ENSG00000166949	SMAD3	ENST00000540846		>ENSG00000086827	ZW10	ENST00000946662		>ENSG00000071051	NCK2	ENST00000393349		>ENSG00000090612	ZNF268	ENST00000536435		>ENSG00000101384	JAG1	ENST00000622545						>ENSG00000044115	CTNNA1	ENST00000889698
>ENSG00000166949	SMAD3	ENST00000558428		>ENSG00000087206	UIMC1	ENST00000377227		>ENSG00000071051	NCK2	ENST00000451463		>ENSG00000090612	ZNF268	ENST00000536899		>ENSG00000101384	JAG1	ENST00000901230						>ENSG00000044115	CTNNA1	ENST00000889699
>ENSG00000166949	SMAD3	ENST00000558739		>ENSG00000087206	UIMC1	ENST00000506128		>ENSG00000071051	NCK2	ENST00000522586		>ENSG00000090612	ZNF268	ENST00000539248		>ENSG00000101384	JAG1	ENST00000913736						>ENSG00000044115	CTNNA1	ENST00000889700
>ENSG00000166949	SMAD3	ENST00000558827		>ENSG00000087206	UIMC1	ENST00000510698		>ENSG00000071051	NCK2	ENST00000899654		>ENSG00000090612	ZNF268	ENST00000541009		>ENSG00000101384	JAG1	ENST00000913737						>ENSG00000044115	CTNNA1	ENST00000889701
>ENSG00000166949	SMAD3	ENST00000558894		>ENSG00000087206	UIMC1	ENST00000511320		>ENSG00000071051	NCK2	ENST00000899655		>ENSG00000090612	ZNF268	ENST00000541211		>ENSG00000101384	JAG1	ENST00000913738						>ENSG00000044115	CTNNA1	ENST00000889702
>ENSG00000166949	SMAD3	ENST00000559460		>ENSG00000087206	UIMC1	ENST00000512031		>ENSG00000071051	NCK2	ENST00000899656		>ENSG00000090612	ZNF268	ENST00000542711		>ENSG00000101384	JAG1	ENST00000946613						>ENSG00000044115	CTNNA1	ENST00000889703
>ENSG00000166949	SMAD3	ENST00000560424		>ENSG00000087206	UIMC1	ENST00000890105		>ENSG00000071051	NCK2	ENST00000899657		>ENSG00000090612	ZNF268	ENST00000542986		>ENSG00000102243	VGLL1	ENST00000370634						>ENSG00000044115	CTNNA1	ENST00000889704
>ENSG00000166949	SMAD3	ENST00000679624		>ENSG00000087206	UIMC1	ENST00000890106		>ENSG00000071051	NCK2	ENST00000899658		>ENSG00000090612	ZNF268	ENST00000546126		>ENSG00000102243	VGLL1	ENST00000456412						>ENSG00000044115	CTNNA1	ENST00000889705
>ENSG00000166949	SMAD3	ENST00000681239		>ENSG00000087206	UIMC1	ENST00000890107		>ENSG00000071051	NCK2	ENST00000899659		>ENSG00000090612	ZNF268	ENST00000588312		>ENSG00000102243	VGLL1	ENST00000872080						>ENSG00000044115	CTNNA1	ENST00000889706
>ENSG00000166949	SMAD3	ENST00000714107		>ENSG00000087206	UIMC1	ENST00000890108		>ENSG00000071051	NCK2	ENST00000899660		>ENSG00000090612	ZNF268	ENST00000591951		>ENSG00000102243	VGLL1	ENST00000872081						>ENSG00000044115	CTNNA1	ENST00000889707
>ENSG00000166949	SMAD3	ENST00000714108		>ENSG00000087206	UIMC1	ENST00000890109		>ENSG00000071051	NCK2	ENST00000899661		>ENSG00000090612	ZNF268	ENST00000592241		>ENSG00000102243	VGLL1	ENST00000872082						>ENSG00000044115	CTNNA1	ENST00000889708
>ENSG00000166949	SMAD3	ENST00000714109		>ENSG00000087206	UIMC1	ENST00000890110		>ENSG00000071051	NCK2	ENST00000940636		>ENSG00000091583	APOH	ENST00000205948		>ENSG00000102554	KLF5	ENST00000377687						>ENSG00000044115	CTNNA1	ENST00000889709
>ENSG00000166949	SMAD3	ENST00000714110		>ENSG00000087206	UIMC1	ENST00000924857		>ENSG00000071051	NCK2	ENST00000940637		>ENSG00000091583	APOH	ENST00000585162		>ENSG00000102554	KLF5	ENST00000539231						>ENSG00000044115	CTNNA1	ENST00000889710
>ENSG00000166949	SMAD3	ENST00000714111		>ENSG00000087206	UIMC1	ENST00000924858		>ENSG00000071051	NCK2	ENST00000940638		>ENSG00000091583	APOH	ENST00000879113		>ENSG00000102554	KLF5	ENST00000851191						>ENSG00000044115	CTNNA1	ENST00000889711
>ENSG00000169679	BUB1	ENST00000302759		>ENSG00000087206	UIMC1	ENST00000970268		>ENSG00000071051	NCK2	ENST00000940639		>ENSG00000091583	APOH	ENST00000879114		>ENSG00000103811	CTSH	ENST00000220166						>ENSG00000044115	CTNNA1	ENST00000889712
>ENSG00000169679	BUB1	ENST00000409311		>ENSG00000087206	UIMC1	ENST00000970269		>ENSG00000071051	NCK2	ENST00000940640		>ENSG00000091583	APOH	ENST00000879115		>ENSG00000103811	CTSH	ENST00000525807						>ENSG00000044115	CTNNA1	ENST00000889713
>ENSG00000169679	BUB1	ENST00000535254		>ENSG00000088808	PPP1R13B	ENST00000202556		>ENSG00000071051	NCK2	ENST00000940641		>ENSG00000091583	APOH	ENST00000879118		>ENSG00000103811	CTSH	ENST00000528191						>ENSG00000044115	CTNNA1	ENST00000889714
>ENSG00000169679	BUB1	ENST00000671097		>ENSG00000088808	PPP1R13B	ENST00000556597		>ENSG00000071051	NCK2	ENST00000958274		>ENSG00000091583	APOH	ENST00000879119		>ENSG00000103811	CTSH	ENST00000528741						>ENSG00000044115	CTNNA1	ENST00000889715
>ENSG00000170027	YWHAG	ENST00000307630		>ENSG00000088808	PPP1R13B	ENST00000557082		>ENSG00000071051	NCK2	ENST00000958275		>ENSG00000091583	APOH	ENST00000879123		>ENSG00000103811	CTSH	ENST00000529861						>ENSG00000044115	CTNNA1	ENST00000889716
>ENSG00000170312	CDK1	ENST00000316629		>ENSG00000088808	PPP1R13B	ENST00000557587		>ENSG00000071051	NCK2	ENST00000958276		>ENSG00000091583	APOH	ENST00000879124		>ENSG00000103811	CTSH	ENST00000533777						>ENSG00000044115	CTNNA1	ENST00000889717
>ENSG00000170312	CDK1	ENST00000373809		>ENSG00000088808	PPP1R13B	ENST00000647748		>ENSG00000071051	NCK2	ENST00000958277		>ENSG00000091972	CD200	ENST00000315711		>ENSG00000103811	CTSH	ENST00000615999						>ENSG00000044115	CTNNA1	ENST00000889718
>ENSG00000170312	CDK1	ENST00000395284		>ENSG00000088808	PPP1R13B	ENST00000869341		>ENSG00000071051	NCK2	ENST00000958278		>ENSG00000091972	CD200	ENST00000383681		>ENSG00000103811	CTSH	ENST00000649928						>ENSG00000044115	CTNNA1	ENST00000930309
>ENSG00000170312	CDK1	ENST00000448257		>ENSG00000088808	PPP1R13B	ENST00000869342		>ENSG00000071051	NCK2	ENST00000958279		>ENSG00000091972	CD200	ENST00000473539		>ENSG00000103811	CTSH	ENST00000676510						>ENSG00000044115	CTNNA1	ENST00000930310
>ENSG00000175054	ATR	ENST00000350721		>ENSG00000088808	PPP1R13B	ENST00000932297		>ENSG00000071051	NCK2	ENST00000958280		>ENSG00000091972	CD200	ENST00000478595		>ENSG00000103811	CTSH	ENST00000676596						>ENSG00000044115	CTNNA1	ENST00000930311
>ENSG00000175054	ATR	ENST00000507148		>ENSG00000089685	BIRC5	ENST00000301633		>ENSG00000071051	NCK2	ENST00000958281		>ENSG00000091972	CD200	ENST00000498096		>ENSG00000103811	CTSH	ENST00000676639						>ENSG00000044115	CTNNA1	ENST00000930312
>ENSG00000175054	ATR	ENST00000515149		>ENSG00000089685	BIRC5	ENST00000350051		>ENSG00000071051	NCK2	ENST00000958282		>ENSG00000091972	CD200	ENST00000606471		>ENSG00000103811	CTSH	ENST00000676763						>ENSG00000044115	CTNNA1	ENST00000930313
>ENSG00000175054	ATR	ENST00000515810		>ENSG00000089685	BIRC5	ENST00000374948		>ENSG00000071051	NCK2	ENST00000958283		>ENSG00000091972	CD200	ENST00000607516		>ENSG00000103811	CTSH	ENST00000676808						>ENSG00000044115	CTNNA1	ENST00000930314
>ENSG00000175054	ATR	ENST00000656590		>ENSG00000089685	BIRC5	ENST00000586192		>ENSG00000071051	NCK2	ENST00000958284		>ENSG00000091972	CD200	ENST00000607597		>ENSG00000103811	CTSH	ENST00000676880						>ENSG00000044115	CTNNA1	ENST00000965845
>ENSG00000175054	ATR	ENST00000661310		>ENSG00000089685	BIRC5	ENST00000587746		>ENSG00000071051	NCK2	ENST00000958285		>ENSG00000091972	CD200	ENST00000714187		>ENSG00000103811	CTSH	ENST00000677011						>ENSG00000044115	CTNNA1	ENST00000965846
>ENSG00000175305	CCNE2	ENST00000308108		>ENSG00000089685	BIRC5	ENST00000590449		>ENSG00000071051	NCK2	ENST00000958286		>ENSG00000091972	CD200	ENST00000714190		>ENSG00000103811	CTSH	ENST00000677207						>ENSG00000044115	CTNNA1	ENST00000965847
>ENSG00000175305	CCNE2	ENST00000396133		>ENSG00000089685	BIRC5	ENST00000590925		>ENSG00000071051	NCK2	ENST00000958287		>ENSG00000091972	CD200	ENST00000714207		>ENSG00000103811	CTSH	ENST00000677316						>ENSG00000044115	CTNNA1	ENST00000965848
>ENSG00000175305	CCNE2	ENST00000519889		>ENSG00000089685	BIRC5	ENST00000591800		>ENSG00000071051	NCK2	ENST00000958288		>ENSG00000092330	TINF2	ENST00000267415		>ENSG00000103811	CTSH	ENST00000677320						>ENSG00000044115	CTNNA1	ENST00000965849
>ENSG00000175305	CCNE2	ENST00000520509		>ENSG00000089685	BIRC5	ENST00000592734		>ENSG00000072195	SPEG	ENST00000312358		>ENSG00000092330	TINF2	ENST00000399423		>ENSG00000103811	CTSH	ENST00000677534						>ENSG00000044115	CTNNA1	ENST00000965850
>ENSG00000175305	CCNE2	ENST00000521809		>ENSG00000089685	BIRC5	ENST00000917427		>ENSG00000072195	SPEG	ENST00000396686		>ENSG00000092330	TINF2	ENST00000557921		>ENSG00000103811	CTSH	ENST00000677789						>ENSG00000044115	CTNNA1	ENST00000965851
>ENSG00000175305	CCNE2	ENST00000524224		>ENSG00000090447	TFAP4	ENST00000204517		>ENSG00000072195	SPEG	ENST00000396688		>ENSG00000092330	TINF2	ENST00000558566		>ENSG00000103811	CTSH	ENST00000677810						>ENSG00000044115	CTNNA1	ENST00000965852
>ENSG00000175387	SMAD2	ENST00000262160		>ENSG00000090447	TFAP4	ENST00000573476		>ENSG00000072195	SPEG	ENST00000396689		>ENSG00000092330	TINF2	ENST00000559019		>ENSG00000103811	CTSH	ENST00000677874						>ENSG00000044115	CTNNA1	ENST00000965853
>ENSG00000175387	SMAD2	ENST00000356825		>ENSG00000090447	TFAP4	ENST00000574639		>ENSG00000072195	SPEG	ENST00000396698		>ENSG00000092330	TINF2	ENST00000646753		>ENSG00000103811	CTSH	ENST00000677921						>ENSG00000044115	CTNNA1	ENST00000965854
>ENSG00000175387	SMAD2	ENST00000402690		>ENSG00000090447	TFAP4	ENST00000880819		>ENSG00000072195	SPEG	ENST00000403148		>ENSG00000092330	TINF2	ENST00000699686		>ENSG00000103811	CTSH	ENST00000677936						>ENSG00000044115	CTNNA1	ENST00000965855
>ENSG00000175387	SMAD2	ENST00000586040		>ENSG00000090447	TFAP4	ENST00000880820		>ENSG00000072195	SPEG	ENST00000409595		>ENSG00000092969	TGFB2	ENST00000366929		>ENSG00000103811	CTSH	ENST00000678031						>ENSG00000044115	CTNNA1	ENST00000965856
>ENSG00000175387	SMAD2	ENST00000591214		>ENSG00000090447	TFAP4	ENST00000880821		>ENSG00000072195	SPEG	ENST00000420132		>ENSG00000092969	TGFB2	ENST00000366930		>ENSG00000103811	CTSH	ENST00000678281						>ENSG00000044115	CTNNA1	ENST00000965857
>ENSG00000175793	SFN	ENST00000339276		>ENSG00000090447	TFAP4	ENST00000880822		>ENSG00000072195	SPEG	ENST00000452101		>ENSG00000094804	CDC6	ENST00000209728		>ENSG00000103811	CTSH	ENST00000678283						>ENSG00000044115	CTNNA1	ENST00000965858
>ENSG00000176248	ANAPC2	ENST00000323927		>ENSG00000091436	MAP3K20	ENST00000338983		>ENSG00000072849	DERL2	ENST00000158771		>ENSG00000095970	TREM2	ENST00000338469		>ENSG00000103811	CTSH	ENST00000678415						>ENSG00000044115	CTNNA1	ENST00000965859
>ENSG00000176386	CDC26	ENST00000374206		>ENSG00000091436	MAP3K20	ENST00000375213		>ENSG00000072849	DERL2	ENST00000570848		>ENSG00000095970	TREM2	ENST00000373113		>ENSG00000103811	CTSH	ENST00000678487						>ENSG00000044115	CTNNA1	ENST00000965860
>ENSG00000183765	CHEK2	ENST00000348295		>ENSG00000091436	MAP3K20	ENST00000409176		>ENSG00000072849	DERL2	ENST00000571476		>ENSG00000095970	TREM2	ENST00000373122		>ENSG00000103811	CTSH	ENST00000678644						>ENSG00000044115	CTNNA1	ENST00000965861
>ENSG00000183765	CHEK2	ENST00000382580		>ENSG00000091436	MAP3K20	ENST00000539448		>ENSG00000072849	DERL2	ENST00000572834		>ENSG00000095970	TREM2	ENST00000880536		>ENSG00000103811	CTSH	ENST00000678727						>ENSG00000044115	CTNNA1	ENST00000965862
>ENSG00000183765	CHEK2	ENST00000402731		>ENSG00000091436	MAP3K20	ENST00000893700		>ENSG00000072849	DERL2	ENST00000573637		>ENSG00000096872	IFT74	ENST00000380062		>ENSG00000103811	CTSH	ENST00000678799						>ENSG00000044115	CTNNA1	ENST00000965863
>ENSG00000183765	CHEK2	ENST00000404276		>ENSG00000091436	MAP3K20	ENST00000893701		>ENSG00000072849	DERL2	ENST00000574952		>ENSG00000096872	IFT74	ENST00000429045		>ENSG00000103811	CTSH	ENST00000678886						>ENSG00000044574	HSPA5	ENST00000324460
>ENSG00000183765	CHEK2	ENST00000405598		>ENSG00000091436	MAP3K20	ENST00000893702		>ENSG00000072849	DERL2	ENST00000575605		>ENSG00000096872	IFT74	ENST00000433700		>ENSG00000103811	CTSH	ENST00000679017						>ENSG00000044574	HSPA5	ENST00000680032
>ENSG00000183765	CHEK2	ENST00000416671		>ENSG00000091436	MAP3K20	ENST00000893703		>ENSG00000072849	DERL2	ENST00000576551		>ENSG00000096872	IFT74	ENST00000443698		>ENSG00000103811	CTSH	ENST00000679047						>ENSG00000044574	HSPA5	ENST00000680272
>ENSG00000183765	CHEK2	ENST00000417588		>ENSG00000091436	MAP3K20	ENST00000893704		>ENSG00000072849	DERL2	ENST00000889578		>ENSG00000096968	JAK2	ENST00000381652		>ENSG00000103811	CTSH	ENST00000679172						>ENSG00000044574	HSPA5	ENST00000852484
>ENSG00000183765	CHEK2	ENST00000425190		>ENSG00000091436	MAP3K20	ENST00000893705		>ENSG00000072849	DERL2	ENST00000889579		>ENSG00000096968	JAK2	ENST00000870323		>ENSG00000103811	CTSH	ENST00000679211						>ENSG00000044574	HSPA5	ENST00000852485
>ENSG00000183765	CHEK2	ENST00000433028		>ENSG00000091436	MAP3K20	ENST00000893706		>ENSG00000072849	DERL2	ENST00000889580		>ENSG00000096968	JAK2	ENST00000870324		>ENSG00000103811	CTSH	ENST00000679334						>ENSG00000044574	HSPA5	ENST00000852486
>ENSG00000183765	CHEK2	ENST00000433728		>ENSG00000091436	MAP3K20	ENST00000965866		>ENSG00000072849	DERL2	ENST00000889581		>ENSG00000096968	JAK2	ENST00000870325		>ENSG00000103811	CTSH	ENST00000906226						>ENSG00000044574	HSPA5	ENST00000930639
>ENSG00000183765	CHEK2	ENST00000434810		>ENSG00000091436	MAP3K20	ENST00000965867		>ENSG00000072849	DERL2	ENST00000889582		>ENSG00000099956	SMARCB1	ENST00000263121		>ENSG00000103811	CTSH	ENST00000906227						>ENSG00000044574	HSPA5	ENST00000930640
>ENSG00000183765	CHEK2	ENST00000439346		>ENSG00000091436	MAP3K20	ENST00000965868		>ENSG00000072849	DERL2	ENST00000889583		>ENSG00000099956	SMARCB1	ENST00000344921		>ENSG00000103811	CTSH	ENST00000906228						>ENSG00000044574	HSPA5	ENST00000930641
>ENSG00000183765	CHEK2	ENST00000448511		>ENSG00000091436	MAP3K20	ENST00000965869		>ENSG00000072849	DERL2	ENST00000889584		>ENSG00000099956	SMARCB1	ENST00000407422		>ENSG00000103811	CTSH	ENST00000906229						>ENSG00000044574	HSPA5	ENST00000930642
>ENSG00000183765	CHEK2	ENST00000454252		>ENSG00000091436	MAP3K20	ENST00000965870		>ENSG00000072849	DERL2	ENST00000889585		>ENSG00000099956	SMARCB1	ENST00000642727		>ENSG00000103811	CTSH	ENST00000969896						>ENSG00000048392	RRM2B	ENST00000251810
>ENSG00000183765	CHEK2	ENST00000456369		>ENSG00000092470	WDR76	ENST00000263795		>ENSG00000072849	DERL2	ENST00000889586		>ENSG00000099956	SMARCB1	ENST00000644462		>ENSG00000103811	CTSH	ENST00000969897						>ENSG00000048392	RRM2B	ENST00000522368
>ENSG00000183765	CHEK2	ENST00000464581		>ENSG00000092470	WDR76	ENST00000381246		>ENSG00000072849	DERL2	ENST00000889587		>ENSG00000099956	SMARCB1	ENST00000644619		>ENSG00000104413	ESRP1	ENST00000358397						>ENSG00000048392	RRM2B	ENST00000522394
>ENSG00000183765	CHEK2	ENST00000649563		>ENSG00000092470	WDR76	ENST00000861438		>ENSG00000072849	DERL2	ENST00000889588		>ENSG00000099956	SMARCB1	ENST00000877792		>ENSG00000104413	ESRP1	ENST00000423620						>ENSG00000048392	RRM2B	ENST00000523957
>ENSG00000183765	CHEK2	ENST00000650281		>ENSG00000092470	WDR76	ENST00000939892		>ENSG00000072849	DERL2	ENST00000889589		>ENSG00000099956	SMARCB1	ENST00000877797		>ENSG00000104413	ESRP1	ENST00000433389						>ENSG00000048392	RRM2B	ENST00000854932
>ENSG00000183765	CHEK2	ENST00000711048		>ENSG00000092470	WDR76	ENST00000939893		>ENSG00000072849	DERL2	ENST00000889590		>ENSG00000099985	OSM	ENST00000215781		>ENSG00000104413	ESRP1	ENST00000454170						>ENSG00000048392	RRM2B	ENST00000930763
>ENSG00000196510	ANAPC7	ENST00000450008		>ENSG00000092470	WDR76	ENST00000965236		>ENSG00000072849	DERL2	ENST00000889591		>ENSG00000099985	OSM	ENST00000403389		>ENSG00000104413	ESRP1	ENST00000517610						>ENSG00000048392	RRM2B	ENST00000930764
>ENSG00000196510	ANAPC7	ENST00000455511		>ENSG00000092853	CLSPN	ENST00000251195		>ENSG00000072849	DERL2	ENST00000889592		>ENSG00000099985	OSM	ENST00000403463		>ENSG00000104413	ESRP1	ENST00000519505						>ENSG00000048392	RRM2B	ENST00000930765
>ENSG00000196510	ANAPC7	ENST00000552087		>ENSG00000092853	CLSPN	ENST00000318121		>ENSG00000072849	DERL2	ENST00000889593		>ENSG00000100146	SOX10	ENST00000360880		>ENSG00000104413	ESRP1	ENST00000522756						>ENSG00000048392	RRM2B	ENST00000941786
>ENSG00000196510	ANAPC7	ENST00000552170		>ENSG00000092853	CLSPN	ENST00000373220		>ENSG00000072849	DERL2	ENST00000931637		>ENSG00000100146	SOX10	ENST00000396884		>ENSG00000104413	ESRP1	ENST00000646773						>ENSG00000049130	KITLG	ENST00000347404
>ENSG00000196591	HDAC2	ENST00000368632		>ENSG00000092853	CLSPN	ENST00000520551		>ENSG00000072849	DERL2	ENST00000931638		>ENSG00000100146	SOX10	ENST00000446929		>ENSG00000104413	ESRP1	ENST00000853635						>ENSG00000049130	KITLG	ENST00000357116
>ENSG00000196591	HDAC2	ENST00000425835		>ENSG00000092853	CLSPN	ENST00000939005		>ENSG00000072849	DERL2	ENST00000931639		>ENSG00000100292	HMOX1	ENST00000216117		>ENSG00000104413	ESRP1	ENST00000853636						>ENSG00000049130	KITLG	ENST00000644744
>ENSG00000196591	HDAC2	ENST00000519065		>ENSG00000092853	CLSPN	ENST00000939006		>ENSG00000072849	DERL2	ENST00000967035		>ENSG00000100292	HMOX1	ENST00000481190		>ENSG00000104413	ESRP1	ENST00000853637						>ENSG00000049130	KITLG	ENST00000646633
>ENSG00000196591	HDAC2	ENST00000519108		>ENSG00000093009	CDC45	ENST00000263201		>ENSG00000074047	GLI2	ENST00000341310		>ENSG00000100292	HMOX1	ENST00000678411		>ENSG00000104413	ESRP1	ENST00000853638						>ENSG00000049130	KITLG	ENST00000874529
>ENSG00000198176	TFDP1	ENST00000375370		>ENSG00000093009	CDC45	ENST00000404724		>ENSG00000074047	GLI2	ENST00000361492		>ENSG00000100300	TSPO	ENST00000329563		>ENSG00000104413	ESRP1	ENST00000918824						>ENSG00000049130	KITLG	ENST00000874530
>ENSG00000198176	TFDP1	ENST00000544902		>ENSG00000093009	CDC45	ENST00000407835		>ENSG00000074047	GLI2	ENST00000433812		>ENSG00000100300	TSPO	ENST00000337554		>ENSG00000104413	ESRP1	ENST00000918825						>ENSG00000049130	KITLG	ENST00000874531
>ENSG00000205250	E2F4	ENST00000379378		>ENSG00000093009	CDC45	ENST00000428937		>ENSG00000074047	GLI2	ENST00000437950		>ENSG00000100300	TSPO	ENST00000396265		>ENSG00000104413	ESRP1	ENST00000918826						>ENSG00000049130	KITLG	ENST00000944532
>ENSG00000205250	E2F4	ENST00000565226		>ENSG00000093009	CDC45	ENST00000437685		>ENSG00000074047	GLI2	ENST00000438299		>ENSG00000100300	TSPO	ENST00000583777		>ENSG00000104763	ASAH1	ENST00000314146						>ENSG00000051108	HERPUD1	ENST00000300302
>ENSG00000205250	E2F4	ENST00000565849		>ENSG00000093009	CDC45	ENST00000438587		>ENSG00000074047	GLI2	ENST00000445186		>ENSG00000100300	TSPO	ENST00000864330		>ENSG00000104763	ASAH1	ENST00000381733						>ENSG00000051108	HERPUD1	ENST00000344114
>ENSG00000205250	E2F4	ENST00000568839		>ENSG00000093009	CDC45	ENST00000671972		>ENSG00000074047	GLI2	ENST00000452692		>ENSG00000100300	TSPO	ENST00000864331		>ENSG00000104763	ASAH1	ENST00000518087						>ENSG00000051108	HERPUD1	ENST00000379792
>ENSG00000205250	E2F4	ENST00000569573		>ENSG00000093009	CDC45	ENST00000672837		>ENSG00000074047	GLI2	ENST00000869361		>ENSG00000100300	TSPO	ENST00000864332		>ENSG00000104763	ASAH1	ENST00000520051						>ENSG00000051108	HERPUD1	ENST00000439977
>ENSG00000214102	WEE2	ENST00000397541		>ENSG00000093009	CDC45	ENST00000932444		>ENSG00000074047	GLI2	ENST00000934404		>ENSG00000100300	TSPO	ENST00000864336		>ENSG00000104763	ASAH1	ENST00000520781						>ENSG00000051108	HERPUD1	ENST00000563911
>ENSG00000250254	PTTG2	ENST00000504686		>ENSG00000094804	CDC6	ENST00000209728		>ENSG00000074047	GLI2	ENST00000934405		>ENSG00000100300	TSPO	ENST00000864337		>ENSG00000104763	ASAH1	ENST00000523593						>ENSG00000051108	HERPUD1	ENST00000565966
>ENSG00000253729	PRKDC	ENST00000314191		>ENSG00000094804	CDC6	ENST00000649662		>ENSG00000074047	GLI2	ENST00000934406		>ENSG00000100526	CDKN3	ENST00000335183		>ENSG00000104763	ASAH1	ENST00000635756						>ENSG00000051108	HERPUD1	ENST00000568358
>ENSG00000253729	PRKDC	ENST00000338368		>ENSG00000094804	CDC6	ENST00000908720		>ENSG00000075131	TIPIN	ENST00000261881		>ENSG00000100526	CDKN3	ENST00000395577		>ENSG00000104763	ASAH1	ENST00000635944						>ENSG00000051108	HERPUD1	ENST00000855546
>ENSG00000253729	PRKDC	ENST00000536429		>ENSG00000094804	CDC6	ENST00000908721		>ENSG00000075131	TIPIN	ENST00000566524		>ENSG00000100526	CDKN3	ENST00000442975		>ENSG00000104763	ASAH1	ENST00000635998						>ENSG00000051108	HERPUD1	ENST00000855547
>ENSG00000253729	PRKDC	ENST00000697603		>ENSG00000094804	CDC6	ENST00000936766		>ENSG00000075131	TIPIN	ENST00000851323		>ENSG00000100526	CDKN3	ENST00000458126		>ENSG00000104763	ASAH1	ENST00000636009						>ENSG00000051108	HERPUD1	ENST00000855548
>ENSG00000263042	WEE2	ENST00000574659		>ENSG00000094804	CDC6	ENST00000936767		>ENSG00000075131	TIPIN	ENST00000851324		>ENSG00000100526	CDKN3	ENST00000541304		>ENSG00000104763	ASAH1	ENST00000636033						>ENSG00000051108	HERPUD1	ENST00000938506
>ENSG00000273707	CDKN1C	ENST00000313407		>ENSG00000094804	CDC6	ENST00000936768		>ENSG00000075131	TIPIN	ENST00000912702		>ENSG00000100526	CDKN3	ENST00000543789		>ENSG00000104763	ASAH1	ENST00000636050						>ENSG00000051108	HERPUD1	ENST00000951120
>ENSG00000273707	CDKN1C	ENST00000616138		>ENSG00000094804	CDC6	ENST00000936769		>ENSG00000075131	TIPIN	ENST00000912703		>ENSG00000100526	CDKN3	ENST00000556102		>ENSG00000104763	ASAH1	ENST00000636128						>ENSG00000051108	HERPUD1	ENST00000951121
>ENSG00000273707	CDKN1C	ENST00000631604		>ENSG00000094804	CDC6	ENST00000936770		>ENSG00000075131	TIPIN	ENST00000912704		>ENSG00000100526	CDKN3	ENST00000891180		>ENSG00000104763	ASAH1	ENST00000636160						>ENSG00000054598	FOXC1	ENST00000645831
>ENSG00000273707	CDKN1C	ENST00000633020		>ENSG00000094804	CDC6	ENST00000936771		>ENSG00000075131	TIPIN	ENST00000912705		>ENSG00000100532	CGRRF1	ENST00000216420		>ENSG00000104763	ASAH1	ENST00000636171						>ENSG00000055332	EIF2AK2	ENST00000233057
>ENSG00000274474	YWHAE	ENST00000616643		>ENSG00000094804	CDC6	ENST00000936772		>ENSG00000075131	TIPIN	ENST00000912706		>ENSG00000100532	CGRRF1	ENST00000554791		>ENSG00000104763	ASAH1	ENST00000636269						>ENSG00000055332	EIF2AK2	ENST00000395127
>ENSG00000274474	YWHAE	ENST00000626999		>ENSG00000094804	CDC6	ENST00000936773		>ENSG00000075131	TIPIN	ENST00000912707		>ENSG00000100532	CGRRF1	ENST00000556172		>ENSG00000104763	ASAH1	ENST00000636299						>ENSG00000055332	EIF2AK2	ENST00000647926
>ENSG00000274474	YWHAE	ENST00000627231		>ENSG00000094804	CDC6	ENST00000936774		>ENSG00000075131	TIPIN	ENST00000912708		>ENSG00000100532	CGRRF1	ENST00000557755		>ENSG00000104763	ASAH1	ENST00000636455						>ENSG00000055332	EIF2AK2	ENST00000679507
>ENSG00000274474	YWHAE	ENST00000628059		>ENSG00000095002	MSH2	ENST00000233146		>ENSG00000075131	TIPIN	ENST00000912709		>ENSG00000100532	CGRRF1	ENST00000679557		>ENSG00000104763	ASAH1	ENST00000636494						>ENSG00000055332	EIF2AK2	ENST00000679979
>ENSG00000274474	YWHAE	ENST00000628106		>ENSG00000095002	MSH2	ENST00000406134		>ENSG00000075131	TIPIN	ENST00000912710		>ENSG00000100697	DICER1	ENST00000343455		>ENSG00000104763	ASAH1	ENST00000636537						>ENSG00000055332	EIF2AK2	ENST00000680273
>ENSG00000274474	YWHAE	ENST00000629090		>ENSG00000095002	MSH2	ENST00000543555		>ENSG00000075131	TIPIN	ENST00000912711		>ENSG00000100697	DICER1	ENST00000393063		>ENSG00000104763	ASAH1	ENST00000636577						>ENSG00000055332	EIF2AK2	ENST00000681463
>ENSG00000274474	YWHAE	ENST00000630606		>ENSG00000095002	MSH2	ENST00000644092		>ENSG00000075131	TIPIN	ENST00000955702		>ENSG00000100697	DICER1	ENST00000526495		>ENSG00000104763	ASAH1	ENST00000636691						>ENSG00000055332	EIF2AK2	ENST00000681507
>ENSG00000277273	CDK7	ENST00000614858		>ENSG00000095002	MSH2	ENST00000644900		>ENSG00000075131	TIPIN	ENST00000955703		>ENSG00000100697	DICER1	ENST00000527414		>ENSG00000104763	ASAH1	ENST00000636701						>ENSG00000055332	EIF2AK2	ENST00000681516
>ENSG00000277273	CDK7	ENST00000614881		>ENSG00000095002	MSH2	ENST00000645339		>ENSG00000075388	FGF4	ENST00000168712		>ENSG00000100697	DICER1	ENST00000529720		>ENSG00000104763	ASAH1	ENST00000636715						>ENSG00000055332	EIF2AK2	ENST00000874613
>ENSG00000277273	CDK7	ENST00000615305		>ENSG00000095002	MSH2	ENST00000645506		>ENSG00000075618	FSCN1	ENST00000382361		>ENSG00000100697	DICER1	ENST00000531162		>ENSG00000104763	ASAH1	ENST00000636815						>ENSG00000055332	EIF2AK2	ENST00000874614
>ENSG00000277273	CDK7	ENST00000615854		>ENSG00000095002	MSH2	ENST00000646415		>ENSG00000075618	FSCN1	ENST00000905052		>ENSG00000100697	DICER1	ENST00000532939		>ENSG00000104763	ASAH1	ENST00000636920						>ENSG00000055332	EIF2AK2	ENST00000874615
>ENSG00000277273	CDK7	ENST00000617026		>ENSG00000095002	MSH2	ENST00000713854		>ENSG00000075618	FSCN1	ENST00000905053		>ENSG00000100697	DICER1	ENST00000541352		>ENSG00000104763	ASAH1	ENST00000636997						>ENSG00000055332	EIF2AK2	ENST00000874616
>ENSG00000277273	CDK7	ENST00000617289		>ENSG00000095002	MSH2	ENST00000713860		>ENSG00000075711	DLG1	ENST00000346964		>ENSG00000100697	DICER1	ENST00000556045		>ENSG00000104763	ASAH1	ENST00000637013						>ENSG00000055332	EIF2AK2	ENST00000874617
>ENSG00000277273	CDK7	ENST00000617941		>ENSG00000095002	MSH2	ENST00000713861		>ENSG00000075711	DLG1	ENST00000357674		>ENSG00000100697	DICER1	ENST00000674628		>ENSG00000104763	ASAH1	ENST00000637095						>ENSG00000055332	EIF2AK2	ENST00000874618
>ENSG00000277273	CDK7	ENST00000618909		>ENSG00000095002	MSH2	ENST00000713867		>ENSG00000075711	DLG1	ENST00000392381		>ENSG00000100697	DICER1	ENST00000675995		>ENSG00000104763	ASAH1	ENST00000637202						>ENSG00000055332	EIF2AK2	ENST00000874619
>ENSG00000277273	CDK7	ENST00000622424		>ENSG00000095002	MSH2	ENST00000713919		>ENSG00000075711	DLG1	ENST00000419227		>ENSG00000100697	DICER1	ENST00000696733		>ENSG00000104763	ASAH1	ENST00000637244						>ENSG00000055332	EIF2AK2	ENST00000874620
>ENSG00000277273	CDK7	ENST00000629972		>ENSG00000095002	MSH2	ENST00000910408		>ENSG00000075711	DLG1	ENST00000419354		>ENSG00000100697	DICER1	ENST00000696734		>ENSG00000104763	ASAH1	ENST00000637429						>ENSG00000055332	EIF2AK2	ENST00000874621
>ENSG00000282899	E2F2	ENST00000634683		>ENSG00000095002	MSH2	ENST00000910409		>ENSG00000075711	DLG1	ENST00000419553		>ENSG00000100697	DICER1	ENST00000696740		>ENSG00000104763	ASAH1	ENST00000637484						>ENSG00000055332	EIF2AK2	ENST00000937454
				>ENSG00000095002	MSH2	ENST00000918100		>ENSG00000075711	DLG1	ENST00000422288		>ENSG00000100697	DICER1	ENST00000696923		>ENSG00000104763	ASAH1	ENST00000637528						>ENSG00000055332	EIF2AK2	ENST00000937455
				>ENSG00000095002	MSH2	ENST00000918101		>ENSG00000075711	DLG1	ENST00000436682		>ENSG00000100697	DICER1	ENST00000696924		>ENSG00000104763	ASAH1	ENST00000637561						>ENSG00000055332	EIF2AK2	ENST00000937456
				>ENSG00000095002	MSH2	ENST00000918102		>ENSG00000075711	DLG1	ENST00000443183		>ENSG00000100697	DICER1	ENST00000860616		>ENSG00000104763	ASAH1	ENST00000637636						>ENSG00000055332	EIF2AK2	ENST00000949528
				>ENSG00000095002	MSH2	ENST00000918103		>ENSG00000075711	DLG1	ENST00000448528		>ENSG00000100697	DICER1	ENST00000860617		>ENSG00000104763	ASAH1	ENST00000637638						>ENSG00000057663	ATG5	ENST00000343245
				>ENSG00000095002	MSH2	ENST00000918104		>ENSG00000075711	DLG1	ENST00000452595		>ENSG00000100697	DICER1	ENST00000860620		>ENSG00000104763	ASAH1	ENST00000637790						>ENSG00000057663	ATG5	ENST00000360666
				>ENSG00000095002	MSH2	ENST00000918105		>ENSG00000075711	DLG1	ENST00000469073		>ENSG00000100867	DHRS2	ENST00000250383		>ENSG00000104763	ASAH1	ENST00000637805						>ENSG00000057663	ATG5	ENST00000369070
				>ENSG00000095002	MSH2	ENST00000918106		>ENSG00000075711	DLG1	ENST00000653331		>ENSG00000100867	DHRS2	ENST00000344777		>ENSG00000104763	ASAH1	ENST00000637872						>ENSG00000057663	ATG5	ENST00000369076
				>ENSG00000095002	MSH2	ENST00000918107		>ENSG00000075711	DLG1	ENST00000653795		>ENSG00000100867	DHRS2	ENST00000553600		>ENSG00000104763	ASAH1	ENST00000637922						>ENSG00000057663	ATG5	ENST00000613993
				>ENSG00000095002	MSH2	ENST00000918108		>ENSG00000075711	DLG1	ENST00000654733		>ENSG00000100867	DHRS2	ENST00000557535		>ENSG00000104763	ASAH1	ENST00000637946						>ENSG00000057663	ATG5	ENST00000635758
				>ENSG00000095002	MSH2	ENST00000946816		>ENSG00000075711	DLG1	ENST00000654737		>ENSG00000100867	DHRS2	ENST00000611765		>ENSG00000104763	ASAH1	ENST00000637991						>ENSG00000057663	ATG5	ENST00000636335
				>ENSG00000095787	WAC	ENST00000347934		>ENSG00000075711	DLG1	ENST00000655488		>ENSG00000100867	DHRS2	ENST00000897469		>ENSG00000104763	ASAH1	ENST00000961129						>ENSG00000057663	ATG5	ENST00000636437
				>ENSG00000095787	WAC	ENST00000354911		>ENSG00000075711	DLG1	ENST00000656087		>ENSG00000101052	IFT52	ENST00000373030		>ENSG00000105825	TFPI2	ENST00000222543						>ENSG00000057663	ATG5	ENST00000646025
				>ENSG00000095787	WAC	ENST00000375646		>ENSG00000075711	DLG1	ENST00000656428		>ENSG00000101052	IFT52	ENST00000373039		>ENSG00000105825	TFPI2	ENST00000451238						>ENSG00000057663	ATG5	ENST00000855918
				>ENSG00000095787	WAC	ENST00000375664		>ENSG00000075711	DLG1	ENST00000657098		>ENSG00000101052	IFT52	ENST00000871354		>ENSG00000105825	TFPI2	ENST00000650573						>ENSG00000057663	ATG5	ENST00000855919
				>ENSG00000095787	WAC	ENST00000414108		>ENSG00000075711	DLG1	ENST00000657381		>ENSG00000101052	IFT52	ENST00000871358		>ENSG00000105825	TFPI2	ENST00000898459						>ENSG00000057663	ATG5	ENST00000855920
				>ENSG00000095787	WAC	ENST00000420266		>ENSG00000075711	DLG1	ENST00000658155		>ENSG00000101052	IFT52	ENST00000871359		>ENSG00000106366	SERPINE1	ENST00000223095						>ENSG00000057663	ATG5	ENST00000855921
				>ENSG00000095787	WAC	ENST00000424454		>ENSG00000075711	DLG1	ENST00000658701		>ENSG00000101076	HNF4A	ENST00000316099		>ENSG00000106366	SERPINE1	ENST00000870828						>ENSG00000057663	ATG5	ENST00000855922
				>ENSG00000095787	WAC	ENST00000428935		>ENSG00000075711	DLG1	ENST00000659221		>ENSG00000101076	HNF4A	ENST00000316673		>ENSG00000106366	SERPINE1	ENST00000950058						>ENSG00000057663	ATG5	ENST00000939176
				>ENSG00000095787	WAC	ENST00000439676		>ENSG00000075711	DLG1	ENST00000659716		>ENSG00000101076	HNF4A	ENST00000372920		>ENSG00000106366	SERPINE1	ENST00000950059						>ENSG00000057663	ATG5	ENST00000939177
				>ENSG00000095787	WAC	ENST00000442148		>ENSG00000075711	DLG1	ENST00000660237		>ENSG00000101076	HNF4A	ENST00000415691		>ENSG00000106366	SERPINE1	ENST00000950060						>ENSG00000057663	ATG5	ENST00000939178
				>ENSG00000095787	WAC	ENST00000495268		>ENSG00000075711	DLG1	ENST00000660432		>ENSG00000101076	HNF4A	ENST00000443598		>ENSG00000106366	SERPINE1	ENST00000950061						>ENSG00000057663	ATG5	ENST00000958077
				>ENSG00000095787	WAC	ENST00000628285		>ENSG00000075711	DLG1	ENST00000660553		>ENSG00000101076	HNF4A	ENST00000619550		>ENSG00000106366	SERPINE1	ENST00000950062						>ENSG00000057663	ATG5	ENST00000958078
				>ENSG00000095787	WAC	ENST00000679398		>ENSG00000075711	DLG1	ENST00000660898		>ENSG00000101076	HNF4A	ENST00000682169		>ENSG00000106366	SERPINE1	ENST00000950063						>ENSG00000060138	YBX3	ENST00000228251
				>ENSG00000095787	WAC	ENST00000679428		>ENSG00000075711	DLG1	ENST00000661013		>ENSG00000101076	HNF4A	ENST00000684046		>ENSG00000106484	MEST	ENST00000223215						>ENSG00000060138	YBX3	ENST00000279550
				>ENSG00000095787	WAC	ENST00000679570		>ENSG00000075711	DLG1	ENST00000661229		>ENSG00000101109	STK4	ENST00000372801		>ENSG00000106484	MEST	ENST00000341441						>ENSG00000060138	YBX3	ENST00000544622
				>ENSG00000095787	WAC	ENST00000680735		>ENSG00000075711	DLG1	ENST00000661336		>ENSG00000101109	STK4	ENST00000372806		>ENSG00000106484	MEST	ENST00000378576						>ENSG00000060138	YBX3	ENST00000895010
				>ENSG00000095787	WAC	ENST00000681112		>ENSG00000075711	DLG1	ENST00000661440		>ENSG00000101109	STK4	ENST00000474717		>ENSG00000106484	MEST	ENST00000393187						>ENSG00000060138	YBX3	ENST00000895011
				>ENSG00000095787	WAC	ENST00000700325		>ENSG00000075711	DLG1	ENST00000661453		>ENSG00000101109	STK4	ENST00000487587		>ENSG00000106484	MEST	ENST00000416162						>ENSG00000060138	YBX3	ENST00000895012
				>ENSG00000095787	WAC	ENST00000706612		>ENSG00000075711	DLG1	ENST00000661808		>ENSG00000101109	STK4	ENST00000499879		>ENSG00000106484	MEST	ENST00000427521						>ENSG00000060138	YBX3	ENST00000895013
				>ENSG00000095787	WAC	ENST00000910892		>ENSG00000075711	DLG1	ENST00000662727		>ENSG00000101109	STK4	ENST00000698220		>ENSG00000106484	MEST	ENST00000437945						>ENSG00000060138	YBX3	ENST00000895014
				>ENSG00000095787	WAC	ENST00000910895		>ENSG00000075711	DLG1	ENST00000663148		>ENSG00000101109	STK4	ENST00000698221		>ENSG00000106484	MEST	ENST00000462132						>ENSG00000060138	YBX3	ENST00000895015
				>ENSG00000095787	WAC	ENST00000910896		>ENSG00000075711	DLG1	ENST00000664564		>ENSG00000101109	STK4	ENST00000698222		>ENSG00000106484	MEST	ENST00000463263						>ENSG00000060138	YBX3	ENST00000895016
				>ENSG00000095787	WAC	ENST00000910897		>ENSG00000075711	DLG1	ENST00000664991		>ENSG00000101144	BMP7	ENST00000395863		>ENSG00000106537	TSPAN13	ENST00000262067						>ENSG00000060138	YBX3	ENST00000895017
				>ENSG00000095787	WAC	ENST00000910899		>ENSG00000075711	DLG1	ENST00000665728		>ENSG00000101144	BMP7	ENST00000395864		>ENSG00000106537	TSPAN13	ENST00000889428						>ENSG00000060138	YBX3	ENST00000895018
				>ENSG00000095787	WAC	ENST00000910902		>ENSG00000075711	DLG1	ENST00000666007		>ENSG00000101144	BMP7	ENST00000450594		>ENSG00000106537	TSPAN13	ENST00000889429						>ENSG00000060138	YBX3	ENST00000932591
				>ENSG00000095787	WAC	ENST00000910903		>ENSG00000075711	DLG1	ENST00000667104		>ENSG00000101311	FERMT1	ENST00000217289		>ENSG00000106537	TSPAN13	ENST00000889430						>ENSG00000060138	YBX3	ENST00000932592
				>ENSG00000095787	WAC	ENST00000923554		>ENSG00000075711	DLG1	ENST00000667157		>ENSG00000101311	FERMT1	ENST00000536936		>ENSG00000106537	TSPAN13	ENST00000889431						>ENSG00000060138	YBX3	ENST00000932593
				>ENSG00000095787	WAC	ENST00000923555		>ENSG00000075711	DLG1	ENST00000667971		>ENSG00000101311	FERMT1	ENST00000699095		>ENSG00000106537	TSPAN13	ENST00000889432						>ENSG00000060138	YBX3	ENST00000932594
				>ENSG00000095787	WAC	ENST00000923556		>ENSG00000075711	DLG1	ENST00000669332		>ENSG00000101311	FERMT1	ENST00000855453		>ENSG00000106537	TSPAN13	ENST00000889433						>ENSG00000060138	YBX3	ENST00000955201
				>ENSG00000095787	WAC	ENST00000923557		>ENSG00000075711	DLG1	ENST00000669565		>ENSG00000101412	E2F1	ENST00000343380		>ENSG00000106537	TSPAN13	ENST00000889434						>ENSG00000060138	YBX3	ENST00000955202
				>ENSG00000096401	CDC5L	ENST00000371477		>ENSG00000075711	DLG1	ENST00000669714		>ENSG00000101412	E2F1	ENST00000888354		>ENSG00000106537	TSPAN13	ENST00000889435						>ENSG00000060138	YBX3	ENST00000955203
				>ENSG00000096401	CDC5L	ENST00000862194		>ENSG00000075711	DLG1	ENST00000670366		>ENSG00000101665	SMAD7	ENST00000262158		>ENSG00000106537	TSPAN13	ENST00000912970						>ENSG00000060138	YBX3	ENST00000955204
				>ENSG00000096401	CDC5L	ENST00000862195		>ENSG00000075711	DLG1	ENST00000670455		>ENSG00000101665	SMAD7	ENST00000591805		>ENSG00000106541	AGR2	ENST00000401412						>ENSG00000060138	YBX3	ENST00000955205
				>ENSG00000096401	CDC5L	ENST00000862196		>ENSG00000075711	DLG1	ENST00000670935		>ENSG00000101940	WDR13	ENST00000218056		>ENSG00000106541	AGR2	ENST00000419304						>ENSG00000060138	YBX3	ENST00000955206
				>ENSG00000096401	CDC5L	ENST00000918588		>ENSG00000075711	DLG1	ENST00000671185		>ENSG00000101940	WDR13	ENST00000376729		>ENSG00000106541	AGR2	ENST00000450569						>ENSG00000060138	YBX3	ENST00000955207
				>ENSG00000096401	CDC5L	ENST00000918589		>ENSG00000075711	DLG1	ENST00000671246		>ENSG00000101940	WDR13	ENST00000486125		>ENSG00000106541	AGR2	ENST00000891197						>ENSG00000060138	YBX3	ENST00000955208
				>ENSG00000096401	CDC5L	ENST00000965044		>ENSG00000075711	DLG1	ENST00000887907		>ENSG00000101940	WDR13	ENST00000498631		>ENSG00000106541	AGR2	ENST00000891198						>ENSG00000060138	YBX3	ENST00000955209
				>ENSG00000096717	SIRT1	ENST00000212015		>ENSG00000075711	DLG1	ENST00000887908		>ENSG00000101940	WDR13	ENST00000888026		>ENSG00000106541	AGR2	ENST00000891199						>ENSG00000060138	YBX3	ENST00000955210
				>ENSG00000096717	SIRT1	ENST00000403579		>ENSG00000075711	DLG1	ENST00000887909		>ENSG00000101940	WDR13	ENST00000888027		>ENSG00000106541	AGR2	ENST00000965169						>ENSG00000060138	YBX3	ENST00000955211
				>ENSG00000096717	SIRT1	ENST00000406900		>ENSG00000075711	DLG1	ENST00000887910		>ENSG00000101955	SRPX	ENST00000378533		>ENSG00000106541	AGR2	ENST00000965170						>ENSG00000060138	YBX3	ENST00000955212
				>ENSG00000096717	SIRT1	ENST00000432464		>ENSG00000075711	DLG1	ENST00000887911		>ENSG00000101955	SRPX	ENST00000432886		>ENSG00000107485	GATA3	ENST00000346208						>ENSG00000060138	YBX3	ENST00000955213
				>ENSG00000096717	SIRT1	ENST00000872482		>ENSG00000075711	DLG1	ENST00000918289		>ENSG00000101955	SRPX	ENST00000538295		>ENSG00000107485	GATA3	ENST00000379328						>ENSG00000060138	YBX3	ENST00000955214
				>ENSG00000096717	SIRT1	ENST00000923647		>ENSG00000075711	DLG1	ENST00000918290		>ENSG00000101955	SRPX	ENST00000544439		>ENSG00000107485	GATA3	ENST00000461472						>ENSG00000060138	YBX3	ENST00000955215
				>ENSG00000096717	SIRT1	ENST00000923648		>ENSG00000075711	DLG1	ENST00000918291		>ENSG00000101955	SRPX	ENST00000898757		>ENSG00000107485	GATA3	ENST00000872595						>ENSG00000062524	LTK	ENST00000263800
				>ENSG00000096717	SIRT1	ENST00000923649		>ENSG00000075711	DLG1	ENST00000918292		>ENSG00000102096	PIM2	ENST00000376509		>ENSG00000107485	GATA3	ENST00000955812						>ENSG00000062524	LTK	ENST00000355166
				>ENSG00000096717	SIRT1	ENST00000923650		>ENSG00000075711	DLG1	ENST00000918293		>ENSG00000102119	EMD	ENST00000369835		>ENSG00000107485	GATA3	ENST00000955813						>ENSG00000062524	LTK	ENST00000453182
				>ENSG00000096717	SIRT1	ENST00000959939		>ENSG00000075711	DLG1	ENST00000918294		>ENSG00000102119	EMD	ENST00000369842		>ENSG00000108854	SMURF2	ENST00000262435						>ENSG00000062524	LTK	ENST00000561619
				>ENSG00000096717	SIRT1	ENST00000959940		>ENSG00000075711	DLG1	ENST00000918295		>ENSG00000102119	EMD	ENST00000428228		>ENSG00000108854	SMURF2	ENST00000578386						>ENSG00000062524	LTK	ENST00000897466
				>ENSG00000097007	ABL1	ENST00000318560		>ENSG00000075711	DLG1	ENST00000918296		>ENSG00000102119	EMD	ENST00000684082		>ENSG00000108854	SMURF2	ENST00000582081						>ENSG00000062524	LTK	ENST00000897467
				>ENSG00000097007	ABL1	ENST00000372348		>ENSG00000075711	DLG1	ENST00000918297		>ENSG00000102145	GATA1	ENST00000376665		>ENSG00000108854	SMURF2	ENST00000935092						>ENSG00000062524	LTK	ENST00000897468
				>ENSG00000097007	ABL1	ENST00000929253		>ENSG00000075711	DLG1	ENST00000918298		>ENSG00000102145	GATA1	ENST00000376670		>ENSG00000108854	SMURF2	ENST00000935093						>ENSG00000062524	LTK	ENST00000953759
				>ENSG00000097007	ABL1	ENST00000929254		>ENSG00000075711	DLG1	ENST00000918299		>ENSG00000102145	GATA1	ENST00000651144		>ENSG00000109255	NMU	ENST00000264218						>ENSG00000062524	LTK	ENST00000953760
				>ENSG00000097007	ABL1	ENST00000929255		>ENSG00000075711	DLG1	ENST00000918300		>ENSG00000102145	GATA1	ENST00000696450		>ENSG00000109255	NMU	ENST00000505262						>ENSG00000062524	LTK	ENST00000953761
				>ENSG00000099910	KLHL22	ENST00000328879		>ENSG00000075711	DLG1	ENST00000918301		>ENSG00000102145	GATA1	ENST00000696452		>ENSG00000109255	NMU	ENST00000507338						>ENSG00000062524	LTK	ENST00000953762
				>ENSG00000099910	KLHL22	ENST00000871932		>ENSG00000075711	DLG1	ENST00000948483		>ENSG00000102755	FLT1	ENST00000282397		>ENSG00000109255	NMU	ENST00000511469						>ENSG00000062524	LTK	ENST00000953763
				>ENSG00000099910	KLHL22	ENST00000871933		>ENSG00000075711	DLG1	ENST00000948485		>ENSG00000102755	FLT1	ENST00000539099		>ENSG00000109255	NMU	ENST00000920357						>ENSG00000062524	LTK	ENST00000953764
				>ENSG00000099910	KLHL22	ENST00000871934		>ENSG00000075711	DLG1	ENST00000948486		>ENSG00000102755	FLT1	ENST00000541932		>ENSG00000109255	NMU	ENST00000920358						>ENSG00000062524	LTK	ENST00000953765
				>ENSG00000099910	KLHL22	ENST00000871935		>ENSG00000075711	DLG1	ENST00000948487		>ENSG00000102755	FLT1	ENST00000615840		>ENSG00000109255	NMU	ENST00000920359						>ENSG00000063176	SPHK2	ENST00000245222
				>ENSG00000099910	KLHL22	ENST00000871936		>ENSG00000075711	DLG1	ENST00000948488		>ENSG00000102755	FLT1	ENST00000639477		>ENSG00000109255	NMU	ENST00000920360						>ENSG00000063176	SPHK2	ENST00000340932
				>ENSG00000099910	KLHL22	ENST00000871937		>ENSG00000075711	DLG1	ENST00000948489		>ENSG00000102760	RGCC	ENST00000379359		>ENSG00000109255	NMU	ENST00000920361						>ENSG00000063176	SPHK2	ENST00000426514
				>ENSG00000099910	KLHL22	ENST00000871938		>ENSG00000075711	DLG1	ENST00000948490		>ENSG00000102760	RGCC	ENST00000888696		>ENSG00000109255	NMU	ENST00000920362						>ENSG00000063176	SPHK2	ENST00000598088
				>ENSG00000099910	KLHL22	ENST00000871939		>ENSG00000075711	DLG1	ENST00000948491		>ENSG00000102760	RGCC	ENST00000888697		>ENSG00000109255	NMU	ENST00000920363						>ENSG00000063176	SPHK2	ENST00000599029
				>ENSG00000099910	KLHL22	ENST00000871940		>ENSG00000075711	DLG1	ENST00000948492		>ENSG00000102804	TSC22D1	ENST00000261489		>ENSG00000109255	NMU	ENST00000968007						>ENSG00000063176	SPHK2	ENST00000599748
				>ENSG00000099910	KLHL22	ENST00000912749		>ENSG00000075711	DLG1	ENST00000948493		>ENSG00000102804	TSC22D1	ENST00000458659		>ENSG00000110042	DTX4	ENST00000227451						>ENSG00000063176	SPHK2	ENST00000600537
				>ENSG00000099910	KLHL22	ENST00000912750		>ENSG00000075711	DLG1	ENST00000948494		>ENSG00000102804	TSC22D1	ENST00000486464		>ENSG00000111057	KRT18	ENST00000388835						>ENSG00000063176	SPHK2	ENST00000601712
				>ENSG00000099910	KLHL22	ENST00000912751		>ENSG00000075711	DLG1	ENST00000948495		>ENSG00000102804	TSC22D1	ENST00000611198		>ENSG00000111057	KRT18	ENST00000388837						>ENSG00000063176	SPHK2	ENST00000860464
				>ENSG00000099910	KLHL22	ENST00000957182		>ENSG00000075711	DLG1	ENST00000948496		>ENSG00000102804	TSC22D1	ENST00000622051		>ENSG00000111057	KRT18	ENST00000550600						>ENSG00000063176	SPHK2	ENST00000860465
				>ENSG00000099910	KLHL22	ENST00000957183		>ENSG00000076716	GPC4	ENST00000370828		>ENSG00000102974	CTCF	ENST00000264010		>ENSG00000111057	KRT18	ENST00000872037						>ENSG00000063176	SPHK2	ENST00000860466
				>ENSG00000099910	KLHL22	ENST00000957184		>ENSG00000076716	GPC4	ENST00000887818		>ENSG00000102974	CTCF	ENST00000401394		>ENSG00000111057	KRT18	ENST00000872038						>ENSG00000063176	SPHK2	ENST00000860467
				>ENSG00000099910	KLHL22	ENST00000957185		>ENSG00000076716	GPC4	ENST00000887819		>ENSG00000102974	CTCF	ENST00000645306		>ENSG00000111057	KRT18	ENST00000872039						>ENSG00000063176	SPHK2	ENST00000860468
				>ENSG00000099910	KLHL22	ENST00000957186		>ENSG00000076716	GPC4	ENST00000887820		>ENSG00000102974	CTCF	ENST00000645699		>ENSG00000111057	KRT18	ENST00000872040						>ENSG00000063176	SPHK2	ENST00000931808
				>ENSG00000099994	SUSD2	ENST00000358321		>ENSG00000076716	GPC4	ENST00000887821		>ENSG00000102974	CTCF	ENST00000646076		>ENSG00000111057	KRT18	ENST00000872041						>ENSG00000063176	SPHK2	ENST00000931809
				>ENSG00000099994	SUSD2	ENST00000886473		>ENSG00000076716	GPC4	ENST00000931828		>ENSG00000102974	CTCF	ENST00000885126		>ENSG00000111057	KRT18	ENST00000872042						>ENSG00000063176	SPHK2	ENST00000931810
				>ENSG00000099994	SUSD2	ENST00000886474		>ENSG00000076716	GPC4	ENST00000931829		>ENSG00000102974	CTCF	ENST00000885127		>ENSG00000111057	KRT18	ENST00000872043						>ENSG00000064300	NGFR	ENST00000172229
				>ENSG00000099994	SUSD2	ENST00000886475		>ENSG00000076716	GPC4	ENST00000931830		>ENSG00000103034	NDRG4	ENST00000258187		>ENSG00000111057	KRT18	ENST00000930587						>ENSG00000064300	NGFR	ENST00000504201
				>ENSG00000099994	SUSD2	ENST00000886476		>ENSG00000076716	GPC4	ENST00000952996		>ENSG00000103034	NDRG4	ENST00000356752		>ENSG00000111057	KRT18	ENST00000930588						>ENSG00000064393	HIPK2	ENST00000342645
				>ENSG00000099994	SUSD2	ENST00000886477		>ENSG00000076716	GPC4	ENST00000952997		>ENSG00000103034	NDRG4	ENST00000394279		>ENSG00000111057	KRT18	ENST00000930589						>ENSG00000064393	HIPK2	ENST00000406875
				>ENSG00000099994	SUSD2	ENST00000959321		>ENSG00000076928	ARHGEF1	ENST00000337665		>ENSG00000103034	NDRG4	ENST00000394282		>ENSG00000111057	KRT18	ENST00000930590						>ENSG00000064393	HIPK2	ENST00000428878
				>ENSG00000099994	SUSD2	ENST00000959322		>ENSG00000076928	ARHGEF1	ENST00000347545		>ENSG00000103034	NDRG4	ENST00000562764		>ENSG00000111057	KRT18	ENST00000930591						>ENSG00000064393	HIPK2	ENST00000907407
				>ENSG00000100225	FBXO7	ENST00000266087		>ENSG00000076928	ARHGEF1	ENST00000354532		>ENSG00000103034	NDRG4	ENST00000562930		>ENSG00000111057	KRT18	ENST00000930592						>ENSG00000064545	TMEM161A	ENST00000162044
				>ENSG00000100225	FBXO7	ENST00000397426		>ENSG00000076928	ARHGEF1	ENST00000378152		>ENSG00000103034	NDRG4	ENST00000562999		>ENSG00000111057	KRT18	ENST00000930593						>ENSG00000064545	TMEM161A	ENST00000450333
				>ENSG00000100225	FBXO7	ENST00000420700		>ENSG00000076928	ARHGEF1	ENST00000594417		>ENSG00000103034	NDRG4	ENST00000563799		>ENSG00000111057	KRT18	ENST00000946970						>ENSG00000064545	TMEM161A	ENST00000587583
				>ENSG00000100225	FBXO7	ENST00000425028		>ENSG00000076928	ARHGEF1	ENST00000598812		>ENSG00000103034	NDRG4	ENST00000564867		>ENSG00000111057	KRT18	ENST00000946971						>ENSG00000064545	TMEM161A	ENST00000587985
				>ENSG00000100225	FBXO7	ENST00000452138		>ENSG00000076928	ARHGEF1	ENST00000599589		>ENSG00000103034	NDRG4	ENST00000566061		>ENSG00000111319	SCNN1A	ENST00000228916						>ENSG00000064545	TMEM161A	ENST00000590216
				>ENSG00000100225	FBXO7	ENST00000886522		>ENSG00000076928	ARHGEF1	ENST00000599846		>ENSG00000103034	NDRG4	ENST00000566192		>ENSG00000111319	SCNN1A	ENST00000338748						>ENSG00000064545	TMEM161A	ENST00000877799
				>ENSG00000100225	FBXO7	ENST00000886523		>ENSG00000076928	ARHGEF1	ENST00000600517		>ENSG00000103034	NDRG4	ENST00000568464		>ENSG00000111319	SCNN1A	ENST00000360168						>ENSG00000064545	TMEM161A	ENST00000877800
				>ENSG00000100225	FBXO7	ENST00000886524		>ENSG00000076928	ARHGEF1	ENST00000698932		>ENSG00000103034	NDRG4	ENST00000568640		>ENSG00000111319	SCNN1A	ENST00000396966						>ENSG00000064545	TMEM161A	ENST00000877801
				>ENSG00000100225	FBXO7	ENST00000920428		>ENSG00000076928	ARHGEF1	ENST00000698933		>ENSG00000103034	NDRG4	ENST00000569026		>ENSG00000111319	SCNN1A	ENST00000540037						>ENSG00000064545	TMEM161A	ENST00000877802
				>ENSG00000100726	TELO2	ENST00000262319		>ENSG00000076928	ARHGEF1	ENST00000698934		>ENSG00000103034	NDRG4	ENST00000569408		>ENSG00000111319	SCNN1A	ENST00000543768						>ENSG00000064545	TMEM161A	ENST00000877803
				>ENSG00000100726	TELO2	ENST00000497339		>ENSG00000076928	ARHGEF1	ENST00000706938		>ENSG00000103034	NDRG4	ENST00000569923		>ENSG00000111319	SCNN1A	ENST00000868221						>ENSG00000064545	TMEM161A	ENST00000877804
				>ENSG00000100726	TELO2	ENST00000889735		>ENSG00000076928	ARHGEF1	ENST00000854345		>ENSG00000103034	NDRG4	ENST00000570248		>ENSG00000111319	SCNN1A	ENST00000868222						>ENSG00000064545	TMEM161A	ENST00000877805
				>ENSG00000100726	TELO2	ENST00000889736		>ENSG00000076928	ARHGEF1	ENST00000854346		>ENSG00000103034	NDRG4	ENST00000889966		>ENSG00000111319	SCNN1A	ENST00000868223						>ENSG00000064545	TMEM161A	ENST00000913781
				>ENSG00000100726	TELO2	ENST00000889737		>ENSG00000076928	ARHGEF1	ENST00000854347		>ENSG00000103034	NDRG4	ENST00000889970		>ENSG00000111319	SCNN1A	ENST00000868224						>ENSG00000064545	TMEM161A	ENST00000913782
				>ENSG00000100726	TELO2	ENST00000889738		>ENSG00000076928	ARHGEF1	ENST00000854348		>ENSG00000103034	NDRG4	ENST00000889971		>ENSG00000111319	SCNN1A	ENST00000868225						>ENSG00000064545	TMEM161A	ENST00000913783
				>ENSG00000100726	TELO2	ENST00000889739		>ENSG00000076928	ARHGEF1	ENST00000854349		>ENSG00000103034	NDRG4	ENST00000889972		>ENSG00000111319	SCNN1A	ENST00000868226						>ENSG00000064545	TMEM161A	ENST00000913784
				>ENSG00000100726	TELO2	ENST00000889740		>ENSG00000076928	ARHGEF1	ENST00000854350		>ENSG00000103197	TSC2	ENST00000219476		>ENSG00000111319	SCNN1A	ENST00000868227						>ENSG00000064545	TMEM161A	ENST00000913785
				>ENSG00000100726	TELO2	ENST00000889741		>ENSG00000076928	ARHGEF1	ENST00000854351		>ENSG00000103197	TSC2	ENST00000350773		>ENSG00000111319	SCNN1A	ENST00000868228						>ENSG00000065361	ERBB3	ENST00000267101
				>ENSG00000100726	TELO2	ENST00000889742		>ENSG00000076928	ARHGEF1	ENST00000854352		>ENSG00000103197	TSC2	ENST00000382538		>ENSG00000111319	SCNN1A	ENST00000868229						>ENSG00000065361	ERBB3	ENST00000411731
				>ENSG00000100726	TELO2	ENST00000889743		>ENSG00000076928	ARHGEF1	ENST00000854353		>ENSG00000103197	TSC2	ENST00000401874		>ENSG00000111319	SCNN1A	ENST00000868230						>ENSG00000065361	ERBB3	ENST00000415288
				>ENSG00000100726	TELO2	ENST00000889744		>ENSG00000076928	ARHGEF1	ENST00000854354		>ENSG00000103197	TSC2	ENST00000439117		>ENSG00000111319	SCNN1A	ENST00000868231						>ENSG00000065361	ERBB3	ENST00000549832
				>ENSG00000100726	TELO2	ENST00000914530		>ENSG00000076928	ARHGEF1	ENST00000854355		>ENSG00000103197	TSC2	ENST00000439673		>ENSG00000111319	SCNN1A	ENST00000868232						>ENSG00000065361	ERBB3	ENST00000550070
				>ENSG00000100726	TELO2	ENST00000914531		>ENSG00000076928	ARHGEF1	ENST00000854356		>ENSG00000103197	TSC2	ENST00000471143		>ENSG00000111319	SCNN1A	ENST00000930631						>ENSG00000065361	ERBB3	ENST00000550869
				>ENSG00000100726	TELO2	ENST00000914532		>ENSG00000076928	ARHGEF1	ENST00000854357		>ENSG00000103197	TSC2	ENST00000483020		>ENSG00000111348	ARHGDIB	ENST00000228945						>ENSG00000065361	ERBB3	ENST00000551085
				>ENSG00000100726	TELO2	ENST00000914533		>ENSG00000076928	ARHGEF1	ENST00000854358		>ENSG00000103197	TSC2	ENST00000568454		>ENSG00000111348	ARHGDIB	ENST00000536592						>ENSG00000065361	ERBB3	ENST00000551242
				>ENSG00000100726	TELO2	ENST00000914534		>ENSG00000076928	ARHGEF1	ENST00000854359		>ENSG00000103197	TSC2	ENST00000568566		>ENSG00000111348	ARHGDIB	ENST00000541546						>ENSG00000065361	ERBB3	ENST00000683018
				>ENSG00000100726	TELO2	ENST00000914535		>ENSG00000076928	ARHGEF1	ENST00000938777		>ENSG00000103197	TSC2	ENST00000569110		>ENSG00000111348	ARHGDIB	ENST00000541644						>ENSG00000065361	ERBB3	ENST00000683059
				>ENSG00000100726	TELO2	ENST00000962543		>ENSG00000076928	ARHGEF1	ENST00000938778		>ENSG00000103197	TSC2	ENST00000642206		>ENSG00000111348	ARHGDIB	ENST00000880005						>ENSG00000065361	ERBB3	ENST00000683164
				>ENSG00000100726	TELO2	ENST00000962544		>ENSG00000076928	ARHGEF1	ENST00000938779		>ENSG00000103197	TSC2	ENST00000642365		>ENSG00000111348	ARHGDIB	ENST00000880006						>ENSG00000065361	ERBB3	ENST00000878113
				>ENSG00000100726	TELO2	ENST00000962545		>ENSG00000076928	ARHGEF1	ENST00000938780		>ENSG00000103197	TSC2	ENST00000642561		>ENSG00000111348	ARHGDIB	ENST00000880007						>ENSG00000065361	ERBB3	ENST00000878114
				>ENSG00000100726	TELO2	ENST00000962546		>ENSG00000076928	ARHGEF1	ENST00000938781		>ENSG00000103197	TSC2	ENST00000642936		>ENSG00000111348	ARHGDIB	ENST00000880008						>ENSG00000065361	ERBB3	ENST00000878115
				>ENSG00000100726	TELO2	ENST00000962547		>ENSG00000076928	ARHGEF1	ENST00000938782		>ENSG00000103197	TSC2	ENST00000643745		>ENSG00000111348	ARHGDIB	ENST00000880009						>ENSG00000065361	ERBB3	ENST00000926495
				>ENSG00000100726	TELO2	ENST00000962548		>ENSG00000076928	ARHGEF1	ENST00000938783		>ENSG00000103197	TSC2	ENST00000644043		>ENSG00000111348	ARHGDIB	ENST00000880010						>ENSG00000065675	PRKCQ	ENST00000263125
				>ENSG00000100726	TELO2	ENST00000962549		>ENSG00000076928	ARHGEF1	ENST00000938784		>ENSG00000103423	DNAJA3	ENST00000262375		>ENSG00000111348	ARHGDIB	ENST00000880011						>ENSG00000065675	PRKCQ	ENST00000397176
				>ENSG00000100726	TELO2	ENST00000962550		>ENSG00000076928	ARHGEF1	ENST00000953275		>ENSG00000103423	DNAJA3	ENST00000355296		>ENSG00000111348	ARHGDIB	ENST00000970038						>ENSG00000065675	PRKCQ	ENST00000539722
				>ENSG00000100726	TELO2	ENST00000962551		>ENSG00000076928	ARHGEF1	ENST00000953276		>ENSG00000103423	DNAJA3	ENST00000431375		>ENSG00000111817	DSE	ENST00000331677						>ENSG00000065675	PRKCQ	ENST00000866196
				>ENSG00000101144	BMP7	ENST00000395863		>ENSG00000076928	ARHGEF1	ENST00000953277		>ENSG00000103423	DNAJA3	ENST00000570857		>ENSG00000111817	DSE	ENST00000359564						>ENSG00000065675	PRKCQ	ENST00000866197
				>ENSG00000101144	BMP7	ENST00000395864		>ENSG00000076928	ARHGEF1	ENST00000953278		>ENSG00000103423	DNAJA3	ENST00000575106		>ENSG00000111817	DSE	ENST00000452085						>ENSG00000065675	PRKCQ	ENST00000866198
				>ENSG00000101144	BMP7	ENST00000450594		>ENSG00000076928	ARHGEF1	ENST00000953279		>ENSG00000103423	DNAJA3	ENST00000576911		>ENSG00000111817	DSE	ENST00000643175						>ENSG00000065675	PRKCQ	ENST00000866199
				>ENSG00000101391	CDK5RAP1	ENST00000339269		>ENSG00000076928	ARHGEF1	ENST00000953280		>ENSG00000103653	CSK	ENST00000220003		>ENSG00000111817	DSE	ENST00000644252						>ENSG00000065675	PRKCQ	ENST00000915285
				>ENSG00000101391	CDK5RAP1	ENST00000346416		>ENSG00000076928	ARHGEF1	ENST00000953281		>ENSG00000103653	CSK	ENST00000439220		>ENSG00000111817	DSE	ENST00000646710						>ENSG00000065675	PRKCQ	ENST00000915286
				>ENSG00000101391	CDK5RAP1	ENST00000357886		>ENSG00000076928	ARHGEF1	ENST00000953282		>ENSG00000103653	CSK	ENST00000567571		>ENSG00000111817	DSE	ENST00000647244						>ENSG00000065675	PRKCQ	ENST00000915287
				>ENSG00000101391	CDK5RAP1	ENST00000427097		>ENSG00000076928	ARHGEF1	ENST00000953283		>ENSG00000103653	CSK	ENST00000858351		>ENSG00000111817	DSE	ENST00000891542						>ENSG00000065675	PRKCQ	ENST00000915288
				>ENSG00000101391	CDK5RAP1	ENST00000473997		>ENSG00000076928	ARHGEF1	ENST00000953284		>ENSG00000103653	CSK	ENST00000858352		>ENSG00000111817	DSE	ENST00000891543						>ENSG00000065675	PRKCQ	ENST00000955424
				>ENSG00000101391	CDK5RAP1	ENST00000874260		>ENSG00000076928	ARHGEF1	ENST00000953285		>ENSG00000103653	CSK	ENST00000858356		>ENSG00000111817	DSE	ENST00000891544						>ENSG00000065675	PRKCQ	ENST00000955425
				>ENSG00000101391	CDK5RAP1	ENST00000874261		>ENSG00000076928	ARHGEF1	ENST00000953286		>ENSG00000103653	CSK	ENST00000858357		>ENSG00000111817	DSE	ENST00000931461						>ENSG00000065675	PRKCQ	ENST00000955426
				>ENSG00000101391	CDK5RAP1	ENST00000874262		>ENSG00000076928	ARHGEF1	ENST00000953287		>ENSG00000104332	SFRP1	ENST00000220772		>ENSG00000111817	DSE	ENST00000950996						>ENSG00000065675	PRKCQ	ENST00000955427
				>ENSG00000101391	CDK5RAP1	ENST00000874263		>ENSG00000076928	ARHGEF1	ENST00000953288		>ENSG00000104332	SFRP1	ENST00000379845		>ENSG00000111817	DSE	ENST00000950997						>ENSG00000065675	PRKCQ	ENST00000955428
				>ENSG00000101391	CDK5RAP1	ENST00000874264		>ENSG00000078081	LAMP3	ENST00000265598		>ENSG00000104375	STK3	ENST00000419617		>ENSG00000111817	DSE	ENST00000950998						>ENSG00000067182	TNFRSF1A	ENST00000162749
				>ENSG00000101391	CDK5RAP1	ENST00000874265		>ENSG00000078081	LAMP3	ENST00000466939		>ENSG00000104375	STK3	ENST00000424861		>ENSG00000111817	DSE	ENST00000950999						>ENSG00000067182	TNFRSF1A	ENST00000437813
				>ENSG00000101391	CDK5RAP1	ENST00000874266		>ENSG00000078081	LAMP3	ENST00000948307		>ENSG00000104375	STK3	ENST00000521649		>ENSG00000111817	DSE	ENST00000951000						>ENSG00000067182	TNFRSF1A	ENST00000440083
				>ENSG00000101391	CDK5RAP1	ENST00000874267		>ENSG00000078401	EDN1	ENST00000379375		>ENSG00000104375	STK3	ENST00000523601		>ENSG00000111859	NEDD9	ENST00000379433						>ENSG00000067182	TNFRSF1A	ENST00000534885
				>ENSG00000101391	CDK5RAP1	ENST00000874268		>ENSG00000078401	EDN1	ENST00000877364		>ENSG00000104375	STK3	ENST00000617590		>ENSG00000111859	NEDD9	ENST00000379446						>ENSG00000067182	TNFRSF1A	ENST00000535958
				>ENSG00000101391	CDK5RAP1	ENST00000912367		>ENSG00000078401	EDN1	ENST00000877365		>ENSG00000104375	STK3	ENST00000862737		>ENSG00000111859	NEDD9	ENST00000448183						>ENSG00000067182	TNFRSF1A	ENST00000540022
				>ENSG00000101391	CDK5RAP1	ENST00000912368		>ENSG00000078401	EDN1	ENST00000877366		>ENSG00000104419	NDRG1	ENST00000323851		>ENSG00000111859	NEDD9	ENST00000504387						>ENSG00000067182	TNFRSF1A	ENST00000543048
				>ENSG00000101391	CDK5RAP1	ENST00000912369		>ENSG00000078401	EDN1	ENST00000877367		>ENSG00000104419	NDRG1	ENST00000414097		>ENSG00000111859	NEDD9	ENST00000620854						>ENSG00000067182	TNFRSF1A	ENST00000543995
				>ENSG00000101391	CDK5RAP1	ENST00000912370		>ENSG00000078401	EDN1	ENST00000877368		>ENSG00000104419	NDRG1	ENST00000517599		>ENSG00000111859	NEDD9	ENST00000872132						>ENSG00000067182	TNFRSF1A	ENST00000698339
				>ENSG00000101391	CDK5RAP1	ENST00000912371		>ENSG00000078401	EDN1	ENST00000877369		>ENSG00000104419	NDRG1	ENST00000518066		>ENSG00000111859	NEDD9	ENST00000935784						>ENSG00000067182	TNFRSF1A	ENST00000698340
				>ENSG00000101391	CDK5RAP1	ENST00000912372		>ENSG00000078401	EDN1	ENST00000877370		>ENSG00000104419	NDRG1	ENST00000518176		>ENSG00000111859	NEDD9	ENST00000955648						>ENSG00000067182	TNFRSF1A	ENST00000898686
				>ENSG00000101391	CDK5RAP1	ENST00000912373		>ENSG00000078401	EDN1	ENST00000877371		>ENSG00000104419	NDRG1	ENST00000522377		>ENSG00000112297	CRYBG1	ENST00000633556						>ENSG00000067182	TNFRSF1A	ENST00000898687
				>ENSG00000101391	CDK5RAP1	ENST00000912374		>ENSG00000078401	EDN1	ENST00000877372		>ENSG00000104419	NDRG1	ENST00000522476		>ENSG00000112378	PERP	ENST00000421351						>ENSG00000067182	TNFRSF1A	ENST00000898688
				>ENSG00000101391	CDK5RAP1	ENST00000945685		>ENSG00000078401	EDN1	ENST00000877373		>ENSG00000104419	NDRG1	ENST00000674521		>ENSG00000114251	WNT5A	ENST00000264634						>ENSG00000067182	TNFRSF1A	ENST00000898689
				>ENSG00000101391	CDK5RAP1	ENST00000945686		>ENSG00000078401	EDN1	ENST00000916855		>ENSG00000104419	NDRG1	ENST00000674902		>ENSG00000114251	WNT5A	ENST00000474267						>ENSG00000067182	TNFRSF1A	ENST00000947891
				>ENSG00000101391	CDK5RAP1	ENST00000945687		>ENSG00000078401	EDN1	ENST00000971811		>ENSG00000104419	NDRG1	ENST00000675172		>ENSG00000114251	WNT5A	ENST00000497027						>ENSG00000067182	TNFRSF1A	ENST00000947892
				>ENSG00000101391	CDK5RAP1	ENST00000945688		>ENSG00000078401	EDN1	ENST00000971812		>ENSG00000104499	GML	ENST00000220940		>ENSG00000115008	IL1A	ENST00000263339						>ENSG00000067182	TNFRSF1A	ENST00000947893
				>ENSG00000101391	CDK5RAP1	ENST00000945689		>ENSG00000078401	EDN1	ENST00000971813		>ENSG00000104894	CD37	ENST00000323906		>ENSG00000115008	IL1A	ENST00000959423						>ENSG00000067606	PRKCZ	ENST00000378567
				>ENSG00000101391	CDK5RAP1	ENST00000945690		>ENSG00000078401	EDN1	ENST00000971814		>ENSG00000104894	CD37	ENST00000391859		>ENSG00000115339	GALNT3	ENST00000392701						>ENSG00000067606	PRKCZ	ENST00000400921
				>ENSG00000101391	CDK5RAP1	ENST00000945691		>ENSG00000078618	NRDC	ENST00000352171		>ENSG00000104894	CD37	ENST00000426897		>ENSG00000115339	GALNT3	ENST00000409882						>ENSG00000067606	PRKCZ	ENST00000461106
				>ENSG00000101391	CDK5RAP1	ENST00000945692		>ENSG00000078618	NRDC	ENST00000354831		>ENSG00000104894	CD37	ENST00000535669		>ENSG00000115339	GALNT3	ENST00000437849						>ENSG00000067606	PRKCZ	ENST00000478770
				>ENSG00000101407	TTI1	ENST00000373447		>ENSG00000078618	NRDC	ENST00000440943		>ENSG00000104894	CD37	ENST00000594743		>ENSG00000115339	GALNT3	ENST00000715282						>ENSG00000067606	PRKCZ	ENST00000481140
				>ENSG00000101407	TTI1	ENST00000373448		>ENSG00000078618	NRDC	ENST00000539524		>ENSG00000104894	CD37	ENST00000595725		>ENSG00000115339	GALNT3	ENST00000902715						>ENSG00000067606	PRKCZ	ENST00000877862
				>ENSG00000101407	TTI1	ENST00000620381		>ENSG00000078618	NRDC	ENST00000888744		>ENSG00000104894	CD37	ENST00000598095		>ENSG00000115339	GALNT3	ENST00000902716						>ENSG00000067606	PRKCZ	ENST00000877863
				>ENSG00000101407	TTI1	ENST00000898962		>ENSG00000078618	NRDC	ENST00000888745		>ENSG00000104894	CD37	ENST00000890245		>ENSG00000115339	GALNT3	ENST00000902717						>ENSG00000067606	PRKCZ	ENST00000877864
				>ENSG00000101407	TTI1	ENST00000898963		>ENSG00000078618	NRDC	ENST00000888746		>ENSG00000104951	IL4I1	ENST00000341114		>ENSG00000115339	GALNT3	ENST00000902718						>ENSG00000067606	PRKCZ	ENST00000926524
				>ENSG00000101407	TTI1	ENST00000911389		>ENSG00000078618	NRDC	ENST00000888747		>ENSG00000104951	IL4I1	ENST00000391826		>ENSG00000115339	GALNT3	ENST00000916822						>ENSG00000067606	PRKCZ	ENST00000965048
				>ENSG00000101407	TTI1	ENST00000950416		>ENSG00000078618	NRDC	ENST00000888748		>ENSG00000104951	IL4I1	ENST00000595948		>ENSG00000115339	GALNT3	ENST00000916823						>ENSG00000067900	ROCK1	ENST00000399799
				>ENSG00000101412	E2F1	ENST00000343380		>ENSG00000078618	NRDC	ENST00000888749		>ENSG00000104951	IL4I1	ENST00000601717		>ENSG00000115339	GALNT3	ENST00000916824						>ENSG00000067900	ROCK1	ENST00000578051
				>ENSG00000101412	E2F1	ENST00000888354		>ENSG00000078618	NRDC	ENST00000888750		>ENSG00000104972	LILRB1	ENST00000324602		>ENSG00000115339	GALNT3	ENST00000970388						>ENSG00000067900	ROCK1	ENST00000635540
				>ENSG00000101412	E2F1	ENST00000932103		>ENSG00000078618	NRDC	ENST00000888751		>ENSG00000104972	LILRB1	ENST00000396315		>ENSG00000115380	EFEMP1	ENST00000355426						>ENSG00000068878	PSME4	ENST00000389993
				>ENSG00000101412	E2F1	ENST00000932104		>ENSG00000078618	NRDC	ENST00000888752		>ENSG00000104972	LILRB1	ENST00000396317		>ENSG00000115380	EFEMP1	ENST00000394555						>ENSG00000068878	PSME4	ENST00000404125
				>ENSG00000101773	RBBP8	ENST00000327155		>ENSG00000078618	NRDC	ENST00000888753		>ENSG00000104972	LILRB1	ENST00000396327		>ENSG00000115380	EFEMP1	ENST00000634374						>ENSG00000068878	PSME4	ENST00000878865
				>ENSG00000101773	RBBP8	ENST00000360790		>ENSG00000078618	NRDC	ENST00000888754		>ENSG00000104972	LILRB1	ENST00000396331		>ENSG00000115380	EFEMP1	ENST00000635671						>ENSG00000068878	PSME4	ENST00000933258
				>ENSG00000101773	RBBP8	ENST00000399722		>ENSG00000078618	NRDC	ENST00000888755		>ENSG00000104972	LILRB1	ENST00000396332		>ENSG00000115380	EFEMP1	ENST00000881450						>ENSG00000068878	PSME4	ENST00000933259
				>ENSG00000101773	RBBP8	ENST00000399725		>ENSG00000078618	NRDC	ENST00000911773		>ENSG00000104972	LILRB1	ENST00000421584		>ENSG00000115380	EFEMP1	ENST00000881451						>ENSG00000068878	PSME4	ENST00000933260
				>ENSG00000101773	RBBP8	ENST00000581687		>ENSG00000078618	NRDC	ENST00000911774		>ENSG00000104972	LILRB1	ENST00000427581		>ENSG00000115380	EFEMP1	ENST00000881452						>ENSG00000068878	PSME4	ENST00000967911
				>ENSG00000101773	RBBP8	ENST00000583057		>ENSG00000078618	NRDC	ENST00000911775		>ENSG00000104972	LILRB1	ENST00000890796		>ENSG00000115380	EFEMP1	ENST00000881453						>ENSG00000069399	BCL3	ENST00000164227
				>ENSG00000101773	RBBP8	ENST00000585177		>ENSG00000078618	NRDC	ENST00000911776		>ENSG00000104972	LILRB1	ENST00000890800		>ENSG00000115380	EFEMP1	ENST00000881454						>ENSG00000070018	LRP6	ENST00000261349
				>ENSG00000101773	RBBP8	ENST00000873911		>ENSG00000078618	NRDC	ENST00000911777		>ENSG00000104972	LILRB1	ENST00000890802		>ENSG00000115380	EFEMP1	ENST00000881455						>ENSG00000070018	LRP6	ENST00000538239
				>ENSG00000101773	RBBP8	ENST00000873912		>ENSG00000078618	NRDC	ENST00000911778		>ENSG00000104973	MED25	ENST00000312865		>ENSG00000115380	EFEMP1	ENST00000881456						>ENSG00000070018	LRP6	ENST00000540527
				>ENSG00000101773	RBBP8	ENST00000873913		>ENSG00000078618	NRDC	ENST00000911779		>ENSG00000104973	MED25	ENST00000538643		>ENSG00000115380	EFEMP1	ENST00000881457						>ENSG00000070018	LRP6	ENST00000543091
				>ENSG00000101773	RBBP8	ENST00000873914		>ENSG00000078618	NRDC	ENST00000911780		>ENSG00000104973	MED25	ENST00000593767		>ENSG00000115380	EFEMP1	ENST00000881458						>ENSG00000070018	LRP6	ENST00000864647
				>ENSG00000101773	RBBP8	ENST00000873915		>ENSG00000078618	NRDC	ENST00000911781		>ENSG00000104973	MED25	ENST00000861900		>ENSG00000115380	EFEMP1	ENST00000881459						>ENSG00000070018	LRP6	ENST00000864648
				>ENSG00000101773	RBBP8	ENST00000921841		>ENSG00000078618	NRDC	ENST00000911782		>ENSG00000104973	MED25	ENST00000861901		>ENSG00000115380	EFEMP1	ENST00000881460						>ENSG00000070018	LRP6	ENST00000864649
				>ENSG00000101773	RBBP8	ENST00000921842		>ENSG00000078618	NRDC	ENST00000911783		>ENSG00000104973	MED25	ENST00000861902		>ENSG00000115380	EFEMP1	ENST00000881461						>ENSG00000070018	LRP6	ENST00000864650
				>ENSG00000101945	SUV39H1	ENST00000337852		>ENSG00000078618	NRDC	ENST00000911784		>ENSG00000105329	TGFB1	ENST00000221930		>ENSG00000115380	EFEMP1	ENST00000881462						>ENSG00000070018	LRP6	ENST00000940211
				>ENSG00000101945	SUV39H1	ENST00000376687		>ENSG00000078618	NRDC	ENST00000911785		>ENSG00000105329	TGFB1	ENST00000600196		>ENSG00000115380	EFEMP1	ENST00000881463						>ENSG00000070018	LRP6	ENST00000940212
				>ENSG00000101945	SUV39H1	ENST00000936593		>ENSG00000078618	NRDC	ENST00000911786		>ENSG00000105329	TGFB1	ENST00000677934		>ENSG00000115380	EFEMP1	ENST00000951477						>ENSG00000070018	LRP6	ENST00000940213
				>ENSG00000101945	SUV39H1	ENST00000956168		>ENSG00000078618	NRDC	ENST00000911787		>ENSG00000105383	CD33	ENST00000262262		>ENSG00000115380	EFEMP1	ENST00000951478						>ENSG00000070031	SCT	ENST00000176195
				>ENSG00000102030	NAA10	ENST00000370009		>ENSG00000078618	NRDC	ENST00000911788		>ENSG00000105383	CD33	ENST00000391796		>ENSG00000115380	EFEMP1	ENST00000951479						>ENSG00000070193	FGF10	ENST00000264664
				>ENSG00000102030	NAA10	ENST00000370015		>ENSG00000078618	NRDC	ENST00000963644		>ENSG00000105383	CD33	ENST00000421133		>ENSG00000115380	EFEMP1	ENST00000951480						>ENSG00000070193	FGF10	ENST00000912799
				>ENSG00000102030	NAA10	ENST00000393712		>ENSG00000078618	NRDC	ENST00000963645		>ENSG00000105383	CD33	ENST00000436584		>ENSG00000115380	EFEMP1	ENST00000951481						>ENSG00000070444	MNT	ENST00000174618
				>ENSG00000102030	NAA10	ENST00000464845		>ENSG00000078618	NRDC	ENST00000963646		>ENSG00000105383	CD33	ENST00000850911		>ENSG00000115380	EFEMP1	ENST00000951482						>ENSG00000070444	MNT	ENST00000575394
				>ENSG00000102030	NAA10	ENST00000854040		>ENSG00000078618	NRDC	ENST00000963647		>ENSG00000105383	CD33	ENST00000896216		>ENSG00000115380	EFEMP1	ENST00000951483						>ENSG00000070444	MNT	ENST00000860066
				>ENSG00000102030	NAA10	ENST00000930123		>ENSG00000078618	NRDC	ENST00000963648		>ENSG00000105707	HPN	ENST00000262626		>ENSG00000115380	EFEMP1	ENST00000951484						>ENSG00000070669	ASNS	ENST00000175506
				>ENSG00000102030	NAA10	ENST00000930124		>ENSG00000078618	NRDC	ENST00000963649		>ENSG00000105707	HPN	ENST00000392226		>ENSG00000115380	EFEMP1	ENST00000951485						>ENSG00000070669	ASNS	ENST00000394308
				>ENSG00000102030	NAA10	ENST00000930125		>ENSG00000078618	NRDC	ENST00000963650		>ENSG00000105707	HPN	ENST00000597419		>ENSG00000115380	EFEMP1	ENST00000951486						>ENSG00000070669	ASNS	ENST00000394309
				>ENSG00000102030	NAA10	ENST00000930126		>ENSG00000078618	NRDC	ENST00000963651		>ENSG00000105707	HPN	ENST00000863191		>ENSG00000115380	EFEMP1	ENST00000951487						>ENSG00000070669	ASNS	ENST00000422745
				>ENSG00000102760	RGCC	ENST00000379359		>ENSG00000078699	CBFA2T2	ENST00000342704		>ENSG00000105707	HPN	ENST00000863196		>ENSG00000115380	EFEMP1	ENST00000951488						>ENSG00000070669	ASNS	ENST00000437628
				>ENSG00000102760	RGCC	ENST00000888694		>ENSG00000078699	CBFA2T2	ENST00000344201		>ENSG00000105707	HPN	ENST00000863197		>ENSG00000115380	EFEMP1	ENST00000951489						>ENSG00000070669	ASNS	ENST00000444334
				>ENSG00000102760	RGCC	ENST00000888695		>ENSG00000078699	CBFA2T2	ENST00000346541		>ENSG00000105707	HPN	ENST00000863200		>ENSG00000115380	EFEMP1	ENST00000951490						>ENSG00000070669	ASNS	ENST00000454046
				>ENSG00000102760	RGCC	ENST00000888696		>ENSG00000078699	CBFA2T2	ENST00000359606		>ENSG00000105707	HPN	ENST00000863202		>ENSG00000115380	EFEMP1	ENST00000951491						>ENSG00000070669	ASNS	ENST00000455086
				>ENSG00000102760	RGCC	ENST00000888697		>ENSG00000078699	CBFA2T2	ENST00000375279		>ENSG00000105707	HPN	ENST00000863207		>ENSG00000115380	EFEMP1	ENST00000951492						>ENSG00000070669	ASNS	ENST00000884568
				>ENSG00000103264	FBXO31	ENST00000311635		>ENSG00000078699	CBFA2T2	ENST00000397800		>ENSG00000105707	HPN	ENST00000863213		>ENSG00000115380	EFEMP1	ENST00000951493						>ENSG00000070669	ASNS	ENST00000884569
				>ENSG00000103264	FBXO31	ENST00000565593		>ENSG00000078699	CBFA2T2	ENST00000492345		>ENSG00000105707	HPN	ENST00000863214		>ENSG00000115380	EFEMP1	ENST00000951494						>ENSG00000070669	ASNS	ENST00000884570
				>ENSG00000103264	FBXO31	ENST00000618298		>ENSG00000078699	CBFA2T2	ENST00000543126		>ENSG00000105707	HPN	ENST00000863218		>ENSG00000115380	EFEMP1	ENST00000951495						>ENSG00000070669	ASNS	ENST00000931343
				>ENSG00000103264	FBXO31	ENST00000636077		>ENSG00000079335	CDC14A	ENST00000336454		>ENSG00000105707	HPN	ENST00000863219		>ENSG00000115380	EFEMP1	ENST00000951496						>ENSG00000070669	ASNS	ENST00000931344
				>ENSG00000103264	FBXO31	ENST00000866615		>ENSG00000079335	CDC14A	ENST00000361544		>ENSG00000105707	HPN	ENST00000863223		>ENSG00000115380	EFEMP1	ENST00000951497						>ENSG00000070669	ASNS	ENST00000931345
				>ENSG00000103264	FBXO31	ENST00000866616		>ENSG00000079335	CDC14A	ENST00000370124		>ENSG00000105707	HPN	ENST00000863224		>ENSG00000115380	EFEMP1	ENST00000951498						>ENSG00000070669	ASNS	ENST00000931346
				>ENSG00000103264	FBXO31	ENST00000866617		>ENSG00000079335	CDC14A	ENST00000635056		>ENSG00000105707	HPN	ENST00000863225		>ENSG00000115380	EFEMP1	ENST00000951499						>ENSG00000070669	ASNS	ENST00000931347
				>ENSG00000103264	FBXO31	ENST00000930533		>ENSG00000079335	CDC14A	ENST00000644676		>ENSG00000105810	CDK6	ENST00000265734		>ENSG00000115380	EFEMP1	ENST00000951500						>ENSG00000070669	ASNS	ENST00000931348
				>ENSG00000103264	FBXO31	ENST00000930534		>ENSG00000079335	CDC14A	ENST00000644813		>ENSG00000105810	CDK6	ENST00000424848		>ENSG00000115380	EFEMP1	ENST00000951501						>ENSG00000070669	ASNS	ENST00000931349
				>ENSG00000103264	FBXO31	ENST00000971306		>ENSG00000079335	CDC14A	ENST00000644844		>ENSG00000105894	PTN	ENST00000348225		>ENSG00000115380	EFEMP1	ENST00000951502						>ENSG00000070669	ASNS	ENST00000931350
				>ENSG00000103274	NUBP1	ENST00000283027		>ENSG00000079335	CDC14A	ENST00000646563		>ENSG00000105894	PTN	ENST00000393083		>ENSG00000115414	FN1	ENST00000323926						>ENSG00000070669	ASNS	ENST00000968225
				>ENSG00000103274	NUBP1	ENST00000433392		>ENSG00000079335	CDC14A	ENST00000646665		>ENSG00000105894	PTN	ENST00000699293		>ENSG00000115414	FN1	ENST00000336916						>ENSG00000070669	ASNS	ENST00000968226
				>ENSG00000103274	NUBP1	ENST00000571175		>ENSG00000079335	CDC14A	ENST00000647005		>ENSG00000105894	PTN	ENST00000877353		>ENSG00000115414	FN1	ENST00000354785						>ENSG00000070669	ASNS	ENST00000968227
				>ENSG00000103274	NUBP1	ENST00000574691		>ENSG00000079335	CDC14A	ENST00000647203		>ENSG00000105928	GSDME	ENST00000342947		>ENSG00000115414	FN1	ENST00000356005						>ENSG00000071054	MAP4K4	ENST00000324219
				>ENSG00000103274	NUBP1	ENST00000851530		>ENSG00000079335	CDC14A	ENST00000717967		>ENSG00000105928	GSDME	ENST00000409970		>ENSG00000115414	FN1	ENST00000357867						>ENSG00000071054	MAP4K4	ENST00000347699
				>ENSG00000103274	NUBP1	ENST00000851531		>ENSG00000079335	CDC14A	ENST00000873832		>ENSG00000105928	GSDME	ENST00000414428		>ENSG00000115414	FN1	ENST00000359671						>ENSG00000071054	MAP4K4	ENST00000350878
				>ENSG00000103274	NUBP1	ENST00000851532		>ENSG00000079335	CDC14A	ENST00000873833		>ENSG00000105928	GSDME	ENST00000415480		>ENSG00000115414	FN1	ENST00000421182						>ENSG00000071054	MAP4K4	ENST00000413150
				>ENSG00000103274	NUBP1	ENST00000924644		>ENSG00000079335	CDC14A	ENST00000955911		>ENSG00000105928	GSDME	ENST00000419307		>ENSG00000115414	FN1	ENST00000426059						>ENSG00000071054	MAP4K4	ENST00000417294
				>ENSG00000103274	NUBP1	ENST00000924645		>ENSG00000079337	RAPGEF3	ENST00000389212		>ENSG00000105928	GSDME	ENST00000430096		>ENSG00000115414	FN1	ENST00000432072						>ENSG00000071054	MAP4K4	ENST00000421882
				>ENSG00000103274	NUBP1	ENST00000924646		>ENSG00000079337	RAPGEF3	ENST00000395358		>ENSG00000105928	GSDME	ENST00000446822		>ENSG00000115414	FN1	ENST00000443816						>ENSG00000071054	MAP4K4	ENST00000425019
				>ENSG00000103274	NUBP1	ENST00000924647		>ENSG00000079337	RAPGEF3	ENST00000405493		>ENSG00000105928	GSDME	ENST00000896379		>ENSG00000115414	FN1	ENST00000446046						>ENSG00000071054	MAP4K4	ENST00000456652
				>ENSG00000103274	NUBP1	ENST00000924648		>ENSG00000079337	RAPGEF3	ENST00000449771		>ENSG00000105971	CAV2	ENST00000222693		>ENSG00000115414	FN1	ENST00000456923						>ENSG00000071054	MAP4K4	ENST00000625522
				>ENSG00000103274	NUBP1	ENST00000924649		>ENSG00000079337	RAPGEF3	ENST00000495465		>ENSG00000105971	CAV2	ENST00000343213		>ENSG00000115414	FN1	ENST00000865084						>ENSG00000071054	MAP4K4	ENST00000634702
				>ENSG00000103274	NUBP1	ENST00000924650		>ENSG00000079337	RAPGEF3	ENST00000547856		>ENSG00000105971	CAV2	ENST00000393480		>ENSG00000115414	FN1	ENST00000865085						>ENSG00000071054	MAP4K4	ENST00000902130
				>ENSG00000103274	NUBP1	ENST00000960378		>ENSG00000079337	RAPGEF3	ENST00000548434		>ENSG00000105974	CAV1	ENST00000341049		>ENSG00000115414	FN1	ENST00000865086						>ENSG00000071054	MAP4K4	ENST00000902131
				>ENSG00000103274	NUBP1	ENST00000960379		>ENSG00000079337	RAPGEF3	ENST00000548919		>ENSG00000105974	CAV1	ENST00000393467		>ENSG00000115414	FN1	ENST00000865087						>ENSG00000071054	MAP4K4	ENST00000902132
				>ENSG00000103479	RBL2	ENST00000262133		>ENSG00000079337	RAPGEF3	ENST00000549151		>ENSG00000105974	CAV1	ENST00000393468		>ENSG00000115414	FN1	ENST00000865088						>ENSG00000071054	MAP4K4	ENST00000902133
				>ENSG00000103479	RBL2	ENST00000894786		>ENSG00000079337	RAPGEF3	ENST00000868729		>ENSG00000105974	CAV1	ENST00000393470		>ENSG00000115414	FN1	ENST00000865089						>ENSG00000071054	MAP4K4	ENST00000902134
				>ENSG00000103479	RBL2	ENST00000894787		>ENSG00000079337	RAPGEF3	ENST00000868730		>ENSG00000105974	CAV1	ENST00000405348		>ENSG00000115414	FN1	ENST00000933287						>ENSG00000071054	MAP4K4	ENST00000902135
				>ENSG00000103479	RBL2	ENST00000894788		>ENSG00000079337	RAPGEF3	ENST00000868731		>ENSG00000105974	CAV1	ENST00000451122		>ENSG00000115414	FN1	ENST00000967217						>ENSG00000071054	MAP4K4	ENST00000902136
				>ENSG00000103479	RBL2	ENST00000894789		>ENSG00000079337	RAPGEF3	ENST00000868732		>ENSG00000105974	CAV1	ENST00000614113		>ENSG00000115414	FN1	ENST00000967218						>ENSG00000071054	MAP4K4	ENST00000902137
				>ENSG00000103479	RBL2	ENST00000894790		>ENSG00000079337	RAPGEF3	ENST00000868733		>ENSG00000106290	TAF6	ENST00000344095		>ENSG00000115414	FN1	ENST00000967219						>ENSG00000071054	MAP4K4	ENST00000902138
				>ENSG00000103479	RBL2	ENST00000894791		>ENSG00000079337	RAPGEF3	ENST00000868734		>ENSG00000106290	TAF6	ENST00000421980		>ENSG00000115919	KYNU	ENST00000264170						>ENSG00000071054	MAP4K4	ENST00000902139
				>ENSG00000103479	RBL2	ENST00000894792		>ENSG00000079337	RAPGEF3	ENST00000963420		>ENSG00000106290	TAF6	ENST00000437822		>ENSG00000115919	KYNU	ENST00000375773						>ENSG00000071054	MAP4K4	ENST00000902140
				>ENSG00000103479	RBL2	ENST00000894793		>ENSG00000079337	RAPGEF3	ENST00000963421		>ENSG00000106290	TAF6	ENST00000440225		>ENSG00000115919	KYNU	ENST00000410015						>ENSG00000071054	MAP4K4	ENST00000902141
				>ENSG00000103479	RBL2	ENST00000894794		>ENSG00000079337	RAPGEF3	ENST00000963422		>ENSG00000106290	TAF6	ENST00000451699		>ENSG00000115919	KYNU	ENST00000424385						>ENSG00000071054	MAP4K4	ENST00000933918
				>ENSG00000103479	RBL2	ENST00000937511		>ENSG00000080546	SESN1	ENST00000302071		>ENSG00000106290	TAF6	ENST00000452041		>ENSG00000115919	KYNU	ENST00000612147						>ENSG00000071054	MAP4K4	ENST00000933919
				>ENSG00000103479	RBL2	ENST00000949706		>ENSG00000080546	SESN1	ENST00000356644		>ENSG00000106290	TAF6	ENST00000452438		>ENSG00000115919	KYNU	ENST00000613664						>ENSG00000071054	MAP4K4	ENST00000933920
				>ENSG00000103479	RBL2	ENST00000949707		>ENSG00000080546	SESN1	ENST00000436639		>ENSG00000106290	TAF6	ENST00000453269		>ENSG00000115919	KYNU	ENST00000621320						>ENSG00000071054	MAP4K4	ENST00000933921
				>ENSG00000103479	RBL2	ENST00000949708		>ENSG00000080546	SESN1	ENST00000885410		>ENSG00000106290	TAF6	ENST00000460673		>ENSG00000115919	KYNU	ENST00000852076						>ENSG00000071054	MAP4K4	ENST00000933922
				>ENSG00000103479	RBL2	ENST00000949709		>ENSG00000081237	PTPRC	ENST00000348564		>ENSG00000106290	TAF6	ENST00000472509		>ENSG00000115919	KYNU	ENST00000852077						>ENSG00000071054	MAP4K4	ENST00000933923
				>ENSG00000103479	RBL2	ENST00000949710		>ENSG00000081237	PTPRC	ENST00000367364		>ENSG00000106290	TAF6	ENST00000493322		>ENSG00000115919	KYNU	ENST00000852078						>ENSG00000071054	MAP4K4	ENST00000933924
				>ENSG00000103479	RBL2	ENST00000949711		>ENSG00000081237	PTPRC	ENST00000413409		>ENSG00000106290	TAF6	ENST00000523306		>ENSG00000115919	KYNU	ENST00000852079						>ENSG00000071054	MAP4K4	ENST00000933925
				>ENSG00000103540	CCP110	ENST00000381396		>ENSG00000081237	PTPRC	ENST00000442510		>ENSG00000106290	TAF6	ENST00000686777		>ENSG00000115919	KYNU	ENST00000852080						>ENSG00000071054	MAP4K4	ENST00000971082
				>ENSG00000103540	CCP110	ENST00000396208		>ENSG00000081237	PTPRC	ENST00000697631		>ENSG00000106290	TAF6	ENST00000687151		>ENSG00000115919	KYNU	ENST00000852081						>ENSG00000071054	MAP4K4	ENST00000971083
				>ENSG00000103540	CCP110	ENST00000396212		>ENSG00000081237	PTPRC	ENST00000697632		>ENSG00000106290	TAF6	ENST00000687410		>ENSG00000115919	KYNU	ENST00000852082						>ENSG00000071054	MAP4K4	ENST00000971084
				>ENSG00000103540	CCP110	ENST00000562083		>ENSG00000081237	PTPRC	ENST00000697633		>ENSG00000106290	TAF6	ENST00000688343		>ENSG00000115919	KYNU	ENST00000852083						>ENSG00000071054	MAP4K4	ENST00000971085
				>ENSG00000103540	CCP110	ENST00000694978		>ENSG00000081237	PTPRC	ENST00000908298		>ENSG00000106290	TAF6	ENST00000688640		>ENSG00000115919	KYNU	ENST00000852084						>ENSG00000071054	MAP4K4	ENST00000971086
				>ENSG00000103540	CCP110	ENST00000901540		>ENSG00000081237	PTPRC	ENST00000908299		>ENSG00000106290	TAF6	ENST00000689284		>ENSG00000115919	KYNU	ENST00000852085						>ENSG00000071054	MAP4K4	ENST00000971087
				>ENSG00000103540	CCP110	ENST00000901541		>ENSG00000081237	PTPRC	ENST00000970623		>ENSG00000106290	TAF6	ENST00000689866		>ENSG00000115919	KYNU	ENST00000852086						>ENSG00000071054	MAP4K4	ENST00000971088
				>ENSG00000103540	CCP110	ENST00000901542		>ENSG00000081237	PTPRC	ENST00000970624		>ENSG00000106290	TAF6	ENST00000690602		>ENSG00000115919	KYNU	ENST00000852087						>ENSG00000071054	MAP4K4	ENST00000971089
				>ENSG00000103540	CCP110	ENST00000925924		>ENSG00000081237	PTPRC	ENST00000970625		>ENSG00000106290	TAF6	ENST00000691370		>ENSG00000115919	KYNU	ENST00000852088						>ENSG00000071054	MAP4K4	ENST00000971090
				>ENSG00000103540	CCP110	ENST00000925925		>ENSG00000081237	PTPRC	ENST00000970626		>ENSG00000106290	TAF6	ENST00000691534		>ENSG00000115919	KYNU	ENST00000970110						>ENSG00000071054	MAP4K4	ENST00000971091
				>ENSG00000103540	CCP110	ENST00000925926		>ENSG00000081985	IL12RB2	ENST00000262345		>ENSG00000106290	TAF6	ENST00000692466		>ENSG00000116016	EPAS1	ENST00000263734						>ENSG00000071054	MAP4K4	ENST00000971092
				>ENSG00000104228	TRIM35	ENST00000305364		>ENSG00000081985	IL12RB2	ENST00000371000		>ENSG00000106305	AIMP2	ENST00000223029		>ENSG00000116016	EPAS1	ENST00000861816						>ENSG00000071054	MAP4K4	ENST00000971093
				>ENSG00000104228	TRIM35	ENST00000521253		>ENSG00000081985	IL12RB2	ENST00000541374		>ENSG00000106305	AIMP2	ENST00000395236		>ENSG00000116016	EPAS1	ENST00000861817						>ENSG00000071054	MAP4K4	ENST00000971094
				>ENSG00000104228	TRIM35	ENST00000521283		>ENSG00000081985	IL12RB2	ENST00000544434		>ENSG00000106305	AIMP2	ENST00000415999		>ENSG00000116016	EPAS1	ENST00000861818						>ENSG00000071054	MAP4K4	ENST00000971095
				>ENSG00000104228	TRIM35	ENST00000853030		>ENSG00000081985	IL12RB2	ENST00000648487		>ENSG00000106443	PHF14	ENST00000403050		>ENSG00000116016	EPAS1	ENST00000861819						>ENSG00000071205	ARHGAP10	ENST00000336498
				>ENSG00000104290	FZD3	ENST00000240093		>ENSG00000081985	IL12RB2	ENST00000674203		>ENSG00000106443	PHF14	ENST00000423760		>ENSG00000116016	EPAS1	ENST00000861820						>ENSG00000071205	ARHGAP10	ENST00000507661
				>ENSG00000104290	FZD3	ENST00000537916		>ENSG00000081985	IL12RB2	ENST00000696754		>ENSG00000106443	PHF14	ENST00000521747		>ENSG00000118495	PLAGL1	ENST00000354765						>ENSG00000071205	ARHGAP10	ENST00000907164
				>ENSG00000104290	FZD3	ENST00000878250		>ENSG00000081985	IL12RB2	ENST00000696755		>ENSG00000106443	PHF14	ENST00000634607		>ENSG00000118495	PLAGL1	ENST00000360537						>ENSG00000071205	ARHGAP10	ENST00000907165
				>ENSG00000104290	FZD3	ENST00000927846		>ENSG00000081985	IL12RB2	ENST00000696757		>ENSG00000106483	SFRP4	ENST00000436072		>ENSG00000118495	PLAGL1	ENST00000367571						>ENSG00000071205	ARHGAP10	ENST00000907166
				>ENSG00000104290	FZD3	ENST00000927847		>ENSG00000081985	IL12RB2	ENST00000696758		>ENSG00000106571	GLI3	ENST00000395925		>ENSG00000118495	PLAGL1	ENST00000367572						>ENSG00000071205	ARHGAP10	ENST00000907167
				>ENSG00000104290	FZD3	ENST00000927848		>ENSG00000081985	IL12RB2	ENST00000696759		>ENSG00000106571	GLI3	ENST00000428534		>ENSG00000118495	PLAGL1	ENST00000416623						>ENSG00000071205	ARHGAP10	ENST00000907168
				>ENSG00000104320	NBN	ENST00000265433		>ENSG00000081985	IL12RB2	ENST00000946360		>ENSG00000106571	GLI3	ENST00000437480		>ENSG00000118495	PLAGL1	ENST00000437412						>ENSG00000071205	ARHGAP10	ENST00000907169
				>ENSG00000104320	NBN	ENST00000396252		>ENSG00000081985	IL12RB2	ENST00000946361		>ENSG00000106571	GLI3	ENST00000479210		>ENSG00000118495	PLAGL1	ENST00000444202						>ENSG00000071205	ARHGAP10	ENST00000959968
				>ENSG00000104320	NBN	ENST00000409330		>ENSG00000081985	IL12RB2	ENST00000946362		>ENSG00000106571	GLI3	ENST00000642432		>ENSG00000118495	PLAGL1	ENST00000625622						>ENSG00000071205	ARHGAP10	ENST00000959969
				>ENSG00000104320	NBN	ENST00000517337		>ENSG00000083642	PDS5B	ENST00000315596		>ENSG00000106571	GLI3	ENST00000677288		>ENSG00000118495	PLAGL1	ENST00000647880						>ENSG00000071205	ARHGAP10	ENST00000959970
				>ENSG00000104320	NBN	ENST00000523444		>ENSG00000083642	PDS5B	ENST00000450460		>ENSG00000106692	FKTN	ENST00000223528		>ENSG00000118495	PLAGL1	ENST00000649211						>ENSG00000071205	ARHGAP10	ENST00000959971
				>ENSG00000104320	NBN	ENST00000613033		>ENSG00000083642	PDS5B	ENST00000877451		>ENSG00000106692	FKTN	ENST00000357998		>ENSG00000118495	PLAGL1	ENST00000649307						>ENSG00000071205	ARHGAP10	ENST00000959972
				>ENSG00000104320	NBN	ENST00000697292		>ENSG00000083642	PDS5B	ENST00000877452		>ENSG00000106692	FKTN	ENST00000374705		>ENSG00000118495	PLAGL1	ENST00000650125						>ENSG00000071205	ARHGAP10	ENST00000959973
				>ENSG00000104320	NBN	ENST00000697293		>ENSG00000083642	PDS5B	ENST00000877453		>ENSG00000106692	FKTN	ENST00000448551		>ENSG00000118495	PLAGL1	ENST00000674357						>ENSG00000071205	ARHGAP10	ENST00000959974
				>ENSG00000104320	NBN	ENST00000697294		>ENSG00000083642	PDS5B	ENST00000921964		>ENSG00000106692	FKTN	ENST00000457847		>ENSG00000118495	PLAGL1	ENST00000891656						>ENSG00000072163	LIMS2	ENST00000324938
				>ENSG00000104320	NBN	ENST00000697295		>ENSG00000083642	PDS5B	ENST00000921965		>ENSG00000106692	FKTN	ENST00000602526		>ENSG00000118495	PLAGL1	ENST00000891657						>ENSG00000072163	LIMS2	ENST00000355119
				>ENSG00000104320	NBN	ENST00000697296		>ENSG00000083642	PDS5B	ENST00000921966		>ENSG00000106692	FKTN	ENST00000602661		>ENSG00000118495	PLAGL1	ENST00000891658						>ENSG00000072163	LIMS2	ENST00000409254
				>ENSG00000104320	NBN	ENST00000697298		>ENSG00000083642	PDS5B	ENST00000921967		>ENSG00000106692	FKTN	ENST00000642177		>ENSG00000118495	PLAGL1	ENST00000891659						>ENSG00000072163	LIMS2	ENST00000409286
				>ENSG00000104320	NBN	ENST00000697299		>ENSG00000083642	PDS5B	ENST00000921968		>ENSG00000106692	FKTN	ENST00000644273		>ENSG00000118495	PLAGL1	ENST00000891660						>ENSG00000072163	LIMS2	ENST00000409455
				>ENSG00000104320	NBN	ENST00000697300		>ENSG00000083642	PDS5B	ENST00000921969		>ENSG00000106692	FKTN	ENST00000674633		>ENSG00000118495	PLAGL1	ENST00000891661						>ENSG00000072163	LIMS2	ENST00000409754
				>ENSG00000104320	NBN	ENST00000697301		>ENSG00000083642	PDS5B	ENST00000921970		>ENSG00000106692	FKTN	ENST00000675443		>ENSG00000118495	PLAGL1	ENST00000891662						>ENSG00000072163	LIMS2	ENST00000409808
				>ENSG00000104320	NBN	ENST00000697302		>ENSG00000083642	PDS5B	ENST00000921971		>ENSG00000106692	FKTN	ENST00000675668		>ENSG00000118495	PLAGL1	ENST00000891663						>ENSG00000072163	LIMS2	ENST00000410011
				>ENSG00000104320	NBN	ENST00000697303		>ENSG00000083642	PDS5B	ENST00000921972		>ENSG00000106692	FKTN	ENST00000675695		>ENSG00000118495	PLAGL1	ENST00000891664						>ENSG00000072163	LIMS2	ENST00000410038
				>ENSG00000104320	NBN	ENST00000697304		>ENSG00000083642	PDS5B	ENST00000921973		>ENSG00000106692	FKTN	ENST00000675736		>ENSG00000118495	PLAGL1	ENST00000940615						>ENSG00000072163	LIMS2	ENST00000413578
				>ENSG00000104320	NBN	ENST00000697306		>ENSG00000085832	EPS15	ENST00000371730		>ENSG00000106692	FKTN	ENST00000676371		>ENSG00000118495	PLAGL1	ENST00000940616						>ENSG00000072163	LIMS2	ENST00000426981
				>ENSG00000104320	NBN	ENST00000697307		>ENSG00000085832	EPS15	ENST00000371733		>ENSG00000106799	TGFBR1	ENST00000374990		>ENSG00000118495	PLAGL1	ENST00000940617						>ENSG00000072163	LIMS2	ENST00000545738
				>ENSG00000104320	NBN	ENST00000697308		>ENSG00000085832	EPS15	ENST00000465467		>ENSG00000106799	TGFBR1	ENST00000374994		>ENSG00000118495	PLAGL1	ENST00000972058						>ENSG00000072163	LIMS2	ENST00000855737
				>ENSG00000104320	NBN	ENST00000697309		>ENSG00000085832	EPS15	ENST00000493793		>ENSG00000106799	TGFBR1	ENST00000546584		>ENSG00000118495	PLAGL1	ENST00000972059						>ENSG00000072163	LIMS2	ENST00000855738
				>ENSG00000104320	NBN	ENST00000697310		>ENSG00000085832	EPS15	ENST00000706287		>ENSG00000106799	TGFBR1	ENST00000547314		>ENSG00000118495	PLAGL1	ENST00000972060						>ENSG00000072163	LIMS2	ENST00000855739
				>ENSG00000104320	NBN	ENST00000697311		>ENSG00000085832	EPS15	ENST00000706288		>ENSG00000106799	TGFBR1	ENST00000548365		>ENSG00000118495	PLAGL1	ENST00000972061						>ENSG00000072163	LIMS2	ENST00000855740
				>ENSG00000104320	NBN	ENST00000697312		>ENSG00000085832	EPS15	ENST00000706291		>ENSG00000106799	TGFBR1	ENST00000549021		>ENSG00000118495	PLAGL1	ENST00000972062						>ENSG00000072163	LIMS2	ENST00000855741
				>ENSG00000104320	NBN	ENST00000697315		>ENSG00000085832	EPS15	ENST00000706292		>ENSG00000106799	TGFBR1	ENST00000549766		>ENSG00000118495	PLAGL1	ENST00000972063						>ENSG00000072163	LIMS2	ENST00000855742
				>ENSG00000104320	NBN	ENST00000883933		>ENSG00000085832	EPS15	ENST00000706293		>ENSG00000106799	TGFBR1	ENST00000550253		>ENSG00000118495	PLAGL1	ENST00000972064						>ENSG00000072163	LIMS2	ENST00000855743
				>ENSG00000104320	NBN	ENST00000883934		>ENSG00000085832	EPS15	ENST00000889375		>ENSG00000106799	TGFBR1	ENST00000552516		>ENSG00000118898	PPL	ENST00000345988						>ENSG00000072163	LIMS2	ENST00000855744
				>ENSG00000104320	NBN	ENST00000915948		>ENSG00000085832	EPS15	ENST00000889376		>ENSG00000106799	TGFBR1	ENST00000552573		>ENSG00000118898	PPL	ENST00000590782						>ENSG00000072163	LIMS2	ENST00000957031
				>ENSG00000104320	NBN	ENST00000969898		>ENSG00000085832	EPS15	ENST00000889377		>ENSG00000106799	TGFBR1	ENST00000698941		>ENSG00000118898	PPL	ENST00000923224						>ENSG00000072163	LIMS2	ENST00000957032
				>ENSG00000104320	NBN	ENST00000969899		>ENSG00000085832	EPS15	ENST00000889378		>ENSG00000106799	TGFBR1	ENST00000698942		>ENSG00000118898	PPL	ENST00000923225						>ENSG00000073282	TP63	ENST00000264731
				>ENSG00000104320	NBN	ENST00000969900		>ENSG00000085832	EPS15	ENST00000889379		>ENSG00000106799	TGFBR1	ENST00000714347		>ENSG00000118898	PPL	ENST00000950847						>ENSG00000073282	TP63	ENST00000320472
				>ENSG00000104499	GML	ENST00000220940		>ENSG00000085832	EPS15	ENST00000889380		>ENSG00000106799	TGFBR1	ENST00000714350		>ENSG00000118898	PPL	ENST00000950848						>ENSG00000073282	TP63	ENST00000354600
				>ENSG00000104885	DOT1L	ENST00000398665		>ENSG00000085832	EPS15	ENST00000889381		>ENSG00000106799	TGFBR1	ENST00000714351		>ENSG00000119888	EPCAM	ENST00000263735						>ENSG00000073282	TP63	ENST00000418709
				>ENSG00000104885	DOT1L	ENST00000457590		>ENSG00000085832	EPS15	ENST00000889382		>ENSG00000106809	OGN	ENST00000262551		>ENSG00000119888	EPCAM	ENST00000405271						>ENSG00000073282	TP63	ENST00000437221
				>ENSG00000104885	DOT1L	ENST00000478937		>ENSG00000085832	EPS15	ENST00000889383		>ENSG00000106809	OGN	ENST00000375561		>ENSG00000119888	EPCAM	ENST00000456133						>ENSG00000073536	NLE1	ENST00000360831
				>ENSG00000104885	DOT1L	ENST00000586024		>ENSG00000085832	EPS15	ENST00000889384		>ENSG00000106991	ENG	ENST00000344849		>ENSG00000119888	EPCAM	ENST00000895681						>ENSG00000073536	NLE1	ENST00000442241
				>ENSG00000104885	DOT1L	ENST00000936177		>ENSG00000085832	EPS15	ENST00000889385		>ENSG00000106991	ENG	ENST00000373203		>ENSG00000119888	EPCAM	ENST00000895682						>ENSG00000073536	NLE1	ENST00000586869
				>ENSG00000104972	LILRB1	ENST00000324602		>ENSG00000085832	EPS15	ENST00000889386		>ENSG00000106991	ENG	ENST00000462196		>ENSG00000119888	EPCAM	ENST00000895683						>ENSG00000073536	NLE1	ENST00000588019
				>ENSG00000104972	LILRB1	ENST00000396315		>ENSG00000085832	EPS15	ENST00000889387		>ENSG00000106991	ENG	ENST00000480266		>ENSG00000119888	EPCAM	ENST00000895684						>ENSG00000073536	NLE1	ENST00000588642
				>ENSG00000104972	LILRB1	ENST00000396317		>ENSG00000085832	EPS15	ENST00000889388		>ENSG00000106991	ENG	ENST00000713957		>ENSG00000119888	EPCAM	ENST00000895685						>ENSG00000073536	NLE1	ENST00000589367
				>ENSG00000104972	LILRB1	ENST00000396327		>ENSG00000085832	EPS15	ENST00000889389		>ENSG00000106991	ENG	ENST00000713996		>ENSG00000119888	EPCAM	ENST00000934495						>ENSG00000073536	NLE1	ENST00000932057
				>ENSG00000104972	LILRB1	ENST00000396331		>ENSG00000085832	EPS15	ENST00000889390		>ENSG00000106991	ENG	ENST00000713997		>ENSG00000119888	EPCAM	ENST00000934496						>ENSG00000074317	SNCB	ENST00000310112
				>ENSG00000104972	LILRB1	ENST00000396332		>ENSG00000085832	EPS15	ENST00000926816		>ENSG00000106991	ENG	ENST00000714046		>ENSG00000120708	TGFBI	ENST00000442011						>ENSG00000074317	SNCB	ENST00000393693
				>ENSG00000104972	LILRB1	ENST00000421584		>ENSG00000085832	EPS15	ENST00000926817		>ENSG00000106991	ENG	ENST00000714047		>ENSG00000120708	TGFBI	ENST00000503087						>ENSG00000074317	SNCB	ENST00000506696
				>ENSG00000104972	LILRB1	ENST00000427581		>ENSG00000085832	EPS15	ENST00000926818		>ENSG00000106991	ENG	ENST00000714077		>ENSG00000120708	TGFBI	ENST00000507018						>ENSG00000074317	SNCB	ENST00000510387
				>ENSG00000104972	LILRB1	ENST00000890794		>ENSG00000085832	EPS15	ENST00000926819		>ENSG00000106991	ENG	ENST00000714081		>ENSG00000120708	TGFBI	ENST00000508076						>ENSG00000074317	SNCB	ENST00000614675
				>ENSG00000104972	LILRB1	ENST00000890795		>ENSG00000085832	EPS15	ENST00000956027		>ENSG00000106991	ENG	ENST00000886303		>ENSG00000120708	TGFBI	ENST00000509485						>ENSG00000074317	SNCB	ENST00000862608
				>ENSG00000104972	LILRB1	ENST00000890796		>ENSG00000085832	EPS15	ENST00000956028		>ENSG00000106991	ENG	ENST00000886304		>ENSG00000120708	TGFBI	ENST00000514554						>ENSG00000074317	SNCB	ENST00000862609
				>ENSG00000104972	LILRB1	ENST00000890797		>ENSG00000085832	EPS15	ENST00000956029		>ENSG00000106991	ENG	ENST00000886305		>ENSG00000120708	TGFBI	ENST00000604555						>ENSG00000074317	SNCB	ENST00000862610
				>ENSG00000104972	LILRB1	ENST00000890798		>ENSG00000085832	EPS15	ENST00000956030		>ENSG00000106991	ENG	ENST00000886309		>ENSG00000120885	CLU	ENST00000316403						>ENSG00000074317	SNCB	ENST00000862611
				>ENSG00000104972	LILRB1	ENST00000890799		>ENSG00000085832	EPS15	ENST00000956031		>ENSG00000107317	PTGDS	ENST00000371625		>ENSG00000120885	CLU	ENST00000405140						>ENSG00000074317	SNCB	ENST00000862612
				>ENSG00000104972	LILRB1	ENST00000890800		>ENSG00000085832	EPS15	ENST00000956032		>ENSG00000107317	PTGDS	ENST00000444903		>ENSG00000120885	CLU	ENST00000521770						>ENSG00000074317	SNCB	ENST00000862613
				>ENSG00000104972	LILRB1	ENST00000890801		>ENSG00000085832	EPS15	ENST00000956033		>ENSG00000107317	PTGDS	ENST00000446677		>ENSG00000120885	CLU	ENST00000523500						>ENSG00000074317	SNCB	ENST00000912556
				>ENSG00000104972	LILRB1	ENST00000890802		>ENSG00000086991	NOX4	ENST00000263317		>ENSG00000107317	PTGDS	ENST00000851752		>ENSG00000120885	CLU	ENST00000877514						>ENSG00000074317	SNCB	ENST00000912557
				>ENSG00000104972	LILRB1	ENST00000890803		>ENSG00000086991	NOX4	ENST00000343727		>ENSG00000107317	PTGDS	ENST00000851757		>ENSG00000120885	CLU	ENST00000877515						>ENSG00000074317	SNCB	ENST00000912558
				>ENSG00000104972	LILRB1	ENST00000955134		>ENSG00000086991	NOX4	ENST00000393282		>ENSG00000107317	PTGDS	ENST00000851760		>ENSG00000120885	CLU	ENST00000877516						>ENSG00000074317	SNCB	ENST00000912559
				>ENSG00000104972	LILRB1	ENST00000955135		>ENSG00000086991	NOX4	ENST00000424319		>ENSG00000107317	PTGDS	ENST00000851762		>ENSG00000120885	CLU	ENST00000877517						>ENSG00000074317	SNCB	ENST00000946187
				>ENSG00000104972	LILRB1	ENST00000955136		>ENSG00000086991	NOX4	ENST00000525196		>ENSG00000107485	GATA3	ENST00000346208		>ENSG00000120885	CLU	ENST00000877518						>ENSG00000074317	SNCB	ENST00000946188
				>ENSG00000104972	LILRB1	ENST00000955137		>ENSG00000086991	NOX4	ENST00000527626		>ENSG00000107485	GATA3	ENST00000379328		>ENSG00000120885	CLU	ENST00000877519						>ENSG00000074317	SNCB	ENST00000946189
				>ENSG00000104972	LILRB1	ENST00000955138		>ENSG00000086991	NOX4	ENST00000527956		>ENSG00000107485	GATA3	ENST00000461472		>ENSG00000120885	CLU	ENST00000877520						>ENSG00000074317	SNCB	ENST00000946190
				>ENSG00000104972	LILRB1	ENST00000955139		>ENSG00000086991	NOX4	ENST00000528341		>ENSG00000107738	VSIR	ENST00000394957		>ENSG00000120885	CLU	ENST00000877521						>ENSG00000074317	SNCB	ENST00000946191
				>ENSG00000104972	LILRB1	ENST00000955140		>ENSG00000086991	NOX4	ENST00000529343		>ENSG00000107738	VSIR	ENST00000866270		>ENSG00000120885	CLU	ENST00000877522						>ENSG00000074317	SNCB	ENST00000946192
				>ENSG00000104972	LILRB1	ENST00000955141		>ENSG00000086991	NOX4	ENST00000532825		>ENSG00000107738	VSIR	ENST00000866271		>ENSG00000120885	CLU	ENST00000877523						>ENSG00000074317	SNCB	ENST00000946193
				>ENSG00000104972	LILRB1	ENST00000955142		>ENSG00000086991	NOX4	ENST00000534731		>ENSG00000107738	VSIR	ENST00000866272		>ENSG00000120885	CLU	ENST00000877524						>ENSG00000074317	SNCB	ENST00000946194
				>ENSG00000104972	LILRB1	ENST00000955143		>ENSG00000086991	NOX4	ENST00000936348		>ENSG00000107816	LZTS2	ENST00000370220		>ENSG00000120885	CLU	ENST00000877525						>ENSG00000074317	SNCB	ENST00000946195
				>ENSG00000104972	LILRB1	ENST00000955144		>ENSG00000086991	NOX4	ENST00000942524		>ENSG00000107816	LZTS2	ENST00000370223		>ENSG00000120885	CLU	ENST00000877526						>ENSG00000074317	SNCB	ENST00000946196
				>ENSG00000105325	FZR1	ENST00000441788		>ENSG00000087085	ACHE	ENST00000241069		>ENSG00000107816	LZTS2	ENST00000454422		>ENSG00000120885	CLU	ENST00000877527						>ENSG00000074317	SNCB	ENST00000946197
				>ENSG00000105325	FZR1	ENST00000591290		>ENSG00000087085	ACHE	ENST00000302913		>ENSG00000107816	LZTS2	ENST00000853699		>ENSG00000120885	CLU	ENST00000877528						>ENSG00000074317	SNCB	ENST00000946198
				>ENSG00000105325	FZR1	ENST00000652521		>ENSG00000087085	ACHE	ENST00000411582		>ENSG00000107816	LZTS2	ENST00000853705		>ENSG00000120885	CLU	ENST00000877529						>ENSG00000074842	MYDGF	ENST00000262947
				>ENSG00000105325	FZR1	ENST00000876598		>ENSG00000087085	ACHE	ENST00000412389		>ENSG00000107816	LZTS2	ENST00000853708		>ENSG00000120885	CLU	ENST00000877530						>ENSG00000074842	MYDGF	ENST00000599630
				>ENSG00000105325	FZR1	ENST00000876599		>ENSG00000087085	ACHE	ENST00000419336		>ENSG00000107937	GTPBP4	ENST00000360803		>ENSG00000120885	CLU	ENST00000877531						>ENSG00000074842	MYDGF	ENST00000599761
				>ENSG00000105325	FZR1	ENST00000876600		>ENSG00000087085	ACHE	ENST00000428317		>ENSG00000107937	GTPBP4	ENST00000892145		>ENSG00000120885	CLU	ENST00000877532						>ENSG00000074842	MYDGF	ENST00000908999
				>ENSG00000105325	FZR1	ENST00000876601		>ENSG00000087085	ACHE	ENST00000440755		>ENSG00000107937	GTPBP4	ENST00000892149		>ENSG00000120885	CLU	ENST00000877533						>ENSG00000075388	FGF4	ENST00000168712
				>ENSG00000105325	FZR1	ENST00000876602		>ENSG00000087085	ACHE	ENST00000442452		>ENSG00000107954	NEURL1	ENST00000369780		>ENSG00000120885	CLU	ENST00000877534						>ENSG00000075891	PAX2	ENST00000355243
				>ENSG00000105325	FZR1	ENST00000876603		>ENSG00000087085	ACHE	ENST00000454485		>ENSG00000108061	SHOC2	ENST00000265277		>ENSG00000120885	CLU	ENST00000877535						>ENSG00000075891	PAX2	ENST00000361791
				>ENSG00000105325	FZR1	ENST00000876604		>ENSG00000087085	ACHE	ENST00000894903		>ENSG00000108061	SHOC2	ENST00000369452		>ENSG00000120885	CLU	ENST00000877536						>ENSG00000075891	PAX2	ENST00000370296
				>ENSG00000105325	FZR1	ENST00000876605		>ENSG00000087085	ACHE	ENST00000894904		>ENSG00000108061	SHOC2	ENST00000451838		>ENSG00000120885	CLU	ENST00000877537						>ENSG00000075891	PAX2	ENST00000427256
				>ENSG00000105325	FZR1	ENST00000928282		>ENSG00000087085	ACHE	ENST00000894905		>ENSG00000108061	SHOC2	ENST00000685613		>ENSG00000120885	CLU	ENST00000877538						>ENSG00000075891	PAX2	ENST00000428433
				>ENSG00000105325	FZR1	ENST00000928283		>ENSG00000087085	ACHE	ENST00000894906		>ENSG00000108061	SHOC2	ENST00000688928		>ENSG00000120885	CLU	ENST00000877539						>ENSG00000075891	PAX2	ENST00000679374
				>ENSG00000105325	FZR1	ENST00000928284		>ENSG00000087085	ACHE	ENST00000894907		>ENSG00000108061	SHOC2	ENST00000689997		>ENSG00000120885	CLU	ENST00000877540						>ENSG00000075891	PAX2	ENST00000707078
				>ENSG00000105325	FZR1	ENST00000928285		>ENSG00000087085	ACHE	ENST00000894908		>ENSG00000108061	SHOC2	ENST00000691903		>ENSG00000120885	CLU	ENST00000877541						>ENSG00000075891	PAX2	ENST00000707079
				>ENSG00000105325	FZR1	ENST00000928286		>ENSG00000087085	ACHE	ENST00000894909		>ENSG00000108576	SLC6A4	ENST00000261707		>ENSG00000120885	CLU	ENST00000877542						>ENSG00000075891	PAX2	ENST00000884893
				>ENSG00000105325	FZR1	ENST00000951911		>ENSG00000087085	ACHE	ENST00000894910		>ENSG00000108576	SLC6A4	ENST00000401766		>ENSG00000120885	CLU	ENST00000877543						>ENSG00000075891	PAX2	ENST00000884894
				>ENSG00000105325	FZR1	ENST00000951912		>ENSG00000087085	ACHE	ENST00000894911		>ENSG00000108576	SLC6A4	ENST00000579221		>ENSG00000120885	CLU	ENST00000877544						>ENSG00000075945	KIFAP3	ENST00000361580
				>ENSG00000105325	FZR1	ENST00000951913		>ENSG00000087085	ACHE	ENST00000932266		>ENSG00000108576	SLC6A4	ENST00000650711		>ENSG00000120885	CLU	ENST00000877545						>ENSG00000075945	KIFAP3	ENST00000367765
				>ENSG00000105329	TGFB1	ENST00000221930		>ENSG00000087085	ACHE	ENST00000932267		>ENSG00000108576	SLC6A4	ENST00000855096		>ENSG00000120885	CLU	ENST00000877546						>ENSG00000075945	KIFAP3	ENST00000367767
				>ENSG00000105329	TGFB1	ENST00000600196		>ENSG00000087085	ACHE	ENST00000956361		>ENSG00000108576	SLC6A4	ENST00000855100		>ENSG00000120885	CLU	ENST00000877547						>ENSG00000075945	KIFAP3	ENST00000490550
				>ENSG00000105329	TGFB1	ENST00000677934		>ENSG00000087085	ACHE	ENST00000956362		>ENSG00000108590	MED31	ENST00000225728		>ENSG00000120885	CLU	ENST00000877548						>ENSG00000075945	KIFAP3	ENST00000538366
				>ENSG00000105329	TGFB1	ENST00000890114		>ENSG00000087085	ACHE	ENST00000956363		>ENSG00000108590	MED31	ENST00000574128		>ENSG00000120885	CLU	ENST00000877549						>ENSG00000076248	UNG	ENST00000242576
				>ENSG00000105329	TGFB1	ENST00000966383		>ENSG00000087250	MT3	ENST00000200691		>ENSG00000108590	MED31	ENST00000575197		>ENSG00000120885	CLU	ENST00000877550						>ENSG00000076248	UNG	ENST00000336865
				>ENSG00000105329	TGFB1	ENST00000966384		>ENSG00000087250	MT3	ENST00000561640		>ENSG00000108691	CCL2	ENST00000225831		>ENSG00000120885	CLU	ENST00000877551						>ENSG00000076248	UNG	ENST00000446767
				>ENSG00000105373	NOP53	ENST00000246802		>ENSG00000087250	MT3	ENST00000565838		>ENSG00000108691	CCL2	ENST00000580907		>ENSG00000120885	CLU	ENST00000877552						>ENSG00000076248	UNG	ENST00000539287
				>ENSG00000105373	NOP53	ENST00000595143		>ENSG00000087250	MT3	ENST00000570176		>ENSG00000108700	CCL8	ENST00000394620		>ENSG00000120885	CLU	ENST00000877553						>ENSG00000076248	UNG	ENST00000699559
				>ENSG00000105373	NOP53	ENST00000597985		>ENSG00000087250	MT3	ENST00000956704		>ENSG00000108946	PRKAR1A	ENST00000358598		>ENSG00000120885	CLU	ENST00000877554						>ENSG00000076248	UNG	ENST00000699560
				>ENSG00000105373	NOP53	ENST00000598959		>ENSG00000087494	PTHLH	ENST00000201015		>ENSG00000108946	PRKAR1A	ENST00000392710		>ENSG00000120885	CLU	ENST00000877555						>ENSG00000076248	UNG	ENST00000699561
				>ENSG00000105373	NOP53	ENST00000856732		>ENSG00000087494	PTHLH	ENST00000395868		>ENSG00000108946	PRKAR1A	ENST00000392711		>ENSG00000120885	CLU	ENST00000877556						>ENSG00000076248	UNG	ENST00000699562
				>ENSG00000105373	NOP53	ENST00000856733		>ENSG00000087494	PTHLH	ENST00000395872		>ENSG00000108946	PRKAR1A	ENST00000536854		>ENSG00000120885	CLU	ENST00000877557						>ENSG00000076248	UNG	ENST00000699563
				>ENSG00000105373	NOP53	ENST00000856734		>ENSG00000087494	PTHLH	ENST00000535992		>ENSG00000108946	PRKAR1A	ENST00000585427		>ENSG00000120885	CLU	ENST00000877558						>ENSG00000076248	UNG	ENST00000699564
				>ENSG00000105373	NOP53	ENST00000917283		>ENSG00000087494	PTHLH	ENST00000538310		>ENSG00000108946	PRKAR1A	ENST00000585608		>ENSG00000120885	CLU	ENST00000912677						>ENSG00000076248	UNG	ENST00000699565
				>ENSG00000105373	NOP53	ENST00000917284		>ENSG00000087494	PTHLH	ENST00000539239		>ENSG00000108946	PRKAR1A	ENST00000585981		>ENSG00000120885	CLU	ENST00000967026						>ENSG00000076248	UNG	ENST00000699566
				>ENSG00000105373	NOP53	ENST00000953484		>ENSG00000087494	PTHLH	ENST00000545234		>ENSG00000108946	PRKAR1A	ENST00000586397		>ENSG00000120885	CLU	ENST00000967027						>ENSG00000076248	UNG	ENST00000699567
				>ENSG00000105393	BABAM1	ENST00000359435		>ENSG00000087494	PTHLH	ENST00000851935		>ENSG00000108946	PRKAR1A	ENST00000586541		>ENSG00000120885	CLU	ENST00000967028						>ENSG00000076248	UNG	ENST00000931116
				>ENSG00000105393	BABAM1	ENST00000594247		>ENSG00000087494	PTHLH	ENST00000963668		>ENSG00000108946	PRKAR1A	ENST00000588178		>ENSG00000120885	CLU	ENST00000967029						>ENSG00000076248	UNG	ENST00000931117
				>ENSG00000105393	BABAM1	ENST00000595632		>ENSG00000087494	PTHLH	ENST00000963669		>ENSG00000108946	PRKAR1A	ENST00000588188		>ENSG00000122862	SRGN	ENST00000242465						>ENSG00000076248	UNG	ENST00000931118
				>ENSG00000105393	BABAM1	ENST00000598188		>ENSG00000087494	PTHLH	ENST00000963670		>ENSG00000108946	PRKAR1A	ENST00000589017		>ENSG00000122862	SRGN	ENST00000718456						>ENSG00000076248	UNG	ENST00000931119
				>ENSG00000105393	BABAM1	ENST00000598567		>ENSG00000088325	TPX2	ENST00000300403		>ENSG00000108946	PRKAR1A	ENST00000589228		>ENSG00000122870	BICC1	ENST00000263103						>ENSG00000076321	KLHL20	ENST00000209884
				>ENSG00000105393	BABAM1	ENST00000601043		>ENSG00000088325	TPX2	ENST00000340513		>ENSG00000108946	PRKAR1A	ENST00000589480		>ENSG00000122870	BICC1	ENST00000373886						>ENSG00000076321	KLHL20	ENST00000875485
				>ENSG00000105393	BABAM1	ENST00000601171		>ENSG00000088325	TPX2	ENST00000853939		>ENSG00000108946	PRKAR1A	ENST00000592800		>ENSG00000124107	SLPI	ENST00000338380						>ENSG00000076321	KLHL20	ENST00000875486
				>ENSG00000105393	BABAM1	ENST00000601232		>ENSG00000088325	TPX2	ENST00000853940		>ENSG00000109062	NHERF1	ENST00000262613		>ENSG00000125144	MT1G	ENST00000379811						>ENSG00000076321	KLHL20	ENST00000875487
				>ENSG00000105393	BABAM1	ENST00000863364		>ENSG00000088325	TPX2	ENST00000853941		>ENSG00000109062	NHERF1	ENST00000413388		>ENSG00000125144	MT1G	ENST00000444837						>ENSG00000076321	KLHL20	ENST00000875488
				>ENSG00000105393	BABAM1	ENST00000863365		>ENSG00000088325	TPX2	ENST00000853942		>ENSG00000109062	NHERF1	ENST00000581356		>ENSG00000125144	MT1G	ENST00000569500						>ENSG00000076321	KLHL20	ENST00000945315
				>ENSG00000105393	BABAM1	ENST00000863366		>ENSG00000088325	TPX2	ENST00000853943		>ENSG00000109062	NHERF1	ENST00000851800		>ENSG00000125144	MT1G	ENST00000929125						>ENSG00000077092	RARB	ENST00000330688
				>ENSG00000105393	BABAM1	ENST00000863367		>ENSG00000088325	TPX2	ENST00000853944		>ENSG00000109062	NHERF1	ENST00000851801		>ENSG00000125148	MT2A	ENST00000245185						>ENSG00000077092	RARB	ENST00000383772
				>ENSG00000105393	BABAM1	ENST00000863368		>ENSG00000088325	TPX2	ENST00000853945		>ENSG00000109062	NHERF1	ENST00000851802		>ENSG00000125148	MT2A	ENST00000561491						>ENSG00000077092	RARB	ENST00000437042
				>ENSG00000105393	BABAM1	ENST00000863369		>ENSG00000088325	TPX2	ENST00000853946		>ENSG00000109099	PMP22	ENST00000312280		>ENSG00000125148	MT2A	ENST00000931885						>ENSG00000077092	RARB	ENST00000458646
				>ENSG00000105393	BABAM1	ENST00000863370		>ENSG00000088325	TPX2	ENST00000853947		>ENSG00000109099	PMP22	ENST00000395936		>ENSG00000125266	EFNB2	ENST00000646441						>ENSG00000077092	RARB	ENST00000479097
				>ENSG00000105393	BABAM1	ENST00000863371		>ENSG00000088325	TPX2	ENST00000853948		>ENSG00000109099	PMP22	ENST00000395938		>ENSG00000125266	EFNB2	ENST00000955444						>ENSG00000077092	RARB	ENST00000480001
				>ENSG00000105393	BABAM1	ENST00000863372		>ENSG00000088325	TPX2	ENST00000853949		>ENSG00000109099	PMP22	ENST00000426385		>ENSG00000125398	SOX9	ENST00000245479						>ENSG00000077092	RARB	ENST00000685523
				>ENSG00000105393	BABAM1	ENST00000863373		>ENSG00000088325	TPX2	ENST00000853950		>ENSG00000109099	PMP22	ENST00000494511		>ENSG00000125398	SOX9	ENST00000877559						>ENSG00000077092	RARB	ENST00000686715
				>ENSG00000105393	BABAM1	ENST00000863374		>ENSG00000088325	TPX2	ENST00000853951		>ENSG00000109099	PMP22	ENST00000580584		>ENSG00000127824	TUBA4A	ENST00000248437						>ENSG00000077092	RARB	ENST00000687083
				>ENSG00000105393	BABAM1	ENST00000863375		>ENSG00000088325	TPX2	ENST00000853952		>ENSG00000109099	PMP22	ENST00000612492		>ENSG00000127824	TUBA4A	ENST00000392088						>ENSG00000077092	RARB	ENST00000687353
				>ENSG00000105393	BABAM1	ENST00000863376		>ENSG00000088325	TPX2	ENST00000853953		>ENSG00000109099	PMP22	ENST00000644020		>ENSG00000127824	TUBA4A	ENST00000875456						>ENSG00000077092	RARB	ENST00000687676
				>ENSG00000105393	BABAM1	ENST00000863377		>ENSG00000088325	TPX2	ENST00000934050		>ENSG00000109099	PMP22	ENST00000674651		>ENSG00000127920	GNG11	ENST00000248564						>ENSG00000077092	RARB	ENST00000688892
				>ENSG00000105393	BABAM1	ENST00000863378		>ENSG00000088325	TPX2	ENST00000934051		>ENSG00000109099	PMP22	ENST00000674947		>ENSG00000128340	RAC2	ENST00000249071						>ENSG00000077092	RARB	ENST00000689700
				>ENSG00000105393	BABAM1	ENST00000922109		>ENSG00000088325	TPX2	ENST00000934052		>ENSG00000109099	PMP22	ENST00000675350		>ENSG00000128340	RAC2	ENST00000401529						>ENSG00000077092	RARB	ENST00000690398
				>ENSG00000105393	BABAM1	ENST00000922110		>ENSG00000088325	TPX2	ENST00000934053		>ENSG00000109099	PMP22	ENST00000675551		>ENSG00000128340	RAC2	ENST00000406508						>ENSG00000077092	RARB	ENST00000691580
				>ENSG00000105393	BABAM1	ENST00000922111		>ENSG00000088325	TPX2	ENST00000934054		>ENSG00000109099	PMP22	ENST00000675808		>ENSG00000128340	RAC2	ENST00000870381						>ENSG00000077092	RARB	ENST00000691912
				>ENSG00000105393	BABAM1	ENST00000922112		>ENSG00000088325	TPX2	ENST00000934055		>ENSG00000109099	PMP22	ENST00000675854		>ENSG00000128340	RAC2	ENST00000870382						>ENSG00000077092	RARB	ENST00000692640
				>ENSG00000105393	BABAM1	ENST00000922113		>ENSG00000088325	TPX2	ENST00000934056		>ENSG00000109099	PMP22	ENST00000676161		>ENSG00000128340	RAC2	ENST00000870383						>ENSG00000077092	RARB	ENST00000693261
				>ENSG00000105393	BABAM1	ENST00000922114		>ENSG00000088325	TPX2	ENST00000934057		>ENSG00000109099	PMP22	ENST00000676329		>ENSG00000128422	KRT17	ENST00000311208						>ENSG00000077092	RARB	ENST00000693580
				>ENSG00000105393	BABAM1	ENST00000922115		>ENSG00000088325	TPX2	ENST00000934058		>ENSG00000109099	PMP22	ENST00000901370		>ENSG00000128422	KRT17	ENST00000648859						>ENSG00000077092	RARB	ENST00000908036
				>ENSG00000105393	BABAM1	ENST00000922116		>ENSG00000088325	TPX2	ENST00000934059		>ENSG00000109099	PMP22	ENST00000901371		>ENSG00000128422	KRT17	ENST00000862596						>ENSG00000077092	RARB	ENST00000947306
				>ENSG00000105393	BABAM1	ENST00000922117		>ENSG00000088325	TPX2	ENST00000934060		>ENSG00000109099	PMP22	ENST00000901372		>ENSG00000128567	PODXL	ENST00000322985						>ENSG00000078061	ARAF	ENST00000377039
				>ENSG00000105393	BABAM1	ENST00000922118		>ENSG00000088325	TPX2	ENST00000934061		>ENSG00000109132	PHOX2B	ENST00000226382		>ENSG00000128567	PODXL	ENST00000378555						>ENSG00000078061	ARAF	ENST00000377045
				>ENSG00000105393	BABAM1	ENST00000922119		>ENSG00000088325	TPX2	ENST00000934062		>ENSG00000109471	IL2	ENST00000226730		>ENSG00000128567	PODXL	ENST00000446198						>ENSG00000078061	ARAF	ENST00000895638
				>ENSG00000105393	BABAM1	ENST00000922120		>ENSG00000088325	TPX2	ENST00000934063		>ENSG00000109670	FBXW7	ENST00000281708		>ENSG00000128567	PODXL	ENST00000875715						>ENSG00000078061	ARAF	ENST00000895639
				>ENSG00000105393	BABAM1	ENST00000922121		>ENSG00000088325	TPX2	ENST00000934064		>ENSG00000109670	FBXW7	ENST00000296555		>ENSG00000128567	PODXL	ENST00000875716						>ENSG00000078061	ARAF	ENST00000895640
				>ENSG00000105393	BABAM1	ENST00000922122		>ENSG00000088325	TPX2	ENST00000934065		>ENSG00000109670	FBXW7	ENST00000393956		>ENSG00000128567	PODXL	ENST00000875717						>ENSG00000078061	ARAF	ENST00000895641
				>ENSG00000105393	BABAM1	ENST00000922123		>ENSG00000089012	SIRPG	ENST00000303415		>ENSG00000109670	FBXW7	ENST00000603548		>ENSG00000128567	PODXL	ENST00000875718						>ENSG00000078061	ARAF	ENST00000895642
				>ENSG00000105393	BABAM1	ENST00000922124		>ENSG00000089012	SIRPG	ENST00000344103		>ENSG00000109670	FBXW7	ENST00000603841		>ENSG00000128567	PODXL	ENST00000875719						>ENSG00000078061	ARAF	ENST00000895643
				>ENSG00000105393	BABAM1	ENST00000922125		>ENSG00000089012	SIRPG	ENST00000381580		>ENSG00000109670	FBXW7	ENST00000604872		>ENSG00000128567	PODXL	ENST00000875720						>ENSG00000078061	ARAF	ENST00000895644
				>ENSG00000105393	BABAM1	ENST00000922126		>ENSG00000089012	SIRPG	ENST00000381583		>ENSG00000109670	FBXW7	ENST00000703551		>ENSG00000128567	PODXL	ENST00000875721						>ENSG00000078061	ARAF	ENST00000895645
				>ENSG00000105393	BABAM1	ENST00000922127		>ENSG00000089012	SIRPG	ENST00000885694		>ENSG00000109670	FBXW7	ENST00000865658		>ENSG00000128567	PODXL	ENST00000923667						>ENSG00000078061	ARAF	ENST00000895646
				>ENSG00000105393	BABAM1	ENST00000922128		>ENSG00000089225	TBX5	ENST00000310346		>ENSG00000109756	RAPGEF2	ENST00000264431		>ENSG00000128567	PODXL	ENST00000923668						>ENSG00000078061	ARAF	ENST00000895647
				>ENSG00000105393	BABAM1	ENST00000922129		>ENSG00000089225	TBX5	ENST00000349716		>ENSG00000109756	RAPGEF2	ENST00000505026		>ENSG00000128567	PODXL	ENST00000923669						>ENSG00000078061	ARAF	ENST00000895648
				>ENSG00000105393	BABAM1	ENST00000922130		>ENSG00000089225	TBX5	ENST00000405440		>ENSG00000109756	RAPGEF2	ENST00000644902		>ENSG00000128567	PODXL	ENST00000923670						>ENSG00000078061	ARAF	ENST00000895649
				>ENSG00000105393	BABAM1	ENST00000922131		>ENSG00000089225	TBX5	ENST00000860921		>ENSG00000109756	RAPGEF2	ENST00000691494		>ENSG00000128567	PODXL	ENST00000923671						>ENSG00000078061	ARAF	ENST00000895650
				>ENSG00000105393	BABAM1	ENST00000951792		>ENSG00000089225	TBX5	ENST00000860922		>ENSG00000109819	PPARGC1A	ENST00000264867		>ENSG00000128567	PODXL	ENST00000923672						>ENSG00000078061	ARAF	ENST00000895651
				>ENSG00000105393	BABAM1	ENST00000951793		>ENSG00000089225	TBX5	ENST00000860923		>ENSG00000109819	PPARGC1A	ENST00000506055		>ENSG00000128567	PODXL	ENST00000923673						>ENSG00000078061	ARAF	ENST00000895652
				>ENSG00000105393	BABAM1	ENST00000951794		>ENSG00000089225	TBX5	ENST00000860924		>ENSG00000109819	PPARGC1A	ENST00000507380		>ENSG00000128567	PODXL	ENST00000923674						>ENSG00000078061	ARAF	ENST00000895653
				>ENSG00000105393	BABAM1	ENST00000951795		>ENSG00000089225	TBX5	ENST00000860925		>ENSG00000109819	PPARGC1A	ENST00000513205		>ENSG00000128567	PODXL	ENST00000923675						>ENSG00000078061	ARAF	ENST00000895654
				>ENSG00000105393	BABAM1	ENST00000951796		>ENSG00000089225	TBX5	ENST00000860926		>ENSG00000109819	PPARGC1A	ENST00000613098		>ENSG00000129422	MTUS1	ENST00000262102						>ENSG00000078061	ARAF	ENST00000895655
				>ENSG00000105393	BABAM1	ENST00000951797		>ENSG00000089225	TBX5	ENST00000860927		>ENSG00000109906	ZBTB16	ENST00000335953		>ENSG00000129422	MTUS1	ENST00000297488						>ENSG00000078061	ARAF	ENST00000895656
				>ENSG00000105393	BABAM1	ENST00000951798		>ENSG00000089225	TBX5	ENST00000860928		>ENSG00000109906	ZBTB16	ENST00000392996		>ENSG00000129422	MTUS1	ENST00000381861						>ENSG00000078061	ARAF	ENST00000914655
				>ENSG00000105393	BABAM1	ENST00000951799		>ENSG00000089225	TBX5	ENST00000945349		>ENSG00000109906	ZBTB16	ENST00000539918		>ENSG00000129422	MTUS1	ENST00000381869						>ENSG00000078061	ARAF	ENST00000914656
				>ENSG00000105428	ZNRF4	ENST00000222033		>ENSG00000089225	TBX5	ENST00000945350		>ENSG00000109906	ZBTB16	ENST00000682971		>ENSG00000129422	MTUS1	ENST00000519066						>ENSG00000078061	ARAF	ENST00000914657
				>ENSG00000105810	CDK6	ENST00000265734		>ENSG00000089225	TBX5	ENST00000945351		>ENSG00000109906	ZBTB16	ENST00000683554		>ENSG00000129422	MTUS1	ENST00000519263						>ENSG00000078061	ARAF	ENST00000914658
				>ENSG00000105810	CDK6	ENST00000424848		>ENSG00000090273	NUDC	ENST00000321265		>ENSG00000109906	ZBTB16	ENST00000684612		>ENSG00000129422	MTUS1	ENST00000520196						>ENSG00000078061	ARAF	ENST00000914659
				>ENSG00000105810	CDK6	ENST00000906279		>ENSG00000090273	NUDC	ENST00000857402		>ENSG00000109906	ZBTB16	ENST00000865546		>ENSG00000129422	MTUS1	ENST00000544260						>ENSG00000078061	ARAF	ENST00000951036
				>ENSG00000105810	CDK6	ENST00000906280		>ENSG00000090273	NUDC	ENST00000857403		>ENSG00000109906	ZBTB16	ENST00000865547		>ENSG00000129422	MTUS1	ENST00000693296						>ENSG00000078061	ARAF	ENST00000951037
				>ENSG00000105810	CDK6	ENST00000906281		>ENSG00000090273	NUDC	ENST00000857404		>ENSG00000109906	ZBTB16	ENST00000865550		>ENSG00000129422	MTUS1	ENST00000855900						>ENSG00000078061	ARAF	ENST00000951038
				>ENSG00000105810	CDK6	ENST00000906282		>ENSG00000090273	NUDC	ENST00000857405		>ENSG00000109906	ZBTB16	ENST00000865552		>ENSG00000129422	MTUS1	ENST00000855901						>ENSG00000078401	EDN1	ENST00000379375
				>ENSG00000105810	CDK6	ENST00000906283		>ENSG00000090273	NUDC	ENST00000857406		>ENSG00000109906	ZBTB16	ENST00000865557		>ENSG00000129422	MTUS1	ENST00000855902						>ENSG00000078401	EDN1	ENST00000877364
				>ENSG00000105810	CDK6	ENST00000930022		>ENSG00000090273	NUDC	ENST00000857407		>ENSG00000109906	ZBTB16	ENST00000865560		>ENSG00000129422	MTUS1	ENST00000855903						>ENSG00000078401	EDN1	ENST00000877365
				>ENSG00000105810	CDK6	ENST00000961497		>ENSG00000090273	NUDC	ENST00000857408		>ENSG00000109906	ZBTB16	ENST00000865562		>ENSG00000129422	MTUS1	ENST00000917856						>ENSG00000078401	EDN1	ENST00000877366
				>ENSG00000106144	CASP2	ENST00000310447		>ENSG00000090273	NUDC	ENST00000857409		>ENSG00000109943	CRTAM	ENST00000227348		>ENSG00000129422	MTUS1	ENST00000917857						>ENSG00000078401	EDN1	ENST00000877367
				>ENSG00000106144	CASP2	ENST00000350623		>ENSG00000090273	NUDC	ENST00000857410		>ENSG00000109943	CRTAM	ENST00000533709		>ENSG00000129422	MTUS1	ENST00000960147						>ENSG00000078401	EDN1	ENST00000877368
				>ENSG00000106144	CASP2	ENST00000392925		>ENSG00000090273	NUDC	ENST00000857411		>ENSG00000110497	AMBRA1	ENST00000314845		>ENSG00000129422	MTUS1	ENST00000960148						>ENSG00000078401	EDN1	ENST00000877369
				>ENSG00000106144	CASP2	ENST00000619992		>ENSG00000090273	NUDC	ENST00000857412		>ENSG00000110497	AMBRA1	ENST00000458649		>ENSG00000129422	MTUS1	ENST00000960149						>ENSG00000078401	EDN1	ENST00000877370
				>ENSG00000106144	CASP2	ENST00000869939		>ENSG00000090273	NUDC	ENST00000857413		>ENSG00000110497	AMBRA1	ENST00000526545		>ENSG00000129422	MTUS1	ENST00000960150						>ENSG00000078401	EDN1	ENST00000877371
				>ENSG00000106144	CASP2	ENST00000924441		>ENSG00000090273	NUDC	ENST00000857414		>ENSG00000110497	AMBRA1	ENST00000533727		>ENSG00000129422	MTUS1	ENST00000960151						>ENSG00000078401	EDN1	ENST00000877372
				>ENSG00000106144	CASP2	ENST00000924442		>ENSG00000090273	NUDC	ENST00000857415		>ENSG00000110497	AMBRA1	ENST00000534300		>ENSG00000129422	MTUS1	ENST00000960152						>ENSG00000078401	EDN1	ENST00000877373
				>ENSG00000106290	TAF6	ENST00000344095		>ENSG00000090273	NUDC	ENST00000918126		>ENSG00000110497	AMBRA1	ENST00000683756		>ENSG00000129422	MTUS1	ENST00000960153						>ENSG00000078401	EDN1	ENST00000916855
				>ENSG00000106290	TAF6	ENST00000421980		>ENSG00000090273	NUDC	ENST00000918127		>ENSG00000110497	AMBRA1	ENST00000878708		>ENSG00000129422	MTUS1	ENST00000960154						>ENSG00000078401	EDN1	ENST00000971811
				>ENSG00000106290	TAF6	ENST00000437822		>ENSG00000090273	NUDC	ENST00000918128		>ENSG00000110811	P3H3	ENST00000290510		>ENSG00000129422	MTUS1	ENST00000960155						>ENSG00000078401	EDN1	ENST00000971812
				>ENSG00000106290	TAF6	ENST00000440225		>ENSG00000090273	NUDC	ENST00000918129		>ENSG00000111012	CYP27B1	ENST00000228606		>ENSG00000130303	BST2	ENST00000252593						>ENSG00000078401	EDN1	ENST00000971813
				>ENSG00000106290	TAF6	ENST00000451699		>ENSG00000090273	NUDC	ENST00000918130		>ENSG00000111012	CYP27B1	ENST00000546567		>ENSG00000130303	BST2	ENST00000527220						>ENSG00000078401	EDN1	ENST00000971814
				>ENSG00000106290	TAF6	ENST00000452041		>ENSG00000090273	NUDC	ENST00000918131		>ENSG00000111012	CYP27B1	ENST00000713545		>ENSG00000130303	BST2	ENST00000860181						>ENSG00000078747	ITCH	ENST00000262650
				>ENSG00000106290	TAF6	ENST00000452438		>ENSG00000090273	NUDC	ENST00000918132		>ENSG00000111077	TNS2	ENST00000314250		>ENSG00000130303	BST2	ENST00000860182						>ENSG00000078747	ITCH	ENST00000374864
				>ENSG00000106290	TAF6	ENST00000453269		>ENSG00000090273	NUDC	ENST00000918133		>ENSG00000111077	TNS2	ENST00000314276		>ENSG00000130303	BST2	ENST00000860183						>ENSG00000078747	ITCH	ENST00000461661
				>ENSG00000106290	TAF6	ENST00000460673		>ENSG00000090273	NUDC	ENST00000918134		>ENSG00000111077	TNS2	ENST00000379902		>ENSG00000130303	BST2	ENST00000860184						>ENSG00000078747	ITCH	ENST00000535650
				>ENSG00000106290	TAF6	ENST00000472509		>ENSG00000090273	NUDC	ENST00000963190		>ENSG00000111077	TNS2	ENST00000546602		>ENSG00000130303	BST2	ENST00000860185						>ENSG00000078747	ITCH	ENST00000660337
				>ENSG00000106290	TAF6	ENST00000493322		>ENSG00000090273	NUDC	ENST00000963191		>ENSG00000111077	TNS2	ENST00000546772		>ENSG00000130303	BST2	ENST00000860186						>ENSG00000078747	ITCH	ENST00000665346
				>ENSG00000106290	TAF6	ENST00000523306		>ENSG00000090273	NUDC	ENST00000963192		>ENSG00000111077	TNS2	ENST00000549700		>ENSG00000131016	AKAP12	ENST00000253332						>ENSG00000078747	ITCH	ENST00000665484
				>ENSG00000106290	TAF6	ENST00000684938		>ENSG00000090273	NUDC	ENST00000963193		>ENSG00000111077	TNS2	ENST00000552570		>ENSG00000131016	AKAP12	ENST00000354675						>ENSG00000078747	ITCH	ENST00000670516
				>ENSG00000106290	TAF6	ENST00000685280		>ENSG00000090273	NUDC	ENST00000963194		>ENSG00000111077	TNS2	ENST00000851666		>ENSG00000131016	AKAP12	ENST00000359755						>ENSG00000078747	ITCH	ENST00000696974
				>ENSG00000106290	TAF6	ENST00000685713		>ENSG00000090273	NUDC	ENST00000963195		>ENSG00000111077	TNS2	ENST00000851667		>ENSG00000131016	AKAP12	ENST00000402676						>ENSG00000078747	ITCH	ENST00000696975
				>ENSG00000106290	TAF6	ENST00000686096		>ENSG00000090534	THPO	ENST00000421442		>ENSG00000111252	SH2B3	ENST00000341259		>ENSG00000131016	AKAP12	ENST00000903473						>ENSG00000078747	ITCH	ENST00000696985
				>ENSG00000106290	TAF6	ENST00000686141		>ENSG00000090534	THPO	ENST00000445696		>ENSG00000111252	SH2B3	ENST00000538307		>ENSG00000131711	MAP1B	ENST00000296755						>ENSG00000078747	ITCH	ENST00000884253
				>ENSG00000106290	TAF6	ENST00000686172		>ENSG00000090534	THPO	ENST00000477594		>ENSG00000111252	SH2B3	ENST00000896496		>ENSG00000131711	MAP1B	ENST00000513526						>ENSG00000078747	ITCH	ENST00000884254
				>ENSG00000106290	TAF6	ENST00000686580		>ENSG00000090534	THPO	ENST00000645603		>ENSG00000111276	CDKN1B	ENST00000228872		>ENSG00000131981	LGALS3	ENST00000254301						>ENSG00000078747	ITCH	ENST00000884255
				>ENSG00000106290	TAF6	ENST00000686777		>ENSG00000090534	THPO	ENST00000647395		>ENSG00000111276	CDKN1B	ENST00000396340		>ENSG00000131981	LGALS3	ENST00000554715						>ENSG00000078747	ITCH	ENST00000884256
				>ENSG00000106290	TAF6	ENST00000687137		>ENSG00000090534	THPO	ENST00000649095		>ENSG00000111276	CDKN1B	ENST00000442489		>ENSG00000131981	LGALS3	ENST00000888054						>ENSG00000078747	ITCH	ENST00000884257
				>ENSG00000106290	TAF6	ENST00000687151		>ENSG00000090534	THPO	ENST00000876539		>ENSG00000111276	CDKN1B	ENST00000614874		>ENSG00000131981	LGALS3	ENST00000888055						>ENSG00000078747	ITCH	ENST00000884258
				>ENSG00000106290	TAF6	ENST00000687216		>ENSG00000090534	THPO	ENST00000876540		>ENSG00000111424	VDR	ENST00000229022		>ENSG00000131981	LGALS3	ENST00000888056						>ENSG00000078747	ITCH	ENST00000884259
				>ENSG00000106290	TAF6	ENST00000687410		>ENSG00000090534	THPO	ENST00000876541		>ENSG00000111424	VDR	ENST00000395324		>ENSG00000131981	LGALS3	ENST00000888057						>ENSG00000078747	ITCH	ENST00000938729
				>ENSG00000106290	TAF6	ENST00000687447		>ENSG00000090534	THPO	ENST00000876542		>ENSG00000111424	VDR	ENST00000547065		>ENSG00000131981	LGALS3	ENST00000888058						>ENSG00000078747	ITCH	ENST00000943493
				>ENSG00000106290	TAF6	ENST00000687672		>ENSG00000090534	THPO	ENST00000876543		>ENSG00000111424	VDR	ENST00000549336		>ENSG00000131981	LGALS3	ENST00000888059						>ENSG00000078900	TP73	ENST00000354437
				>ENSG00000106290	TAF6	ENST00000687969		>ENSG00000090534	THPO	ENST00000876544		>ENSG00000111424	VDR	ENST00000550325		>ENSG00000131981	LGALS3	ENST00000888060						>ENSG00000078900	TP73	ENST00000378280
				>ENSG00000106290	TAF6	ENST00000688086		>ENSG00000090534	THPO	ENST00000962183		>ENSG00000111536	IL26	ENST00000229134		>ENSG00000131981	LGALS3	ENST00000888061						>ENSG00000078900	TP73	ENST00000378285
				>ENSG00000106290	TAF6	ENST00000688091		>ENSG00000090554	FLT3LG	ENST00000204637		>ENSG00000111537	IFNG	ENST00000229135		>ENSG00000131981	LGALS3	ENST00000888062						>ENSG00000078900	TP73	ENST00000378288
				>ENSG00000106290	TAF6	ENST00000688343		>ENSG00000090554	FLT3LG	ENST00000594009		>ENSG00000111653	ING4	ENST00000341550		>ENSG00000131981	LGALS3	ENST00000888063						>ENSG00000078900	TP73	ENST00000378290
				>ENSG00000106290	TAF6	ENST00000688498		>ENSG00000090554	FLT3LG	ENST00000595510		>ENSG00000111653	ING4	ENST00000396807		>ENSG00000131981	LGALS3	ENST00000888064						>ENSG00000078900	TP73	ENST00000378295
				>ENSG00000106290	TAF6	ENST00000688640		>ENSG00000090554	FLT3LG	ENST00000596435		>ENSG00000111653	ING4	ENST00000423703		>ENSG00000131981	LGALS3	ENST00000888065						>ENSG00000078900	TP73	ENST00000604074
				>ENSG00000106290	TAF6	ENST00000689284		>ENSG00000090554	FLT3LG	ENST00000597551		>ENSG00000111653	ING4	ENST00000446105		>ENSG00000131981	LGALS3	ENST00000888066						>ENSG00000078900	TP73	ENST00000713570
				>ENSG00000106290	TAF6	ENST00000689684		>ENSG00000090554	FLT3LG	ENST00000597914		>ENSG00000111653	ING4	ENST00000469749		>ENSG00000131981	LGALS3	ENST00000888067						>ENSG00000078900	TP73	ENST00000713572
				>ENSG00000106290	TAF6	ENST00000689754		>ENSG00000090554	FLT3LG	ENST00000598555		>ENSG00000111653	ING4	ENST00000479301		>ENSG00000131981	LGALS3	ENST00000888068						>ENSG00000078900	TP73	ENST00000908821
				>ENSG00000106290	TAF6	ENST00000689866		>ENSG00000090554	FLT3LG	ENST00000600084		>ENSG00000111653	ING4	ENST00000482489		>ENSG00000131981	LGALS3	ENST00000888069						>ENSG00000078900	TP73	ENST00000917568
				>ENSG00000106290	TAF6	ENST00000690206		>ENSG00000090554	FLT3LG	ENST00000600429		>ENSG00000111653	ING4	ENST00000488381		>ENSG00000131981	LGALS3	ENST00000947951						>ENSG00000078900	TP73	ENST00000917569
				>ENSG00000106290	TAF6	ENST00000690367		>ENSG00000090554	FLT3LG	ENST00000601800		>ENSG00000111653	ING4	ENST00000619641		>ENSG00000131981	LGALS3	ENST00000947952						>ENSG00000080815	PSEN1	ENST00000324501
				>ENSG00000106290	TAF6	ENST00000690602		>ENSG00000090554	FLT3LG	ENST00000892347		>ENSG00000111679	PTPN6	ENST00000318974		>ENSG00000131981	LGALS3	ENST00000947953						>ENSG00000080815	PSEN1	ENST00000357710
				>ENSG00000106290	TAF6	ENST00000690962		>ENSG00000090554	FLT3LG	ENST00000892348		>ENSG00000111679	PTPN6	ENST00000399448		>ENSG00000131981	LGALS3	ENST00000947954						>ENSG00000080815	PSEN1	ENST00000394157
				>ENSG00000106290	TAF6	ENST00000691010		>ENSG00000090554	FLT3LG	ENST00000892349		>ENSG00000111679	PTPN6	ENST00000456013		>ENSG00000131981	LGALS3	ENST00000947955						>ENSG00000080815	PSEN1	ENST00000394164
				>ENSG00000106290	TAF6	ENST00000691370		>ENSG00000090554	FLT3LG	ENST00000892350		>ENSG00000111679	PTPN6	ENST00000535462		>ENSG00000131981	LGALS3	ENST00000947956						>ENSG00000080815	PSEN1	ENST00000553447
				>ENSG00000106290	TAF6	ENST00000691413		>ENSG00000090554	FLT3LG	ENST00000892351		>ENSG00000111679	PTPN6	ENST00000536013		>ENSG00000131981	LGALS3	ENST00000947957						>ENSG00000080815	PSEN1	ENST00000553599
				>ENSG00000106290	TAF6	ENST00000691534		>ENSG00000090554	FLT3LG	ENST00000892352		>ENSG00000111679	PTPN6	ENST00000542848		>ENSG00000131981	LGALS3	ENST00000947958						>ENSG00000080815	PSEN1	ENST00000553855
				>ENSG00000106290	TAF6	ENST00000691681		>ENSG00000090554	FLT3LG	ENST00000892353		>ENSG00000111679	PTPN6	ENST00000545153		>ENSG00000132470	ITGB4	ENST00000200181						>ENSG00000080815	PSEN1	ENST00000554131
				>ENSG00000106290	TAF6	ENST00000692029		>ENSG00000090554	FLT3LG	ENST00000892354		>ENSG00000111679	PTPN6	ENST00000877771		>ENSG00000132470	ITGB4	ENST00000449880						>ENSG00000080815	PSEN1	ENST00000555386
				>ENSG00000106290	TAF6	ENST00000692408		>ENSG00000090554	FLT3LG	ENST00000892355		>ENSG00000111913	RIPOR2	ENST00000259698		>ENSG00000132470	ITGB4	ENST00000450894						>ENSG00000080815	PSEN1	ENST00000556011
				>ENSG00000106290	TAF6	ENST00000692466		>ENSG00000090554	FLT3LG	ENST00000892356		>ENSG00000111913	RIPOR2	ENST00000378023		>ENSG00000132470	ITGB4	ENST00000578318						>ENSG00000080815	PSEN1	ENST00000556951
				>ENSG00000106290	TAF6	ENST00000692927		>ENSG00000090554	FLT3LG	ENST00000947101		>ENSG00000111913	RIPOR2	ENST00000510784		>ENSG00000132470	ITGB4	ENST00000579662						>ENSG00000080815	PSEN1	ENST00000557293
				>ENSG00000106290	TAF6	ENST00000693225		>ENSG00000091136	LAMB1	ENST00000222399		>ENSG00000111913	RIPOR2	ENST00000538035		>ENSG00000132470	ITGB4	ENST00000582629						>ENSG00000080815	PSEN1	ENST00000559361
				>ENSG00000106290	TAF6	ENST00000907010		>ENSG00000091136	LAMB1	ENST00000393560		>ENSG00000111913	RIPOR2	ENST00000540914		>ENSG00000132470	ITGB4	ENST00000864026						>ENSG00000080815	PSEN1	ENST00000697912
				>ENSG00000106290	TAF6	ENST00000907011		>ENSG00000091136	LAMB1	ENST00000393561		>ENSG00000111913	RIPOR2	ENST00000613507		>ENSG00000132470	ITGB4	ENST00000864027						>ENSG00000080815	PSEN1	ENST00000700265
				>ENSG00000106290	TAF6	ENST00000907012		>ENSG00000091136	LAMB1	ENST00000676574		>ENSG00000111913	RIPOR2	ENST00000643898		>ENSG00000132470	ITGB4	ENST00000864028						>ENSG00000080815	PSEN1	ENST00000700266
				>ENSG00000106290	TAF6	ENST00000907013		>ENSG00000091136	LAMB1	ENST00000676777		>ENSG00000111913	RIPOR2	ENST00000647136		>ENSG00000132470	ITGB4	ENST00000864029						>ENSG00000080815	PSEN1	ENST00000700267
				>ENSG00000106290	TAF6	ENST00000907014		>ENSG00000091136	LAMB1	ENST00000676920		>ENSG00000112033	PPARD	ENST00000311565		>ENSG00000132470	ITGB4	ENST00000864030						>ENSG00000080815	PSEN1	ENST00000700268
				>ENSG00000106290	TAF6	ENST00000907015		>ENSG00000091136	LAMB1	ENST00000677101		>ENSG00000112033	PPARD	ENST00000337400		>ENSG00000132470	ITGB4	ENST00000864031						>ENSG00000080815	PSEN1	ENST00000700269
				>ENSG00000106290	TAF6	ENST00000907016		>ENSG00000091136	LAMB1	ENST00000677144		>ENSG00000112033	PPARD	ENST00000360694		>ENSG00000132470	ITGB4	ENST00000864032						>ENSG00000080815	PSEN1	ENST00000700271
				>ENSG00000106290	TAF6	ENST00000907017		>ENSG00000091136	LAMB1	ENST00000677588		>ENSG00000112033	PPARD	ENST00000418635		>ENSG00000132470	ITGB4	ENST00000864033						>ENSG00000080815	PSEN1	ENST00000700272
				>ENSG00000106290	TAF6	ENST00000907018		>ENSG00000091136	LAMB1	ENST00000677793		>ENSG00000112033	PPARD	ENST00000448077		>ENSG00000132470	ITGB4	ENST00000864034						>ENSG00000080815	PSEN1	ENST00000700273
				>ENSG00000106290	TAF6	ENST00000907019		>ENSG00000091136	LAMB1	ENST00000677801		>ENSG00000112033	PPARD	ENST00000875334		>ENSG00000132470	ITGB4	ENST00000864035						>ENSG00000080815	PSEN1	ENST00000700302
				>ENSG00000106290	TAF6	ENST00000907020		>ENSG00000091136	LAMB1	ENST00000678346		>ENSG00000112033	PPARD	ENST00000875335		>ENSG00000132470	ITGB4	ENST00000864036						>ENSG00000080815	PSEN1	ENST00000700303
				>ENSG00000106290	TAF6	ENST00000907021		>ENSG00000091136	LAMB1	ENST00000678698		>ENSG00000112033	PPARD	ENST00000875338		>ENSG00000132470	ITGB4	ENST00000864037						>ENSG00000080815	PSEN1	ENST00000700304
				>ENSG00000106290	TAF6	ENST00000907022		>ENSG00000091136	LAMB1	ENST00000678704		>ENSG00000112033	PPARD	ENST00000875339		>ENSG00000132470	ITGB4	ENST00000864038						>ENSG00000080815	PSEN1	ENST00000700305
				>ENSG00000106290	TAF6	ENST00000907023		>ENSG00000091136	LAMB1	ENST00000678892		>ENSG00000112033	PPARD	ENST00000875340		>ENSG00000132470	ITGB4	ENST00000864039						>ENSG00000080815	PSEN1	ENST00000700306
				>ENSG00000106290	TAF6	ENST00000907024		>ENSG00000091136	LAMB1	ENST00000679200		>ENSG00000112033	PPARD	ENST00000875342		>ENSG00000132470	ITGB4	ENST00000864040						>ENSG00000080815	PSEN1	ENST00000700307
				>ENSG00000106290	TAF6	ENST00000907025		>ENSG00000091136	LAMB1	ENST00000679244		>ENSG00000112033	PPARD	ENST00000875347		>ENSG00000132470	ITGB4	ENST00000864041						>ENSG00000080815	PSEN1	ENST00000700308
				>ENSG00000106290	TAF6	ENST00000907026		>ENSG00000091136	LAMB1	ENST00000852248		>ENSG00000112033	PPARD	ENST00000875350		>ENSG00000132470	ITGB4	ENST00000939590						>ENSG00000080815	PSEN1	ENST00000700309
				>ENSG00000106290	TAF6	ENST00000907027		>ENSG00000091136	LAMB1	ENST00000916407		>ENSG00000112033	PPARD	ENST00000875351		>ENSG00000132470	ITGB4	ENST00000948785						>ENSG00000080815	PSEN1	ENST00000700310
				>ENSG00000106290	TAF6	ENST00000907028		>ENSG00000091136	LAMB1	ENST00000916408		>ENSG00000112033	PPARD	ENST00000875352		>ENSG00000132470	ITGB4	ENST00000948786						>ENSG00000080815	PSEN1	ENST00000700311
				>ENSG00000106290	TAF6	ENST00000918699		>ENSG00000091136	LAMB1	ENST00000943287		>ENSG00000112033	PPARD	ENST00000875356		>ENSG00000132470	ITGB4	ENST00000948787						>ENSG00000080815	PSEN1	ENST00000700312
				>ENSG00000106290	TAF6	ENST00000918700		>ENSG00000091136	LAMB1	ENST00000943288		>ENSG00000112038	OPRM1	ENST00000229768		>ENSG00000132470	ITGB4	ENST00000948788						>ENSG00000080815	PSEN1	ENST00000700313
				>ENSG00000106290	TAF6	ENST00000918701		>ENSG00000091181	IL5RA	ENST00000256452		>ENSG00000112038	OPRM1	ENST00000330432		>ENSG00000132470	ITGB4	ENST00000948789						>ENSG00000080815	PSEN1	ENST00000700314
				>ENSG00000106290	TAF6	ENST00000918702		>ENSG00000091181	IL5RA	ENST00000311981		>ENSG00000112038	OPRM1	ENST00000337049		>ENSG00000132470	ITGB4	ENST00000948790						>ENSG00000080815	PSEN1	ENST00000700315
				>ENSG00000106290	TAF6	ENST00000918703		>ENSG00000091181	IL5RA	ENST00000383846		>ENSG00000112038	OPRM1	ENST00000360422		>ENSG00000132470	ITGB4	ENST00000948791						>ENSG00000080815	PSEN1	ENST00000700316
				>ENSG00000106290	TAF6	ENST00000918704		>ENSG00000091181	IL5RA	ENST00000418488		>ENSG00000112038	OPRM1	ENST00000414028		>ENSG00000132470	ITGB4	ENST00000948792						>ENSG00000080815	PSEN1	ENST00000700317
				>ENSG00000106290	TAF6	ENST00000918705		>ENSG00000091181	IL5RA	ENST00000430514		>ENSG00000112038	OPRM1	ENST00000419506		>ENSG00000132470	ITGB4	ENST00000948793						>ENSG00000080815	PSEN1	ENST00000700318
				>ENSG00000106290	TAF6	ENST00000918706		>ENSG00000091181	IL5RA	ENST00000438560		>ENSG00000112038	OPRM1	ENST00000428397		>ENSG00000132470	ITGB4	ENST00000948794						>ENSG00000080815	PSEN1	ENST00000700319
				>ENSG00000106290	TAF6	ENST00000918707		>ENSG00000091181	IL5RA	ENST00000446632		>ENSG00000112038	OPRM1	ENST00000434900		>ENSG00000132698	RAB25	ENST00000361084						>ENSG00000080815	PSEN1	ENST00000700320
				>ENSG00000106290	TAF6	ENST00000918708		>ENSG00000091181	IL5RA	ENST00000456302		>ENSG00000112038	OPRM1	ENST00000435918		>ENSG00000132698	RAB25	ENST00000876131						>ENSG00000080815	PSEN1	ENST00000700321
				>ENSG00000106290	TAF6	ENST00000918709		>ENSG00000092969	TGFB2	ENST00000366929		>ENSG00000112038	OPRM1	ENST00000452687		>ENSG00000132698	RAB25	ENST00000921089						>ENSG00000080815	PSEN1	ENST00000700322
				>ENSG00000106290	TAF6	ENST00000918710		>ENSG00000092969	TGFB2	ENST00000366930		>ENSG00000112038	OPRM1	ENST00000518759		>ENSG00000132698	RAB25	ENST00000921090						>ENSG00000080815	PSEN1	ENST00000700323
				>ENSG00000106290	TAF6	ENST00000918711		>ENSG00000094804	CDC6	ENST00000209728		>ENSG00000112038	OPRM1	ENST00000519083		>ENSG00000133135	RNF128	ENST00000255499						>ENSG00000080815	PSEN1	ENST00000700324
				>ENSG00000106290	TAF6	ENST00000918712		>ENSG00000094804	CDC6	ENST00000649662		>ENSG00000112038	OPRM1	ENST00000520708		>ENSG00000133135	RNF128	ENST00000324342						>ENSG00000080815	PSEN1	ENST00000700375
				>ENSG00000106290	TAF6	ENST00000918713		>ENSG00000094804	CDC6	ENST00000908720		>ENSG00000112038	OPRM1	ENST00000522236		>ENSG00000133135	RNF128	ENST00000862728						>ENSG00000080815	PSEN1	ENST00000700377
				>ENSG00000106290	TAF6	ENST00000918714		>ENSG00000094804	CDC6	ENST00000908721		>ENSG00000112038	OPRM1	ENST00000522555		>ENSG00000133135	RNF128	ENST00000862729						>ENSG00000080815	PSEN1	ENST00000700378
				>ENSG00000106290	TAF6	ENST00000918715		>ENSG00000094804	CDC6	ENST00000936766		>ENSG00000112038	OPRM1	ENST00000522739		>ENSG00000134013	LOXL2	ENST00000389131						>ENSG00000080815	PSEN1	ENST00000700389
				>ENSG00000106290	TAF6	ENST00000918716		>ENSG00000094804	CDC6	ENST00000936767		>ENSG00000112038	OPRM1	ENST00000524150		>ENSG00000134013	LOXL2	ENST00000518878						>ENSG00000080815	PSEN1	ENST00000700430
				>ENSG00000106290	TAF6	ENST00000918717		>ENSG00000094804	CDC6	ENST00000936768		>ENSG00000112038	OPRM1	ENST00000524163		>ENSG00000134013	LOXL2	ENST00000879572						>ENSG00000080815	PSEN1	ENST00000700431
				>ENSG00000106290	TAF6	ENST00000918718		>ENSG00000094804	CDC6	ENST00000936769		>ENSG00000112175	BMP5	ENST00000370830		>ENSG00000134013	LOXL2	ENST00000879573						>ENSG00000080815	PSEN1	ENST00000700436
				>ENSG00000106290	TAF6	ENST00000918719		>ENSG00000094804	CDC6	ENST00000936770		>ENSG00000112175	BMP5	ENST00000901523		>ENSG00000134013	LOXL2	ENST00000879574						>ENSG00000080815	PSEN1	ENST00000700437
				>ENSG00000106290	TAF6	ENST00000918720		>ENSG00000094804	CDC6	ENST00000936771		>ENSG00000112242	E2F3	ENST00000346618		>ENSG00000134013	LOXL2	ENST00000879575						>ENSG00000080815	PSEN1	ENST00000700468
				>ENSG00000106290	TAF6	ENST00000918721		>ENSG00000094804	CDC6	ENST00000936772		>ENSG00000112242	E2F3	ENST00000535432		>ENSG00000134013	LOXL2	ENST00000879576						>ENSG00000080815	PSEN1	ENST00000700469
				>ENSG00000106290	TAF6	ENST00000918722		>ENSG00000094804	CDC6	ENST00000936773		>ENSG00000112293	GPLD1	ENST00000230036		>ENSG00000134013	LOXL2	ENST00000924129						>ENSG00000080815	PSEN1	ENST00000894158
				>ENSG00000106290	TAF6	ENST00000918723		>ENSG00000094804	CDC6	ENST00000936774		>ENSG00000112293	GPLD1	ENST00000891936		>ENSG00000134013	LOXL2	ENST00000924130						>ENSG00000080815	PSEN1	ENST00000894159
				>ENSG00000106290	TAF6	ENST00000970431		>ENSG00000095059	DHPS	ENST00000210060		>ENSG00000112293	GPLD1	ENST00000891937		>ENSG00000134013	LOXL2	ENST00000969380						>ENSG00000080815	PSEN1	ENST00000894160
				>ENSG00000106290	TAF6	ENST00000970432		>ENSG00000095059	DHPS	ENST00000351660		>ENSG00000112333	NR2E1	ENST00000368983		>ENSG00000134013	LOXL2	ENST00000969381						>ENSG00000080815	PSEN1	ENST00000894161
				>ENSG00000106290	TAF6	ENST00000970433		>ENSG00000095059	DHPS	ENST00000593423		>ENSG00000112333	NR2E1	ENST00000368986		>ENSG00000134202	GSTM3	ENST00000256594						>ENSG00000080815	PSEN1	ENST00000894162
				>ENSG00000106290	TAF6	ENST00000970434		>ENSG00000095059	DHPS	ENST00000594424		>ENSG00000112333	NR2E1	ENST00000852831		>ENSG00000134202	GSTM3	ENST00000361066						>ENSG00000080815	PSEN1	ENST00000894163
				>ENSG00000106290	TAF6	ENST00000970435		>ENSG00000095059	DHPS	ENST00000595100		>ENSG00000112658	SRF	ENST00000265354		>ENSG00000134202	GSTM3	ENST00000872817						>ENSG00000080815	PSEN1	ENST00000894164
				>ENSG00000106290	TAF6	ENST00000970436		>ENSG00000095059	DHPS	ENST00000595912		>ENSG00000112761	CCN6	ENST00000230529		>ENSG00000134202	GSTM3	ENST00000944483						>ENSG00000080815	PSEN1	ENST00000894165
				>ENSG00000106290	TAF6	ENST00000970437		>ENSG00000095059	DHPS	ENST00000598246		>ENSG00000112761	CCN6	ENST00000368664		>ENSG00000134285	FKBP11	ENST00000256680						>ENSG00000080815	PSEN1	ENST00000894166
				>ENSG00000106290	TAF6	ENST00000970438		>ENSG00000095059	DHPS	ENST00000598850		>ENSG00000112761	CCN6	ENST00000368666		>ENSG00000134285	FKBP11	ENST00000444214						>ENSG00000080815	PSEN1	ENST00000894167
				>ENSG00000106462	EZH2	ENST00000320356		>ENSG00000095059	DHPS	ENST00000600451		>ENSG00000112761	CCN6	ENST00000454589		>ENSG00000134285	FKBP11	ENST00000453172						>ENSG00000080815	PSEN1	ENST00000894168
				>ENSG00000106462	EZH2	ENST00000350995		>ENSG00000095059	DHPS	ENST00000600639		>ENSG00000112761	CCN6	ENST00000483439		>ENSG00000134285	FKBP11	ENST00000546847						>ENSG00000080815	PSEN1	ENST00000894169
				>ENSG00000106462	EZH2	ENST00000460911		>ENSG00000095059	DHPS	ENST00000600864		>ENSG00000112761	CCN6	ENST00000604763		>ENSG00000134285	FKBP11	ENST00000547789						>ENSG00000080815	PSEN1	ENST00000894170
				>ENSG00000106462	EZH2	ENST00000476773		>ENSG00000095059	DHPS	ENST00000601537		>ENSG00000113140	SPARC	ENST00000231061		>ENSG00000134285	FKBP11	ENST00000550765						>ENSG00000080815	PSEN1	ENST00000894171
				>ENSG00000106462	EZH2	ENST00000478654		>ENSG00000095059	DHPS	ENST00000601639		>ENSG00000113140	SPARC	ENST00000896429		>ENSG00000134285	FKBP11	ENST00000552878						>ENSG00000080815	PSEN1	ENST00000894172
				>ENSG00000106462	EZH2	ENST00000483012		>ENSG00000095059	DHPS	ENST00000862636		>ENSG00000113140	SPARC	ENST00000896433		>ENSG00000134285	FKBP11	ENST00000890173						>ENSG00000080815	PSEN1	ENST00000894173
				>ENSG00000106462	EZH2	ENST00000483967		>ENSG00000095059	DHPS	ENST00000862637		>ENSG00000113140	SPARC	ENST00000896434		>ENSG00000134871	COL4A2	ENST00000360467						>ENSG00000080815	PSEN1	ENST00000938816
				>ENSG00000106462	EZH2	ENST00000492143		>ENSG00000095059	DHPS	ENST00000862638		>ENSG00000113140	SPARC	ENST00000896435		>ENSG00000134871	COL4A2	ENST00000400163						>ENSG00000080815	PSEN1	ENST00000938817
				>ENSG00000106462	EZH2	ENST00000682317		>ENSG00000095059	DHPS	ENST00000862639		>ENSG00000113140	SPARC	ENST00000896438		>ENSG00000134871	COL4A2	ENST00000480609						>ENSG00000080815	PSEN1	ENST00000950359
				>ENSG00000106462	EZH2	ENST00000683292		>ENSG00000095059	DHPS	ENST00000862640		>ENSG00000113140	SPARC	ENST00000896439		>ENSG00000134871	COL4A2	ENST00000494852						>ENSG00000080815	PSEN1	ENST00000950360
				>ENSG00000106462	EZH2	ENST00000683744		>ENSG00000095059	DHPS	ENST00000917713		>ENSG00000113140	SPARC	ENST00000896440		>ENSG00000134871	COL4A2	ENST00000617564						>ENSG00000080815	PSEN1	ENST00000950361
				>ENSG00000106462	EZH2	ENST00000684300		>ENSG00000095059	DHPS	ENST00000917714		>ENSG00000113140	SPARC	ENST00000896442		>ENSG00000134871	COL4A2	ENST00000619688						>ENSG00000080815	PSEN1	ENST00000950362
				>ENSG00000106462	EZH2	ENST00000893364		>ENSG00000095059	DHPS	ENST00000917715		>ENSG00000113302	IL12B	ENST00000231228		>ENSG00000134871	COL4A2	ENST00000649101						>ENSG00000080815	PSEN1	ENST00000950363
				>ENSG00000106462	EZH2	ENST00000893365		>ENSG00000095059	DHPS	ENST00000917716		>ENSG00000113302	IL12B	ENST00000696751		>ENSG00000134871	COL4A2	ENST00000649951						>ENSG00000080815	PSEN1	ENST00000950364
				>ENSG00000106462	EZH2	ENST00000893366		>ENSG00000095059	DHPS	ENST00000917717		>ENSG00000113645	WWC1	ENST00000265293		>ENSG00000134871	COL4A2	ENST00000650540						>ENSG00000080815	PSEN1	ENST00000950365
				>ENSG00000106462	EZH2	ENST00000893367		>ENSG00000095059	DHPS	ENST00000949481		>ENSG00000113645	WWC1	ENST00000393895		>ENSG00000134871	COL4A2	ENST00000714396						>ENSG00000080815	PSEN1	ENST00000950366
				>ENSG00000106462	EZH2	ENST00000893368		>ENSG00000095059	DHPS	ENST00000949482		>ENSG00000113645	WWC1	ENST00000521089		>ENSG00000134871	COL4A2	ENST00000714397						>ENSG00000080815	PSEN1	ENST00000950367
				>ENSG00000106462	EZH2	ENST00000931950		>ENSG00000095752	IL11	ENST00000264563		>ENSG00000113645	WWC1	ENST00000524038		>ENSG00000134871	COL4A2	ENST00000714398						>ENSG00000081189	MEF2C	ENST00000340208
				>ENSG00000106462	EZH2	ENST00000931951		>ENSG00000095752	IL11	ENST00000585513		>ENSG00000113645	WWC1	ENST00000524228		>ENSG00000134871	COL4A2	ENST00000714399						>ENSG00000081189	MEF2C	ENST00000424173
				>ENSG00000106462	EZH2	ENST00000931952		>ENSG00000095752	IL11	ENST00000590625		>ENSG00000113905	HRG	ENST00000232003		>ENSG00000134871	COL4A2	ENST00000907571						>ENSG00000081189	MEF2C	ENST00000437473
				>ENSG00000106462	EZH2	ENST00000931953		>ENSG00000096996	IL12RB1	ENST00000322153		>ENSG00000113905	HRG	ENST00000887858		>ENSG00000134871	COL4A2	ENST00000907572						>ENSG00000081189	MEF2C	ENST00000503554
				>ENSG00000106462	EZH2	ENST00000931954		>ENSG00000096996	IL12RB1	ENST00000593993		>ENSG00000113905	HRG	ENST00000887859		>ENSG00000134871	COL4A2	ENST00000907573						>ENSG00000081189	MEF2C	ENST00000504921
				>ENSG00000106462	EZH2	ENST00000931955		>ENSG00000096996	IL12RB1	ENST00000600835		>ENSG00000113905	HRG	ENST00000887863		>ENSG00000134871	COL4A2	ENST00000907574						>ENSG00000081189	MEF2C	ENST00000506554
				>ENSG00000106462	EZH2	ENST00000931956		>ENSG00000097046	CDC7	ENST00000234626		>ENSG00000113905	HRG	ENST00000887864		>ENSG00000134871	COL4A2	ENST00000907575						>ENSG00000081189	MEF2C	ENST00000508569
				>ENSG00000106462	EZH2	ENST00000931957		>ENSG00000097046	CDC7	ENST00000428239		>ENSG00000113905	HRG	ENST00000887865		>ENSG00000134871	COL4A2	ENST00000907576						>ENSG00000081189	MEF2C	ENST00000510942
				>ENSG00000106462	EZH2	ENST00000931958		>ENSG00000097046	CDC7	ENST00000897932		>ENSG00000113905	HRG	ENST00000887868		>ENSG00000134871	COL4A2	ENST00000907577						>ENSG00000081189	MEF2C	ENST00000514015
				>ENSG00000106462	EZH2	ENST00000931959		>ENSG00000097046	CDC7	ENST00000897933		>ENSG00000113905	HRG	ENST00000887869		>ENSG00000135373	EHF	ENST00000257831						>ENSG00000081189	MEF2C	ENST00000514028
				>ENSG00000106462	EZH2	ENST00000931960		>ENSG00000097046	CDC7	ENST00000897934		>ENSG00000113916	BCL6	ENST00000232014		>ENSG00000135373	EHF	ENST00000450654						>ENSG00000081189	MEF2C	ENST00000625585
				>ENSG00000106462	EZH2	ENST00000931961		>ENSG00000097046	CDC7	ENST00000897935		>ENSG00000113916	BCL6	ENST00000406870		>ENSG00000135373	EHF	ENST00000527935						>ENSG00000081189	MEF2C	ENST00000625674
				>ENSG00000106462	EZH2	ENST00000943026		>ENSG00000097046	CDC7	ENST00000897936		>ENSG00000113916	BCL6	ENST00000419510		>ENSG00000135373	EHF	ENST00000530286						>ENSG00000081189	MEF2C	ENST00000627170
				>ENSG00000107485	GATA3	ENST00000346208		>ENSG00000097046	CDC7	ENST00000897937		>ENSG00000113916	BCL6	ENST00000450123		>ENSG00000135373	EHF	ENST00000531728						>ENSG00000081189	MEF2C	ENST00000627659
				>ENSG00000107485	GATA3	ENST00000379328		>ENSG00000097046	CDC7	ENST00000913029		>ENSG00000113916	BCL6	ENST00000621333		>ENSG00000135373	EHF	ENST00000531794						>ENSG00000081189	MEF2C	ENST00000627717
				>ENSG00000107485	GATA3	ENST00000461472		>ENSG00000097046	CDC7	ENST00000913030		>ENSG00000114013	CD86	ENST00000264468		>ENSG00000135373	EHF	ENST00000533754						>ENSG00000081189	MEF2C	ENST00000629612
				>ENSG00000107485	GATA3	ENST00000872595		>ENSG00000097046	CDC7	ENST00000913031		>ENSG00000114013	CD86	ENST00000330540		>ENSG00000135373	EHF	ENST00000907181						>ENSG00000081189	MEF2C	ENST00000636294
				>ENSG00000107485	GATA3	ENST00000955812		>ENSG00000097046	CDC7	ENST00000913032		>ENSG00000114013	CD86	ENST00000393627		>ENSG00000135373	EHF	ENST00000907182						>ENSG00000081189	MEF2C	ENST00000636998
				>ENSG00000107485	GATA3	ENST00000955813		>ENSG00000097046	CDC7	ENST00000913033		>ENSG00000114013	CD86	ENST00000469710		>ENSG00000135373	EHF	ENST00000907183						>ENSG00000081189	MEF2C	ENST00000637481
				>ENSG00000108395	TRIM37	ENST00000262294		>ENSG00000097046	CDC7	ENST00000913034		>ENSG00000114013	CD86	ENST00000478741		>ENSG00000135373	EHF	ENST00000907184						>ENSG00000081189	MEF2C	ENST00000637732
				>ENSG00000108395	TRIM37	ENST00000393065		>ENSG00000097046	CDC7	ENST00000913035		>ENSG00000114013	CD86	ENST00000493101		>ENSG00000135373	EHF	ENST00000907185						>ENSG00000081189	MEF2C	ENST00000707127
				>ENSG00000108395	TRIM37	ENST00000393066		>ENSG00000097046	CDC7	ENST00000913036		>ENSG00000114166	KAT2B	ENST00000263754		>ENSG00000135373	EHF	ENST00000907186						>ENSG00000081189	MEF2C	ENST00000860108
				>ENSG00000108395	TRIM37	ENST00000577554		>ENSG00000097046	CDC7	ENST00000913037		>ENSG00000114200	BCHE	ENST00000264381		>ENSG00000135373	EHF	ENST00000907187						>ENSG00000081189	MEF2C	ENST00000860109
				>ENSG00000108395	TRIM37	ENST00000580122		>ENSG00000097046	CDC7	ENST00000913038		>ENSG00000114200	BCHE	ENST00000479451		>ENSG00000135373	EHF	ENST00000907188						>ENSG00000081189	MEF2C	ENST00000860110
				>ENSG00000108395	TRIM37	ENST00000580973		>ENSG00000099250	NRP1	ENST00000265371		>ENSG00000114200	BCHE	ENST00000482958		>ENSG00000135373	EHF	ENST00000907189						>ENSG00000081189	MEF2C	ENST00000860111
				>ENSG00000108395	TRIM37	ENST00000583945		>ENSG00000099250	NRP1	ENST00000374816		>ENSG00000114200	BCHE	ENST00000488954		>ENSG00000135373	EHF	ENST00000907190						>ENSG00000081189	MEF2C	ENST00000860112
				>ENSG00000108395	TRIM37	ENST00000584889		>ENSG00000099250	NRP1	ENST00000374821		>ENSG00000114200	BCHE	ENST00000497011		>ENSG00000135373	EHF	ENST00000907191						>ENSG00000081189	MEF2C	ENST00000860113
				>ENSG00000108395	TRIM37	ENST00000585287		>ENSG00000099250	NRP1	ENST00000374822		>ENSG00000114200	BCHE	ENST00000855339		>ENSG00000135373	EHF	ENST00000907192						>ENSG00000081189	MEF2C	ENST00000860114
				>ENSG00000108395	TRIM37	ENST00000885243		>ENSG00000099250	NRP1	ENST00000374823		>ENSG00000114209	PDCD10	ENST00000392750		>ENSG00000135373	EHF	ENST00000907193						>ENSG00000081189	MEF2C	ENST00000860115
				>ENSG00000108395	TRIM37	ENST00000885244		>ENSG00000099250	NRP1	ENST00000374867		>ENSG00000114209	PDCD10	ENST00000461494		>ENSG00000135373	EHF	ENST00000907194						>ENSG00000081189	MEF2C	ENST00000860116
				>ENSG00000108395	TRIM37	ENST00000885245		>ENSG00000099250	NRP1	ENST00000374875		>ENSG00000114209	PDCD10	ENST00000470131		>ENSG00000135373	EHF	ENST00000907195						>ENSG00000081189	MEF2C	ENST00000860117
				>ENSG00000108395	TRIM37	ENST00000885246		>ENSG00000099250	NRP1	ENST00000395995		>ENSG00000114209	PDCD10	ENST00000473645		>ENSG00000135373	EHF	ENST00000907196						>ENSG00000081189	MEF2C	ENST00000860118
				>ENSG00000108395	TRIM37	ENST00000885247		>ENSG00000099250	NRP1	ENST00000413802		>ENSG00000114209	PDCD10	ENST00000479121		>ENSG00000135373	EHF	ENST00000907197						>ENSG00000081189	MEF2C	ENST00000860119
				>ENSG00000108395	TRIM37	ENST00000885248		>ENSG00000099250	NRP1	ENST00000418675		>ENSG00000114209	PDCD10	ENST00000487947		>ENSG00000135373	EHF	ENST00000907198						>ENSG00000081189	MEF2C	ENST00000860120
				>ENSG00000108395	TRIM37	ENST00000885249		>ENSG00000099250	NRP1	ENST00000431894		>ENSG00000114209	PDCD10	ENST00000492396		>ENSG00000135373	EHF	ENST00000907199						>ENSG00000081189	MEF2C	ENST00000860121
				>ENSG00000108395	TRIM37	ENST00000885250		>ENSG00000099250	NRP1	ENST00000432372		>ENSG00000114209	PDCD10	ENST00000494502		>ENSG00000135373	EHF	ENST00000907200						>ENSG00000081189	MEF2C	ENST00000860122
				>ENSG00000108395	TRIM37	ENST00000885251		>ENSG00000099250	NRP1	ENST00000455749		>ENSG00000114209	PDCD10	ENST00000497056		>ENSG00000135373	EHF	ENST00000907201						>ENSG00000081189	MEF2C	ENST00000860123
				>ENSG00000108395	TRIM37	ENST00000885252		>ENSG00000099250	NRP1	ENST00000466932		>ENSG00000114209	PDCD10	ENST00000877652		>ENSG00000135373	EHF	ENST00000907202						>ENSG00000081189	MEF2C	ENST00000860124
				>ENSG00000108395	TRIM37	ENST00000885253		>ENSG00000099250	NRP1	ENST00000897563		>ENSG00000114209	PDCD10	ENST00000877656		>ENSG00000135373	EHF	ENST00000907203						>ENSG00000081189	MEF2C	ENST00000860125
				>ENSG00000108395	TRIM37	ENST00000885254		>ENSG00000099250	NRP1	ENST00000897564		>ENSG00000114209	PDCD10	ENST00000877660		>ENSG00000135373	EHF	ENST00000907204						>ENSG00000081189	MEF2C	ENST00000860126
				>ENSG00000108395	TRIM37	ENST00000885255		>ENSG00000099250	NRP1	ENST00000897565		>ENSG00000114209	PDCD10	ENST00000877661		>ENSG00000135373	EHF	ENST00000907205						>ENSG00000081189	MEF2C	ENST00000860127
				>ENSG00000108395	TRIM37	ENST00000885256		>ENSG00000099250	NRP1	ENST00000949861		>ENSG00000114209	PDCD10	ENST00000877662		>ENSG00000135373	EHF	ENST00000907206						>ENSG00000081189	MEF2C	ENST00000860128
				>ENSG00000108395	TRIM37	ENST00000885257		>ENSG00000099250	NRP1	ENST00000949862		>ENSG00000114209	PDCD10	ENST00000877666		>ENSG00000135373	EHF	ENST00000907207						>ENSG00000081189	MEF2C	ENST00000860129
				>ENSG00000108395	TRIM37	ENST00000885258		>ENSG00000099250	NRP1	ENST00000949863		>ENSG00000114209	PDCD10	ENST00000877670		>ENSG00000135373	EHF	ENST00000907208						>ENSG00000081189	MEF2C	ENST00000860130
				>ENSG00000108395	TRIM37	ENST00000885259		>ENSG00000099250	NRP1	ENST00000949864		>ENSG00000114209	PDCD10	ENST00000877671		>ENSG00000135373	EHF	ENST00000907209						>ENSG00000081189	MEF2C	ENST00000860131
				>ENSG00000108395	TRIM37	ENST00000885260		>ENSG00000099250	NRP1	ENST00000949865		>ENSG00000114251	WNT5A	ENST00000264634		>ENSG00000135373	EHF	ENST00000907210						>ENSG00000081189	MEF2C	ENST00000860132
				>ENSG00000108395	TRIM37	ENST00000938624		>ENSG00000099250	NRP1	ENST00000949866		>ENSG00000114251	WNT5A	ENST00000474267		>ENSG00000135373	EHF	ENST00000907211						>ENSG00000081189	MEF2C	ENST00000860133
				>ENSG00000108395	TRIM37	ENST00000938625		>ENSG00000099250	NRP1	ENST00000949867		>ENSG00000114251	WNT5A	ENST00000497027		>ENSG00000135373	EHF	ENST00000907212						>ENSG00000081189	MEF2C	ENST00000860134
				>ENSG00000108395	TRIM37	ENST00000938626		>ENSG00000099250	NRP1	ENST00000949868		>ENSG00000114315	HES1	ENST00000232424		>ENSG00000135373	EHF	ENST00000907213						>ENSG00000081189	MEF2C	ENST00000860135
				>ENSG00000108395	TRIM37	ENST00000938627		>ENSG00000099250	NRP1	ENST00000949869		>ENSG00000114423	CBLB	ENST00000394030		>ENSG00000135373	EHF	ENST00000907214						>ENSG00000081189	MEF2C	ENST00000929471
				>ENSG00000108395	TRIM37	ENST00000938628		>ENSG00000099250	NRP1	ENST00000949870		>ENSG00000114423	CBLB	ENST00000403724		>ENSG00000135373	EHF	ENST00000951052						>ENSG00000081189	MEF2C	ENST00000944370
				>ENSG00000108395	TRIM37	ENST00000938629		>ENSG00000099250	NRP1	ENST00000949871		>ENSG00000114423	CBLB	ENST00000405772		>ENSG00000135373	EHF	ENST00000951053						>ENSG00000081189	MEF2C	ENST00000944371
				>ENSG00000108395	TRIM37	ENST00000938630		>ENSG00000099250	NRP1	ENST00000949872		>ENSG00000114423	CBLB	ENST00000642241		>ENSG00000135373	EHF	ENST00000951054						>ENSG00000081189	MEF2C	ENST00000944372
				>ENSG00000108395	TRIM37	ENST00000938631		>ENSG00000099250	NRP1	ENST00000949873		>ENSG00000114423	CBLB	ENST00000643403		>ENSG00000135373	EHF	ENST00000951055						>ENSG00000081189	MEF2C	ENST00000944373
				>ENSG00000108395	TRIM37	ENST00000938632		>ENSG00000099985	OSM	ENST00000215781		>ENSG00000114423	CBLB	ENST00000645759		>ENSG00000135373	EHF	ENST00000951056						>ENSG00000081189	MEF2C	ENST00000944374
				>ENSG00000108395	TRIM37	ENST00000938633		>ENSG00000099985	OSM	ENST00000403389		>ENSG00000114423	CBLB	ENST00000646499		>ENSG00000135373	EHF	ENST00000951057						>ENSG00000081189	MEF2C	ENST00000944375
				>ENSG00000108395	TRIM37	ENST00000938634		>ENSG00000099985	OSM	ENST00000403463		>ENSG00000114423	CBLB	ENST00000856779		>ENSG00000135373	EHF	ENST00000951058						>ENSG00000081189	MEF2C	ENST00000944376
				>ENSG00000108395	TRIM37	ENST00000938635		>ENSG00000100300	TSPO	ENST00000329563		>ENSG00000114423	CBLB	ENST00000856783		>ENSG00000135373	EHF	ENST00000951059						>ENSG00000081189	MEF2C	ENST00000944377
				>ENSG00000108395	TRIM37	ENST00000938636		>ENSG00000100300	TSPO	ENST00000337554		>ENSG00000114423	CBLB	ENST00000856784		>ENSG00000135373	EHF	ENST00000951060						>ENSG00000081189	MEF2C	ENST00000944378
				>ENSG00000108395	TRIM37	ENST00000938637		>ENSG00000100300	TSPO	ENST00000396265		>ENSG00000114446	IFT57	ENST00000264538		>ENSG00000135480	KRT7	ENST00000331817						>ENSG00000081189	MEF2C	ENST00000944379
				>ENSG00000108395	TRIM37	ENST00000964646		>ENSG00000100300	TSPO	ENST00000583777		>ENSG00000114446	IFT57	ENST00000478157		>ENSG00000135480	KRT7	ENST00000888037						>ENSG00000081189	MEF2C	ENST00000944380
				>ENSG00000108395	TRIM37	ENST00000964647		>ENSG00000100300	TSPO	ENST00000864330		>ENSG00000115008	IL1A	ENST00000263339		>ENSG00000135480	KRT7	ENST00000888038						>ENSG00000081189	MEF2C	ENST00000944381
				>ENSG00000108395	TRIM37	ENST00000964648		>ENSG00000100300	TSPO	ENST00000864331		>ENSG00000115415	STAT1	ENST00000361099		>ENSG00000135480	KRT7	ENST00000888039						>ENSG00000081189	MEF2C	ENST00000944382
				>ENSG00000108395	TRIM37	ENST00000964649		>ENSG00000100300	TSPO	ENST00000864332		>ENSG00000115415	STAT1	ENST00000392322		>ENSG00000135480	KRT7	ENST00000888040						>ENSG00000081189	MEF2C	ENST00000944383
				>ENSG00000108395	TRIM37	ENST00000964650		>ENSG00000100300	TSPO	ENST00000864333		>ENSG00000115415	STAT1	ENST00000392323		>ENSG00000135480	KRT7	ENST00000888041						>ENSG00000081189	MEF2C	ENST00000944384
				>ENSG00000108395	TRIM37	ENST00000964651		>ENSG00000100300	TSPO	ENST00000864334		>ENSG00000115415	STAT1	ENST00000409465		>ENSG00000135480	KRT7	ENST00000955639						>ENSG00000081189	MEF2C	ENST00000944385
				>ENSG00000108395	TRIM37	ENST00000964652		>ENSG00000100300	TSPO	ENST00000864335		>ENSG00000115415	STAT1	ENST00000415035		>ENSG00000135480	KRT7	ENST00000955640						>ENSG00000081189	MEF2C	ENST00000944386
				>ENSG00000108395	TRIM37	ENST00000964653		>ENSG00000100300	TSPO	ENST00000864336		>ENSG00000115415	STAT1	ENST00000423282		>ENSG00000135480	KRT7	ENST00000955641						>ENSG00000081189	MEF2C	ENST00000944387
				>ENSG00000108395	TRIM37	ENST00000964654		>ENSG00000100300	TSPO	ENST00000864337		>ENSG00000115415	STAT1	ENST00000452281		>ENSG00000135480	KRT7	ENST00000955642						>ENSG00000081189	MEF2C	ENST00000944388
				>ENSG00000108465	CDK5RAP3	ENST00000338399		>ENSG00000100300	TSPO	ENST00000864338		>ENSG00000115415	STAT1	ENST00000540176		>ENSG00000135480	KRT7	ENST00000955643						>ENSG00000081189	MEF2C	ENST00000944389
				>ENSG00000108465	CDK5RAP3	ENST00000536708		>ENSG00000100300	TSPO	ENST00000864339		>ENSG00000115415	STAT1	ENST00000673858		>ENSG00000135480	KRT7	ENST00000955644						>ENSG00000081189	MEF2C	ENST00000944390
				>ENSG00000108465	CDK5RAP3	ENST00000577664		>ENSG00000100300	TSPO	ENST00000864340		>ENSG00000115415	STAT1	ENST00000673863		>ENSG00000135750	KCNK1	ENST00000366621						>ENSG00000081189	MEF2C	ENST00000944391
				>ENSG00000108465	CDK5RAP3	ENST00000578525		>ENSG00000100300	TSPO	ENST00000864341		>ENSG00000115415	STAT1	ENST00000673885		>ENSG00000135750	KCNK1	ENST00000918244						>ENSG00000081189	MEF2C	ENST00000944392
				>ENSG00000108465	CDK5RAP3	ENST00000579605		>ENSG00000100300	TSPO	ENST00000864342		>ENSG00000115415	STAT1	ENST00000698144		>ENSG00000135821	GLUL	ENST00000311223						>ENSG00000081189	MEF2C	ENST00000944393
				>ENSG00000108465	CDK5RAP3	ENST00000580391		>ENSG00000100300	TSPO	ENST00000924335		>ENSG00000115415	STAT1	ENST00000698145		>ENSG00000135821	GLUL	ENST00000331872						>ENSG00000081189	MEF2C	ENST00000944394
				>ENSG00000108465	CDK5RAP3	ENST00000580670		>ENSG00000100300	TSPO	ENST00000972386		>ENSG00000115415	STAT1	ENST00000698149		>ENSG00000135821	GLUL	ENST00000339526						>ENSG00000081189	MEF2C	ENST00000944395
				>ENSG00000108465	CDK5RAP3	ENST00000583363		>ENSG00000100300	TSPO	ENST00000972387		>ENSG00000115415	STAT1	ENST00000856926		>ENSG00000135821	GLUL	ENST00000417584						>ENSG00000081189	MEF2C	ENST00000944396
				>ENSG00000108465	CDK5RAP3	ENST00000583697		>ENSG00000100300	TSPO	ENST00000972388		>ENSG00000115461	IGFBP5	ENST00000233813		>ENSG00000135821	GLUL	ENST00000642379						>ENSG00000081189	MEF2C	ENST00000944397
				>ENSG00000108465	CDK5RAP3	ENST00000584991		>ENSG00000100300	TSPO	ENST00000972389		>ENSG00000115808	STRN	ENST00000263918		>ENSG00000137699	TRIM29	ENST00000341846						>ENSG00000081189	MEF2C	ENST00000944398
				>ENSG00000108465	CDK5RAP3	ENST00000894559		>ENSG00000100320	RBFOX2	ENST00000262829		>ENSG00000116133	DHCR24	ENST00000371269		>ENSG00000137699	TRIM29	ENST00000475051						>ENSG00000081189	MEF2C	ENST00000944399
				>ENSG00000108465	CDK5RAP3	ENST00000894560		>ENSG00000100320	RBFOX2	ENST00000359369		>ENSG00000116133	DHCR24	ENST00000436604		>ENSG00000137699	TRIM29	ENST00000531555						>ENSG00000081189	MEF2C	ENST00000944400
				>ENSG00000108465	CDK5RAP3	ENST00000930755		>ENSG00000100320	RBFOX2	ENST00000397303		>ENSG00000116133	DHCR24	ENST00000535035		>ENSG00000137699	TRIM29	ENST00000854246						>ENSG00000082146	STRADB	ENST00000194530
				>ENSG00000108523	RNF167	ENST00000262482		>ENSG00000100320	RBFOX2	ENST00000405409		>ENSG00000116254	CHD5	ENST00000262450		>ENSG00000137699	TRIM29	ENST00000854247						>ENSG00000082146	STRADB	ENST00000392249
				>ENSG00000108523	RNF167	ENST00000571816		>ENSG00000100320	RBFOX2	ENST00000414461		>ENSG00000116254	CHD5	ENST00000377999		>ENSG00000137767	SQOR	ENST00000260324						>ENSG00000082146	STRADB	ENST00000415688
				>ENSG00000108523	RNF167	ENST00000572382		>ENSG00000100320	RBFOX2	ENST00000416721		>ENSG00000116254	CHD5	ENST00000462991		>ENSG00000137767	SQOR	ENST00000565997						>ENSG00000082146	STRADB	ENST00000447698
				>ENSG00000108523	RNF167	ENST00000572430		>ENSG00000100320	RBFOX2	ENST00000438146		>ENSG00000116254	CHD5	ENST00000475121		>ENSG00000137767	SQOR	ENST00000566934						>ENSG00000082146	STRADB	ENST00000861982
				>ENSG00000108523	RNF167	ENST00000575111		>ENSG00000100320	RBFOX2	ENST00000449924		>ENSG00000116254	CHD5	ENST00000491020		>ENSG00000137767	SQOR	ENST00000568606						>ENSG00000082146	STRADB	ENST00000861983
				>ENSG00000108523	RNF167	ENST00000575400		>ENSG00000100320	RBFOX2	ENST00000495377		>ENSG00000116254	CHD5	ENST00000496404		>ENSG00000137767	SQOR	ENST00000888093						>ENSG00000082146	STRADB	ENST00000861984
				>ENSG00000108523	RNF167	ENST00000576229		>ENSG00000100320	RBFOX2	ENST00000695803		>ENSG00000116455	WDR77	ENST00000235090		>ENSG00000137767	SQOR	ENST00000888094						>ENSG00000082146	STRADB	ENST00000861985
				>ENSG00000108523	RNF167	ENST00000576965		>ENSG00000100320	RBFOX2	ENST00000695804		>ENSG00000116661	FBXO2	ENST00000354287		>ENSG00000137767	SQOR	ENST00000888095						>ENSG00000082146	STRADB	ENST00000861986
				>ENSG00000108523	RNF167	ENST00000868717		>ENSG00000100320	RBFOX2	ENST00000695805		>ENSG00000116661	FBXO2	ENST00000642025		>ENSG00000137767	SQOR	ENST00000888096						>ENSG00000082146	STRADB	ENST00000861987
				>ENSG00000108523	RNF167	ENST00000868718		>ENSG00000100320	RBFOX2	ENST00000695806		>ENSG00000116688	MFN2	ENST00000235329		>ENSG00000137767	SQOR	ENST00000888097						>ENSG00000082146	STRADB	ENST00000861988
				>ENSG00000108523	RNF167	ENST00000868719		>ENSG00000100320	RBFOX2	ENST00000695807		>ENSG00000116688	MFN2	ENST00000444836		>ENSG00000137767	SQOR	ENST00000888098						>ENSG00000082146	STRADB	ENST00000861989
				>ENSG00000108523	RNF167	ENST00000868720		>ENSG00000100320	RBFOX2	ENST00000695854		>ENSG00000116688	MFN2	ENST00000497302		>ENSG00000137767	SQOR	ENST00000888099						>ENSG00000082146	STRADB	ENST00000861990
				>ENSG00000108523	RNF167	ENST00000868721		>ENSG00000100320	RBFOX2	ENST00000908669		>ENSG00000116688	MFN2	ENST00000674548		>ENSG00000137767	SQOR	ENST00000888100						>ENSG00000082701	GSK3B	ENST00000264235
				>ENSG00000108523	RNF167	ENST00000868722		>ENSG00000100320	RBFOX2	ENST00000908670		>ENSG00000116688	MFN2	ENST00000675113		>ENSG00000137767	SQOR	ENST00000888101						>ENSG00000082701	GSK3B	ENST00000316626
				>ENSG00000108523	RNF167	ENST00000868723		>ENSG00000100320	RBFOX2	ENST00000908671		>ENSG00000116688	MFN2	ENST00000675817		>ENSG00000137767	SQOR	ENST00000888102						>ENSG00000082701	GSK3B	ENST00000650344
				>ENSG00000108523	RNF167	ENST00000868724		>ENSG00000100320	RBFOX2	ENST00000908672		>ENSG00000116688	MFN2	ENST00000676426		>ENSG00000137767	SQOR	ENST00000888103						>ENSG00000082701	GSK3B	ENST00000676733
				>ENSG00000108523	RNF167	ENST00000868725		>ENSG00000100320	RBFOX2	ENST00000908673		>ENSG00000116688	MFN2	ENST00000898886		>ENSG00000137767	SQOR	ENST00000888104						>ENSG00000082701	GSK3B	ENST00000676775
				>ENSG00000108523	RNF167	ENST00000868726		>ENSG00000100320	RBFOX2	ENST00000908674		>ENSG00000116688	MFN2	ENST00000898887		>ENSG00000137767	SQOR	ENST00000888105						>ENSG00000082701	GSK3B	ENST00000676844
				>ENSG00000108523	RNF167	ENST00000868727		>ENSG00000100320	RBFOX2	ENST00000908675		>ENSG00000116688	MFN2	ENST00000898891		>ENSG00000137767	SQOR	ENST00000888106						>ENSG00000082701	GSK3B	ENST00000676887
				>ENSG00000108523	RNF167	ENST00000868728		>ENSG00000100320	RBFOX2	ENST00000921513		>ENSG00000116688	MFN2	ENST00000898896		>ENSG00000137767	SQOR	ENST00000888107						>ENSG00000082701	GSK3B	ENST00000676910
				>ENSG00000108523	RNF167	ENST00000929511		>ENSG00000100320	RBFOX2	ENST00000921514		>ENSG00000116688	MFN2	ENST00000898897		>ENSG00000137767	SQOR	ENST00000888108						>ENSG00000082701	GSK3B	ENST00000676948
				>ENSG00000108691	CCL2	ENST00000225831		>ENSG00000100320	RBFOX2	ENST00000921515		>ENSG00000116688	MFN2	ENST00000898900		>ENSG00000137767	SQOR	ENST00000888109						>ENSG00000082701	GSK3B	ENST00000677069
				>ENSG00000108691	CCL2	ENST00000580907		>ENSG00000100320	RBFOX2	ENST00000921516		>ENSG00000116809	ZBTB17	ENST00000375733		>ENSG00000137767	SQOR	ENST00000888110						>ENSG00000082701	GSK3B	ENST00000677128
				>ENSG00000108773	KAT2A	ENST00000225916		>ENSG00000100320	RBFOX2	ENST00000921517		>ENSG00000116809	ZBTB17	ENST00000375743		>ENSG00000137767	SQOR	ENST00000888111						>ENSG00000082701	GSK3B	ENST00000677169
				>ENSG00000108773	KAT2A	ENST00000465682		>ENSG00000100320	RBFOX2	ENST00000921518		>ENSG00000116809	ZBTB17	ENST00000440560		>ENSG00000137767	SQOR	ENST00000888112						>ENSG00000082701	GSK3B	ENST00000677483
				>ENSG00000108773	KAT2A	ENST00000588759		>ENSG00000100320	RBFOX2	ENST00000953675		>ENSG00000116809	ZBTB17	ENST00000537142		>ENSG00000137767	SQOR	ENST00000888113						>ENSG00000082701	GSK3B	ENST00000677648
				>ENSG00000108773	KAT2A	ENST00000873169		>ENSG00000100320	RBFOX2	ENST00000953676		>ENSG00000116809	ZBTB17	ENST00000894622		>ENSG00000137767	SQOR	ENST00000888114						>ENSG00000082701	GSK3B	ENST00000677716
				>ENSG00000108773	KAT2A	ENST00000873170		>ENSG00000100320	RBFOX2	ENST00000953677		>ENSG00000116809	ZBTB17	ENST00000894627		>ENSG00000137767	SQOR	ENST00000943739						>ENSG00000082701	GSK3B	ENST00000677995
				>ENSG00000108773	KAT2A	ENST00000873171		>ENSG00000100320	RBFOX2	ENST00000953678		>ENSG00000116809	ZBTB17	ENST00000894630		>ENSG00000137767	SQOR	ENST00000943740						>ENSG00000082701	GSK3B	ENST00000678013
				>ENSG00000108773	KAT2A	ENST00000873172		>ENSG00000100462	PRMT5	ENST00000216350		>ENSG00000116809	ZBTB17	ENST00000894631		>ENSG00000137767	SQOR	ENST00000943741						>ENSG00000082701	GSK3B	ENST00000678064
				>ENSG00000108773	KAT2A	ENST00000873173		>ENSG00000100462	PRMT5	ENST00000324366		>ENSG00000116809	ZBTB17	ENST00000894632		>ENSG00000137767	SQOR	ENST00000943742						>ENSG00000082701	GSK3B	ENST00000678159
				>ENSG00000108773	KAT2A	ENST00000873174		>ENSG00000100462	PRMT5	ENST00000397440		>ENSG00000116809	ZBTB17	ENST00000894636		>ENSG00000137767	SQOR	ENST00000943743						>ENSG00000082701	GSK3B	ENST00000678286
				>ENSG00000108773	KAT2A	ENST00000873175		>ENSG00000100462	PRMT5	ENST00000397441		>ENSG00000116809	ZBTB17	ENST00000894637		>ENSG00000137767	SQOR	ENST00000943744						>ENSG00000082701	GSK3B	ENST00000678350
				>ENSG00000108773	KAT2A	ENST00000873176		>ENSG00000100462	PRMT5	ENST00000454731		>ENSG00000117036	ETV3	ENST00000326786		>ENSG00000137767	SQOR	ENST00000943745						>ENSG00000082701	GSK3B	ENST00000678377
				>ENSG00000108773	KAT2A	ENST00000873177		>ENSG00000100462	PRMT5	ENST00000553787		>ENSG00000117036	ETV3	ENST00000368192		>ENSG00000137767	SQOR	ENST00000943746						>ENSG00000082701	GSK3B	ENST00000678439
				>ENSG00000108773	KAT2A	ENST00000915289		>ENSG00000100462	PRMT5	ENST00000553897		>ENSG00000117215	PLA2G2D	ENST00000375105		>ENSG00000137767	SQOR	ENST00000943747						>ENSG00000082701	GSK3B	ENST00000678509
				>ENSG00000108773	KAT2A	ENST00000963387		>ENSG00000100462	PRMT5	ENST00000553915		>ENSG00000117215	PLA2G2D	ENST00000617227		>ENSG00000137767	SQOR	ENST00000943748						>ENSG00000082701	GSK3B	ENST00000678608
				>ENSG00000108773	KAT2A	ENST00000963388		>ENSG00000100462	PRMT5	ENST00000555454		>ENSG00000117385	P3H1	ENST00000236040		>ENSG00000137767	SQOR	ENST00000943749						>ENSG00000082701	GSK3B	ENST00000678678
				>ENSG00000109062	NHERF1	ENST00000262613		>ENSG00000100462	PRMT5	ENST00000557415		>ENSG00000117385	P3H1	ENST00000296388		>ENSG00000137801	THBS1	ENST00000260356						>ENSG00000082701	GSK3B	ENST00000679068
				>ENSG00000109062	NHERF1	ENST00000413388		>ENSG00000100462	PRMT5	ENST00000557443		>ENSG00000117385	P3H1	ENST00000397054		>ENSG00000137801	THBS1	ENST00000880750						>ENSG00000082701	GSK3B	ENST00000679194
				>ENSG00000109062	NHERF1	ENST00000581356		>ENSG00000100462	PRMT5	ENST00000903535		>ENSG00000117385	P3H1	ENST00000431412		>ENSG00000137801	THBS1	ENST00000880751						>ENSG00000082701	GSK3B	ENST00000679201
				>ENSG00000109062	NHERF1	ENST00000851800		>ENSG00000100462	PRMT5	ENST00000903536		>ENSG00000117595	IRF6	ENST00000367021		>ENSG00000137801	THBS1	ENST00000880752						>ENSG00000082701	GSK3B	ENST00000679206
				>ENSG00000109062	NHERF1	ENST00000851801		>ENSG00000100462	PRMT5	ENST00000948386		>ENSG00000117595	IRF6	ENST00000542854		>ENSG00000137962	ARHGAP29	ENST00000260526						>ENSG00000082701	GSK3B	ENST00000899265
				>ENSG00000109062	NHERF1	ENST00000851802		>ENSG00000100526	CDKN3	ENST00000335183		>ENSG00000117595	IRF6	ENST00000863917		>ENSG00000137962	ARHGAP29	ENST00000370217						>ENSG00000082701	GSK3B	ENST00000899266
				>ENSG00000109062	NHERF1	ENST00000851803		>ENSG00000100526	CDKN3	ENST00000395577		>ENSG00000117707	PROX1	ENST00000366958		>ENSG00000137962	ARHGAP29	ENST00000552844						>ENSG00000083093	PALB2	ENST00000261584
				>ENSG00000109062	NHERF1	ENST00000851804		>ENSG00000100526	CDKN3	ENST00000442975		>ENSG00000117707	PROX1	ENST00000435016		>ENSG00000137962	ARHGAP29	ENST00000860621						>ENSG00000083093	PALB2	ENST00000561514
				>ENSG00000109062	NHERF1	ENST00000967136		>ENSG00000100526	CDKN3	ENST00000458126		>ENSG00000117707	PROX1	ENST00000881023		>ENSG00000137962	ARHGAP29	ENST00000918397						>ENSG00000083093	PALB2	ENST00000565038
				>ENSG00000110092	CCND1	ENST00000227507		>ENSG00000100526	CDKN3	ENST00000541304		>ENSG00000117707	PROX1	ENST00000881024		>ENSG00000137962	ARHGAP29	ENST00000918398						>ENSG00000083093	PALB2	ENST00000566069
				>ENSG00000110092	CCND1	ENST00000536559		>ENSG00000100526	CDKN3	ENST00000543789		>ENSG00000117707	PROX1	ENST00000881025		>ENSG00000137962	ARHGAP29	ENST00000946813						>ENSG00000083093	PALB2	ENST00000568219
				>ENSG00000110092	CCND1	ENST00000913508		>ENSG00000100526	CDKN3	ENST00000556102		>ENSG00000117707	PROX1	ENST00000881029		>ENSG00000137962	ARHGAP29	ENST00000946814						>ENSG00000083093	PALB2	ENST00000697374
				>ENSG00000110107	PRPF19	ENST00000227524		>ENSG00000100526	CDKN3	ENST00000891179		>ENSG00000118017	A4GNT	ENST00000236709		>ENSG00000137962	ARHGAP29	ENST00000946815						>ENSG00000083093	PALB2	ENST00000697376
				>ENSG00000110107	PRPF19	ENST00000535326		>ENSG00000100526	CDKN3	ENST00000891180		>ENSG00000118046	STK11	ENST00000326873		>ENSG00000138271	GPR87	ENST00000260843						>ENSG00000083093	PALB2	ENST00000697377
				>ENSG00000110107	PRPF19	ENST00000540473		>ENSG00000100526	CDKN3	ENST00000929365		>ENSG00000118046	STK11	ENST00000585465		>ENSG00000138685	FGF2	ENST00000264498						>ENSG00000083093	PALB2	ENST00000697379
				>ENSG00000110107	PRPF19	ENST00000907533		>ENSG00000100526	CDKN3	ENST00000929366		>ENSG00000118046	STK11	ENST00000585748		>ENSG00000138685	FGF2	ENST00000608478						>ENSG00000083093	PALB2	ENST00000697382
				>ENSG00000110107	PRPF19	ENST00000918252		>ENSG00000100526	CDKN3	ENST00000929367		>ENSG00000118046	STK11	ENST00000585851		>ENSG00000138685	FGF2	ENST00000644866						>ENSG00000083093	PALB2	ENST00000697383
				>ENSG00000110200	ANAPC15	ENST00000227618		>ENSG00000100526	CDKN3	ENST00000929368		>ENSG00000118046	STK11	ENST00000593219		>ENSG00000139278	GLIPR1	ENST00000266659						>ENSG00000083093	PALB2	ENST00000713772
				>ENSG00000110200	ANAPC15	ENST00000502597		>ENSG00000100526	CDKN3	ENST00000929369		>ENSG00000118046	STK11	ENST00000714318		>ENSG00000139278	GLIPR1	ENST00000536703						>ENSG00000083093	PALB2	ENST00000713773
				>ENSG00000110200	ANAPC15	ENST00000535234		>ENSG00000100532	CGRRF1	ENST00000216420		>ENSG00000118046	STK11	ENST00000714323		>ENSG00000140284	SLC27A2	ENST00000267842						>ENSG00000083093	PALB2	ENST00000713774
				>ENSG00000110200	ANAPC15	ENST00000535503		>ENSG00000100532	CGRRF1	ENST00000554791		>ENSG00000118058	KMT2A	ENST00000389506		>ENSG00000140284	SLC27A2	ENST00000380902						>ENSG00000083093	PALB2	ENST00000853528
				>ENSG00000110200	ANAPC15	ENST00000538117		>ENSG00000100532	CGRRF1	ENST00000556172		>ENSG00000118058	KMT2A	ENST00000529852		>ENSG00000140284	SLC27A2	ENST00000544960						>ENSG00000083093	PALB2	ENST00000916249
				>ENSG00000110200	ANAPC15	ENST00000538393		>ENSG00000100532	CGRRF1	ENST00000557755		>ENSG00000118058	KMT2A	ENST00000531904		>ENSG00000140284	SLC27A2	ENST00000895509						>ENSG00000083093	PALB2	ENST00000916250
				>ENSG00000110200	ANAPC15	ENST00000538919		>ENSG00000100532	CGRRF1	ENST00000679442		>ENSG00000118058	KMT2A	ENST00000532204		>ENSG00000140284	SLC27A2	ENST00000895510						>ENSG00000083093	PALB2	ENST00000970391
				>ENSG00000110200	ANAPC15	ENST00000542531		>ENSG00000100532	CGRRF1	ENST00000679557		>ENSG00000118058	KMT2A	ENST00000533790		>ENSG00000140284	SLC27A2	ENST00000895511						>ENSG00000084207	GSTP1	ENST00000398603
				>ENSG00000110200	ANAPC15	ENST00000543050		>ENSG00000100532	CGRRF1	ENST00000908184		>ENSG00000118058	KMT2A	ENST00000534358		>ENSG00000140284	SLC27A2	ENST00000930364						>ENSG00000084207	GSTP1	ENST00000398606
				>ENSG00000110200	ANAPC15	ENST00000543587		>ENSG00000100532	CGRRF1	ENST00000908185		>ENSG00000118058	KMT2A	ENST00000649878		>ENSG00000141429	GALNT1	ENST00000269195						>ENSG00000084207	GSTP1	ENST00000495996
				>ENSG00000110200	ANAPC15	ENST00000545680		>ENSG00000100532	CGRRF1	ENST00000939686		>ENSG00000118058	KMT2A	ENST00000688355		>ENSG00000141429	GALNT1	ENST00000589189						>ENSG00000084207	GSTP1	ENST00000498765
				>ENSG00000110200	ANAPC15	ENST00000545944		>ENSG00000100532	CGRRF1	ENST00000939687		>ENSG00000118058	KMT2A	ENST00000693536		>ENSG00000141429	GALNT1	ENST00000590654						>ENSG00000084207	GSTP1	ENST00000646888
				>ENSG00000110200	ANAPC15	ENST00000864869		>ENSG00000100568	VTI1B	ENST00000216456		>ENSG00000118503	TNFAIP3	ENST00000237289		>ENSG00000141429	GALNT1	ENST00000591081						>ENSG00000084207	GSTP1	ENST00000906565
				>ENSG00000110200	ANAPC15	ENST00000864870		>ENSG00000100568	VTI1B	ENST00000554636		>ENSG00000118503	TNFAIP3	ENST00000420009		>ENSG00000141429	GALNT1	ENST00000909612						>ENSG00000084207	GSTP1	ENST00000906566
				>ENSG00000110200	ANAPC15	ENST00000864871		>ENSG00000100568	VTI1B	ENST00000554659		>ENSG00000118503	TNFAIP3	ENST00000421450		>ENSG00000141429	GALNT1	ENST00000909613						>ENSG00000084207	GSTP1	ENST00000906567
				>ENSG00000110200	ANAPC15	ENST00000864872		>ENSG00000100568	VTI1B	ENST00000555543		>ENSG00000118503	TNFAIP3	ENST00000433680		>ENSG00000141429	GALNT1	ENST00000909614						>ENSG00000084207	GSTP1	ENST00000914373
				>ENSG00000110200	ANAPC15	ENST00000864873		>ENSG00000100568	VTI1B	ENST00000556461		>ENSG00000118503	TNFAIP3	ENST00000612899		>ENSG00000141429	GALNT1	ENST00000909615						>ENSG00000084207	GSTP1	ENST00000914374
				>ENSG00000110200	ANAPC15	ENST00000864874		>ENSG00000100568	VTI1B	ENST00000890610		>ENSG00000118503	TNFAIP3	ENST00000711061		>ENSG00000141429	GALNT1	ENST00000935563						>ENSG00000084207	GSTP1	ENST00000914375
				>ENSG00000110200	ANAPC15	ENST00000864875		>ENSG00000100568	VTI1B	ENST00000890611		>ENSG00000118520	ARG1	ENST00000356962		>ENSG00000141429	GALNT1	ENST00000935564						>ENSG00000084207	GSTP1	ENST00000914376
				>ENSG00000110200	ANAPC15	ENST00000864876		>ENSG00000100568	VTI1B	ENST00000890612		>ENSG00000118520	ARG1	ENST00000368087		>ENSG00000141429	GALNT1	ENST00000935565						>ENSG00000084207	GSTP1	ENST00000914377
				>ENSG00000110200	ANAPC15	ENST00000864877		>ENSG00000100568	VTI1B	ENST00000890613		>ENSG00000118520	ARG1	ENST00000672233		>ENSG00000141429	GALNT1	ENST00000935566						>ENSG00000084207	GSTP1	ENST00000914378
				>ENSG00000110200	ANAPC15	ENST00000864878		>ENSG00000100568	VTI1B	ENST00000890614		>ENSG00000118520	ARG1	ENST00000673427		>ENSG00000141429	GALNT1	ENST00000935567						>ENSG00000084207	GSTP1	ENST00000914379
				>ENSG00000110200	ANAPC15	ENST00000864879		>ENSG00000100568	VTI1B	ENST00000928042		>ENSG00000118520	ARG1	ENST00000875753		>ENSG00000141429	GALNT1	ENST00000935568						>ENSG00000084207	GSTP1	ENST00000914380
				>ENSG00000110200	ANAPC15	ENST00000864880		>ENSG00000100568	VTI1B	ENST00000928043		>ENSG00000118520	ARG1	ENST00000875754		>ENSG00000141429	GALNT1	ENST00000935569						>ENSG00000085063	CD59	ENST00000351554
				>ENSG00000110200	ANAPC15	ENST00000864881		>ENSG00000101190	TCFL5	ENST00000217162		>ENSG00000118762	PKD2	ENST00000237596		>ENSG00000141429	GALNT1	ENST00000935570						>ENSG00000085063	CD59	ENST00000395850
				>ENSG00000110200	ANAPC15	ENST00000864882		>ENSG00000101190	TCFL5	ENST00000335351		>ENSG00000118762	PKD2	ENST00000502363		>ENSG00000141429	GALNT1	ENST00000971164						>ENSG00000085063	CD59	ENST00000415002
				>ENSG00000110200	ANAPC15	ENST00000864883		>ENSG00000101190	TCFL5	ENST00000895007		>ENSG00000118762	PKD2	ENST00000508588		>ENSG00000141429	GALNT1	ENST00000971165						>ENSG00000085063	CD59	ENST00000426650
				>ENSG00000110200	ANAPC15	ENST00000864884		>ENSG00000101190	TCFL5	ENST00000895008		>ENSG00000118849	RARRES1	ENST00000237696		>ENSG00000141429	GALNT1	ENST00000971166						>ENSG00000085063	CD59	ENST00000437761
				>ENSG00000110200	ANAPC15	ENST00000864885		>ENSG00000101190	TCFL5	ENST00000949323		>ENSG00000118849	RARRES1	ENST00000479756		>ENSG00000141429	GALNT1	ENST00000971167						>ENSG00000085063	CD59	ENST00000445143
				>ENSG00000110200	ANAPC15	ENST00000864886		>ENSG00000101224	CDC25B	ENST00000245960		>ENSG00000118849	RARRES1	ENST00000879325		>ENSG00000141429	GALNT1	ENST00000971168						>ENSG00000085063	CD59	ENST00000527577
				>ENSG00000110200	ANAPC15	ENST00000864887		>ENSG00000101224	CDC25B	ENST00000340833		>ENSG00000119138	KLF9	ENST00000377126		>ENSG00000141429	GALNT1	ENST00000971169						>ENSG00000085063	CD59	ENST00000533403
				>ENSG00000110200	ANAPC15	ENST00000864888		>ENSG00000101224	CDC25B	ENST00000344256		>ENSG00000119147	ECRG4	ENST00000238044		>ENSG00000141429	GALNT1	ENST00000971170						>ENSG00000085063	CD59	ENST00000642928
				>ENSG00000110200	ANAPC15	ENST00000864889		>ENSG00000101224	CDC25B	ENST00000379598		>ENSG00000119147	ECRG4	ENST00000409944		>ENSG00000141429	GALNT1	ENST00000971171						>ENSG00000085063	CD59	ENST00000643183
				>ENSG00000110200	ANAPC15	ENST00000864890		>ENSG00000101224	CDC25B	ENST00000439880		>ENSG00000119185	ITGB1BP1	ENST00000238091		>ENSG00000141429	GALNT1	ENST00000971172						>ENSG00000085063	CD59	ENST00000651485
				>ENSG00000110200	ANAPC15	ENST00000864891		>ENSG00000101224	CDC25B	ENST00000855779		>ENSG00000119185	ITGB1BP1	ENST00000355346		>ENSG00000141429	GALNT1	ENST00000971173						>ENSG00000085063	CD59	ENST00000651785
				>ENSG00000110200	ANAPC15	ENST00000864892		>ENSG00000101224	CDC25B	ENST00000855780		>ENSG00000119185	ITGB1BP1	ENST00000359712		>ENSG00000141429	GALNT1	ENST00000971174						>ENSG00000085063	CD59	ENST00000652086
				>ENSG00000110200	ANAPC15	ENST00000939263		>ENSG00000101224	CDC25B	ENST00000855781		>ENSG00000119185	ITGB1BP1	ENST00000360635		>ENSG00000142173	COL6A2	ENST00000300527						>ENSG00000085063	CD59	ENST00000652678
				>ENSG00000110200	ANAPC15	ENST00000939264		>ENSG00000101224	CDC25B	ENST00000855782		>ENSG00000119185	ITGB1BP1	ENST00000456913		>ENSG00000142173	COL6A2	ENST00000397763						>ENSG00000085063	CD59	ENST00000706436
				>ENSG00000110200	ANAPC15	ENST00000939265		>ENSG00000101224	CDC25B	ENST00000855783		>ENSG00000119185	ITGB1BP1	ENST00000464228		>ENSG00000142173	COL6A2	ENST00000409416						>ENSG00000085063	CD59	ENST00000873801
				>ENSG00000110200	ANAPC15	ENST00000939266		>ENSG00000101224	CDC25B	ENST00000940254		>ENSG00000119185	ITGB1BP1	ENST00000483795		>ENSG00000142173	COL6A2	ENST00000857090						>ENSG00000085063	CD59	ENST00000873802
				>ENSG00000110200	ANAPC15	ENST00000939267		>ENSG00000101367	MAPRE1	ENST00000375571		>ENSG00000119185	ITGB1BP1	ENST00000488451		>ENSG00000142173	COL6A2	ENST00000857091						>ENSG00000085063	CD59	ENST00000873803
				>ENSG00000110200	ANAPC15	ENST00000939268		>ENSG00000101367	MAPRE1	ENST00000908452		>ENSG00000119185	ITGB1BP1	ENST00000865953		>ENSG00000142173	COL6A2	ENST00000857092						>ENSG00000085063	CD59	ENST00000873804
				>ENSG00000110200	ANAPC15	ENST00000939269		>ENSG00000101367	MAPRE1	ENST00000908453		>ENSG00000119185	ITGB1BP1	ENST00000865954		>ENSG00000142173	COL6A2	ENST00000857093						>ENSG00000085063	CD59	ENST00000873805
				>ENSG00000110200	ANAPC15	ENST00000939270		>ENSG00000101367	MAPRE1	ENST00000908454		>ENSG00000119185	ITGB1BP1	ENST00000865958		>ENSG00000142173	COL6A2	ENST00000857094						>ENSG00000085063	CD59	ENST00000873806
				>ENSG00000110200	ANAPC15	ENST00000939271		>ENSG00000101367	MAPRE1	ENST00000908455		>ENSG00000119185	ITGB1BP1	ENST00000865959		>ENSG00000142173	COL6A2	ENST00000857095						>ENSG00000085063	CD59	ENST00000873807
				>ENSG00000110200	ANAPC15	ENST00000939272		>ENSG00000101367	MAPRE1	ENST00000908456		>ENSG00000119185	ITGB1BP1	ENST00000865963		>ENSG00000142173	COL6A2	ENST00000857096						>ENSG00000085063	CD59	ENST00000873808
				>ENSG00000110200	ANAPC15	ENST00000939273		>ENSG00000101367	MAPRE1	ENST00000908457		>ENSG00000119185	ITGB1BP1	ENST00000865964		>ENSG00000142173	COL6A2	ENST00000857097						>ENSG00000085063	CD59	ENST00000938901
				>ENSG00000110200	ANAPC15	ENST00000939274		>ENSG00000101367	MAPRE1	ENST00000908458		>ENSG00000119185	ITGB1BP1	ENST00000865968		>ENSG00000142173	COL6A2	ENST00000857098						>ENSG00000085063	CD59	ENST00000969476
				>ENSG00000110200	ANAPC15	ENST00000939275		>ENSG00000101367	MAPRE1	ENST00000908459		>ENSG00000119185	ITGB1BP1	ENST00000865969		>ENSG00000142173	COL6A2	ENST00000857099						>ENSG00000085063	CD59	ENST00000969477
				>ENSG00000110200	ANAPC15	ENST00000939276		>ENSG00000101367	MAPRE1	ENST00000908460		>ENSG00000119185	ITGB1BP1	ENST00000865973		>ENSG00000142173	COL6A2	ENST00000857100						>ENSG00000085063	CD59	ENST00000969478
				>ENSG00000110200	ANAPC15	ENST00000939277		>ENSG00000101367	MAPRE1	ENST00000908461		>ENSG00000119185	ITGB1BP1	ENST00000865974		>ENSG00000142173	COL6A2	ENST00000857101						>ENSG00000085063	CD59	ENST00000969479
				>ENSG00000110200	ANAPC15	ENST00000939278		>ENSG00000101367	MAPRE1	ENST00000908462		>ENSG00000119185	ITGB1BP1	ENST00000865978		>ENSG00000142173	COL6A2	ENST00000857102						>ENSG00000085063	CD59	ENST00000969480
				>ENSG00000110200	ANAPC15	ENST00000939279		>ENSG00000101367	MAPRE1	ENST00000912275		>ENSG00000119185	ITGB1BP1	ENST00000865979		>ENSG00000142173	COL6A2	ENST00000857103						>ENSG00000085063	CD59	ENST00000969481
				>ENSG00000110200	ANAPC15	ENST00000939280		>ENSG00000101367	MAPRE1	ENST00000912276		>ENSG00000119185	ITGB1BP1	ENST00000865983		>ENSG00000142173	COL6A2	ENST00000857104						>ENSG00000085721	RRN3	ENST00000198767
				>ENSG00000110200	ANAPC15	ENST00000939281		>ENSG00000101367	MAPRE1	ENST00000912277		>ENSG00000119185	ITGB1BP1	ENST00000865984		>ENSG00000142173	COL6A2	ENST00000857105						>ENSG00000085721	RRN3	ENST00000327307
				>ENSG00000110200	ANAPC15	ENST00000939282		>ENSG00000101367	MAPRE1	ENST00000912278		>ENSG00000119185	ITGB1BP1	ENST00000865985		>ENSG00000142173	COL6A2	ENST00000857106						>ENSG00000085721	RRN3	ENST00000429751
				>ENSG00000110200	ANAPC15	ENST00000939283		>ENSG00000101367	MAPRE1	ENST00000912279		>ENSG00000119401	TRIM32	ENST00000373983		>ENSG00000142173	COL6A2	ENST00000857107						>ENSG00000085721	RRN3	ENST00000563559
				>ENSG00000110200	ANAPC15	ENST00000953801		>ENSG00000101367	MAPRE1	ENST00000912280		>ENSG00000119401	TRIM32	ENST00000450136		>ENSG00000142173	COL6A2	ENST00000857108						>ENSG00000085721	RRN3	ENST00000564131
				>ENSG00000110200	ANAPC15	ENST00000953802		>ENSG00000101367	MAPRE1	ENST00000912281		>ENSG00000119401	TRIM32	ENST00000882857		>ENSG00000142173	COL6A2	ENST00000857109						>ENSG00000085721	RRN3	ENST00000874881
				>ENSG00000110200	ANAPC15	ENST00000953803		>ENSG00000101367	MAPRE1	ENST00000912282		>ENSG00000119401	TRIM32	ENST00000882860		>ENSG00000142173	COL6A2	ENST00000934971						>ENSG00000085721	RRN3	ENST00000874882
				>ENSG00000111276	CDKN1B	ENST00000228872		>ENSG00000101367	MAPRE1	ENST00000912283		>ENSG00000119614	VSX2	ENST00000261980		>ENSG00000142173	COL6A2	ENST00000934972						>ENSG00000085733	CTTN	ENST00000301843
				>ENSG00000111276	CDKN1B	ENST00000396340		>ENSG00000101367	MAPRE1	ENST00000912284		>ENSG00000119699	TGFB3	ENST00000238682		>ENSG00000142173	COL6A2	ENST00000968878						>ENSG00000085733	CTTN	ENST00000346329
				>ENSG00000111276	CDKN1B	ENST00000442489		>ENSG00000101367	MAPRE1	ENST00000912285		>ENSG00000119699	TGFB3	ENST00000556285		>ENSG00000142173	COL6A2	ENST00000968879						>ENSG00000085733	CTTN	ENST00000376561
				>ENSG00000111276	CDKN1B	ENST00000614874		>ENSG00000101367	MAPRE1	ENST00000912286		>ENSG00000119699	TGFB3	ENST00000556674		>ENSG00000142173	COL6A2	ENST00000968880						>ENSG00000085733	CTTN	ENST00000529736
				>ENSG00000111276	CDKN1B	ENST00000907758		>ENSG00000101367	MAPRE1	ENST00000912287		>ENSG00000119699	TGFB3	ENST00000858793		>ENSG00000142173	COL6A2	ENST00000968881						>ENSG00000085733	CTTN	ENST00000533931
				>ENSG00000111554	MDM1	ENST00000303145		>ENSG00000101367	MAPRE1	ENST00000912288		>ENSG00000119699	TGFB3	ENST00000858794		>ENSG00000142173	COL6A2	ENST00000968882						>ENSG00000085733	CTTN	ENST00000882295
				>ENSG00000111554	MDM1	ENST00000357874		>ENSG00000101367	MAPRE1	ENST00000912289		>ENSG00000119699	TGFB3	ENST00000858795		>ENSG00000142173	COL6A2	ENST00000968883						>ENSG00000085733	CTTN	ENST00000882296
				>ENSG00000111554	MDM1	ENST00000393543		>ENSG00000101367	MAPRE1	ENST00000912290		>ENSG00000119917	IFIT3	ENST00000371811		>ENSG00000142173	COL6A2	ENST00000968884						>ENSG00000085733	CTTN	ENST00000882297
				>ENSG00000111554	MDM1	ENST00000411698		>ENSG00000101367	MAPRE1	ENST00000912291		>ENSG00000119917	IFIT3	ENST00000371818		>ENSG00000142227	EMP3	ENST00000270221						>ENSG00000085733	CTTN	ENST00000882298
				>ENSG00000111554	MDM1	ENST00000430606		>ENSG00000101367	MAPRE1	ENST00000912292		>ENSG00000119917	IFIT3	ENST00000680037		>ENSG00000142227	EMP3	ENST00000596315						>ENSG00000085733	CTTN	ENST00000882299
				>ENSG00000111554	MDM1	ENST00000539972		>ENSG00000101367	MAPRE1	ENST00000912293		>ENSG00000119917	IFIT3	ENST00000681207		>ENSG00000142227	EMP3	ENST00000597279						>ENSG00000085733	CTTN	ENST00000882300
				>ENSG00000111554	MDM1	ENST00000540418		>ENSG00000101367	MAPRE1	ENST00000912294		>ENSG00000119917	IFIT3	ENST00000681277		>ENSG00000142227	EMP3	ENST00000599255						>ENSG00000085733	CTTN	ENST00000938470
				>ENSG00000111554	MDM1	ENST00000682720		>ENSG00000101367	MAPRE1	ENST00000912295		>ENSG00000119917	IFIT3	ENST00000681376		>ENSG00000142227	EMP3	ENST00000850572						>ENSG00000085733	CTTN	ENST00000938471
				>ENSG00000111554	MDM1	ENST00000890140		>ENSG00000101367	MAPRE1	ENST00000912296		>ENSG00000120057	SFRP5	ENST00000266066		>ENSG00000142227	EMP3	ENST00000859923						>ENSG00000085733	CTTN	ENST00000938472
				>ENSG00000111554	MDM1	ENST00000890141		>ENSG00000101367	MAPRE1	ENST00000941960		>ENSG00000120129	DUSP1	ENST00000239223		>ENSG00000142227	EMP3	ENST00000859924						>ENSG00000085733	CTTN	ENST00000938473
				>ENSG00000111554	MDM1	ENST00000890142		>ENSG00000101367	MAPRE1	ENST00000941961		>ENSG00000120129	DUSP1	ENST00000868090		>ENSG00000142227	EMP3	ENST00000859925						>ENSG00000085733	CTTN	ENST00000938474
				>ENSG00000111602	TIMELESS	ENST00000229201		>ENSG00000101367	MAPRE1	ENST00000941962		>ENSG00000120129	DUSP1	ENST00000868091		>ENSG00000142227	EMP3	ENST00000859926						>ENSG00000085733	CTTN	ENST00000938475
				>ENSG00000111602	TIMELESS	ENST00000553532		>ENSG00000101412	E2F1	ENST00000343380		>ENSG00000120129	DUSP1	ENST00000868092		>ENSG00000142227	EMP3	ENST00000859927						>ENSG00000085733	CTTN	ENST00000938476
				>ENSG00000111602	TIMELESS	ENST00000865170		>ENSG00000101412	E2F1	ENST00000888354		>ENSG00000120149	MSX2	ENST00000239243		>ENSG00000142227	EMP3	ENST00000859928						>ENSG00000085733	CTTN	ENST00000938477
				>ENSG00000111602	TIMELESS	ENST00000865171		>ENSG00000101412	E2F1	ENST00000932103		>ENSG00000120149	MSX2	ENST00000507785		>ENSG00000142227	EMP3	ENST00000859929						>ENSG00000085733	CTTN	ENST00000938478
				>ENSG00000111602	TIMELESS	ENST00000865172		>ENSG00000101412	E2F1	ENST00000932104		>ENSG00000120217	CD274	ENST00000381573		>ENSG00000142227	EMP3	ENST00000935119						>ENSG00000085733	CTTN	ENST00000938479
				>ENSG00000111602	TIMELESS	ENST00000865173		>ENSG00000101680	LAMA1	ENST00000389658		>ENSG00000120217	CD274	ENST00000381577		>ENSG00000142227	EMP3	ENST00000964536						>ENSG00000085733	CTTN	ENST00000938480
				>ENSG00000111602	TIMELESS	ENST00000927920		>ENSG00000101680	LAMA1	ENST00000940200		>ENSG00000120800	UTP20	ENST00000261637		>ENSG00000142227	EMP3	ENST00000964537						>ENSG00000085733	CTTN	ENST00000947761
				>ENSG00000111602	TIMELESS	ENST00000927921		>ENSG00000101680	LAMA1	ENST00000940201		>ENSG00000120899	PTK2B	ENST00000346049		>ENSG00000142871	CCN1	ENST00000451137						>ENSG00000085733	CTTN	ENST00000947762
				>ENSG00000111602	TIMELESS	ENST00000927922		>ENSG00000101680	LAMA1	ENST00000940202		>ENSG00000120899	PTK2B	ENST00000397501		>ENSG00000142871	CCN1	ENST00000675083						>ENSG00000085733	CTTN	ENST00000947763
				>ENSG00000111602	TIMELESS	ENST00000927923		>ENSG00000101680	LAMA1	ENST00000940203		>ENSG00000120899	PTK2B	ENST00000420218		>ENSG00000142871	CCN1	ENST00000866036						>ENSG00000085741	WNT11	ENST00000322563
				>ENSG00000111602	TIMELESS	ENST00000927924		>ENSG00000101868	POLA1	ENST00000379059		>ENSG00000120899	PTK2B	ENST00000517339		>ENSG00000142871	CCN1	ENST00000920797						>ENSG00000085741	WNT11	ENST00000864022
				>ENSG00000111602	TIMELESS	ENST00000927925		>ENSG00000101868	POLA1	ENST00000379068		>ENSG00000120899	PTK2B	ENST00000894139		>ENSG00000142871	CCN1	ENST00000920798						>ENSG00000085741	WNT11	ENST00000864023
				>ENSG00000111602	TIMELESS	ENST00000927926		>ENSG00000101868	POLA1	ENST00000672178		>ENSG00000120899	PTK2B	ENST00000894140		>ENSG00000142871	CCN1	ENST00000968417						>ENSG00000085741	WNT11	ENST00000864024
				>ENSG00000111602	TIMELESS	ENST00000971076		>ENSG00000101868	POLA1	ENST00000677890		>ENSG00000120899	PTK2B	ENST00000894141		>ENSG00000145287	PLAC8	ENST00000311507						>ENSG00000085741	WNT11	ENST00000961017
				>ENSG00000112029	FBXO5	ENST00000229758		>ENSG00000101868	POLA1	ENST00000854652		>ENSG00000120899	PTK2B	ENST00000894142		>ENSG00000145287	PLAC8	ENST00000411416						>ENSG00000085741	WNT11	ENST00000961018
				>ENSG00000112029	FBXO5	ENST00000367241		>ENSG00000101868	POLA1	ENST00000933041		>ENSG00000120899	PTK2B	ENST00000894146		>ENSG00000145287	PLAC8	ENST00000426923						>ENSG00000085741	WNT11	ENST00000961019
				>ENSG00000112062	MAPK14	ENST00000229794		>ENSG00000101868	POLA1	ENST00000933042		>ENSG00000120899	PTK2B	ENST00000894147		>ENSG00000145287	PLAC8	ENST00000505406						>ENSG00000085741	WNT11	ENST00000961020
				>ENSG00000112062	MAPK14	ENST00000229795		>ENSG00000101868	POLA1	ENST00000933043		>ENSG00000120899	PTK2B	ENST00000894150		>ENSG00000145287	PLAC8	ENST00000509973						>ENSG00000085741	WNT11	ENST00000961021
				>ENSG00000112062	MAPK14	ENST00000310795		>ENSG00000101868	POLA1	ENST00000933044		>ENSG00000120899	PTK2B	ENST00000894152		>ENSG00000145287	PLAC8	ENST00000515389						>ENSG00000085741	WNT11	ENST00000961022
				>ENSG00000112062	MAPK14	ENST00000468133		>ENSG00000101868	POLA1	ENST00000972056		>ENSG00000120907	ADRA1A	ENST00000276393		>ENSG00000145287	PLAC8	ENST00000718322						>ENSG00000085741	WNT11	ENST00000961023
				>ENSG00000112062	MAPK14	ENST00000474429		>ENSG00000101868	POLA1	ENST00000972057		>ENSG00000120907	ADRA1A	ENST00000354550		>ENSG00000145287	PLAC8	ENST00000718323						>ENSG00000085741	WNT11	ENST00000961024
				>ENSG00000112062	MAPK14	ENST00000491957		>ENSG00000102034	ELF4	ENST00000308167		>ENSG00000120907	ADRA1A	ENST00000380572		>ENSG00000145287	PLAC8	ENST00000718328						>ENSG00000085741	WNT11	ENST00000961025
				>ENSG00000112062	MAPK14	ENST00000718318		>ENSG00000102034	ELF4	ENST00000335997		>ENSG00000120907	ADRA1A	ENST00000380573		>ENSG00000145287	PLAC8	ENST00000718330						>ENSG00000085741	WNT11	ENST00000961026
				>ENSG00000112062	MAPK14	ENST00000718319		>ENSG00000102034	ELF4	ENST00000880884		>ENSG00000120907	ADRA1A	ENST00000380582		>ENSG00000145287	PLAC8	ENST00000718331						>ENSG00000085741	WNT11	ENST00000961027
				>ENSG00000112062	MAPK14	ENST00000852146		>ENSG00000102034	ELF4	ENST00000880885		>ENSG00000120907	ADRA1A	ENST00000380586		>ENSG00000145287	PLAC8	ENST00000718332						>ENSG00000085741	WNT11	ENST00000961028
				>ENSG00000112062	MAPK14	ENST00000852147		>ENSG00000102034	ELF4	ENST00000880886		>ENSG00000120907	ADRA1A	ENST00000519096		>ENSG00000145287	PLAC8	ENST00000718333						>ENSG00000086061	DNAJA1	ENST00000330899
				>ENSG00000112062	MAPK14	ENST00000852148		>ENSG00000102034	ELF4	ENST00000880887		>ENSG00000120907	ADRA1A	ENST00000519229		>ENSG00000145287	PLAC8	ENST00000718337						>ENSG00000086061	DNAJA1	ENST00000851558
				>ENSG00000112062	MAPK14	ENST00000852149		>ENSG00000102034	ELF4	ENST00000958346		>ENSG00000120907	ADRA1A	ENST00000521711		>ENSG00000145287	PLAC8	ENST00000718338						>ENSG00000086061	DNAJA1	ENST00000851559
				>ENSG00000112062	MAPK14	ENST00000852150		>ENSG00000102054	RBBP7	ENST00000380084		>ENSG00000120949	TNFRSF8	ENST00000263932		>ENSG00000145287	PLAC8	ENST00000718339						>ENSG00000086061	DNAJA1	ENST00000851560
				>ENSG00000112062	MAPK14	ENST00000950877		>ENSG00000102054	RBBP7	ENST00000380087		>ENSG00000120949	TNFRSF8	ENST00000413146		>ENSG00000145287	PLAC8	ENST00000718340						>ENSG00000086061	DNAJA1	ENST00000851561
				>ENSG00000112062	MAPK14	ENST00000950878		>ENSG00000102054	RBBP7	ENST00000404022		>ENSG00000120949	TNFRSF8	ENST00000417814		>ENSG00000145287	PLAC8	ENST00000718341						>ENSG00000086061	DNAJA1	ENST00000851562
				>ENSG00000112079	STK38	ENST00000229812		>ENSG00000102054	RBBP7	ENST00000425696		>ENSG00000120949	TNFRSF8	ENST00000514649		>ENSG00000145287	PLAC8	ENST00000905227						>ENSG00000086061	DNAJA1	ENST00000851563
				>ENSG00000112079	STK38	ENST00000850860		>ENSG00000102054	RBBP7	ENST00000444437		>ENSG00000121210	TMEM131L	ENST00000240487		>ENSG00000145287	PLAC8	ENST00000905228						>ENSG00000086061	DNAJA1	ENST00000851564
				>ENSG00000112079	STK38	ENST00000869135		>ENSG00000102054	RBBP7	ENST00000863745		>ENSG00000121210	TMEM131L	ENST00000409663		>ENSG00000145287	PLAC8	ENST00000905229						>ENSG00000086061	DNAJA1	ENST00000851565
				>ENSG00000112079	STK38	ENST00000869136		>ENSG00000102054	RBBP7	ENST00000863746		>ENSG00000121210	TMEM131L	ENST00000409959		>ENSG00000145287	PLAC8	ENST00000948818						>ENSG00000086061	DNAJA1	ENST00000851566
				>ENSG00000112079	STK38	ENST00000869137		>ENSG00000102054	RBBP7	ENST00000863747		>ENSG00000121210	TMEM131L	ENST00000445960		>ENSG00000145431	PDGFC	ENST00000274071						>ENSG00000086061	DNAJA1	ENST00000851567
				>ENSG00000112079	STK38	ENST00000869138		>ENSG00000102054	RBBP7	ENST00000863748		>ENSG00000121210	TMEM131L	ENST00000886543		>ENSG00000145431	PDGFC	ENST00000502773						>ENSG00000086061	DNAJA1	ENST00000851568
				>ENSG00000112079	STK38	ENST00000869139		>ENSG00000102054	RBBP7	ENST00000863749		>ENSG00000121210	TMEM131L	ENST00000886548		>ENSG00000145431	PDGFC	ENST00000506880						>ENSG00000086061	DNAJA1	ENST00000925271
				>ENSG00000112079	STK38	ENST00000970356		>ENSG00000102054	RBBP7	ENST00000863750		>ENSG00000121210	TMEM131L	ENST00000886549		>ENSG00000145431	PDGFC	ENST00000954544						>ENSG00000086061	DNAJA1	ENST00000925272
				>ENSG00000112312	GMNN	ENST00000230056		>ENSG00000102054	RBBP7	ENST00000863751		>ENSG00000121351	IAPP	ENST00000240652		>ENSG00000146072	TNFRSF21	ENST00000296861						>ENSG00000086061	DNAJA1	ENST00000925273
				>ENSG00000112312	GMNN	ENST00000356509		>ENSG00000102054	RBBP7	ENST00000863752		>ENSG00000121351	IAPP	ENST00000535428		>ENSG00000146072	TNFRSF21	ENST00000877798						>ENSG00000086061	DNAJA1	ENST00000925274
				>ENSG00000112312	GMNN	ENST00000620958		>ENSG00000102054	RBBP7	ENST00000863753		>ENSG00000121351	IAPP	ENST00000539393		>ENSG00000146072	TNFRSF21	ENST00000911387						>ENSG00000086061	DNAJA1	ENST00000925275
				>ENSG00000112312	GMNN	ENST00000863462		>ENSG00000102054	RBBP7	ENST00000863754		>ENSG00000121351	IAPP	ENST00000542023		>ENSG00000146072	TNFRSF21	ENST00000952535						>ENSG00000086061	DNAJA1	ENST00000959509
				>ENSG00000112312	GMNN	ENST00000931907		>ENSG00000102054	RBBP7	ENST00000863755		>ENSG00000121351	IAPP	ENST00000877981		>ENSG00000146072	TNFRSF21	ENST00000952536						>ENSG00000086061	DNAJA1	ENST00000959510
				>ENSG00000112312	GMNN	ENST00000931908		>ENSG00000102054	RBBP7	ENST00000919334		>ENSG00000121594	CD80	ENST00000264246		>ENSG00000146674	IGFBP3	ENST00000381083						>ENSG00000086061	DNAJA1	ENST00000959511
				>ENSG00000112312	GMNN	ENST00000931909		>ENSG00000102054	RBBP7	ENST00000919335		>ENSG00000121594	CD80	ENST00000478182		>ENSG00000146674	IGFBP3	ENST00000381086						>ENSG00000086666	ZFAND6	ENST00000261749
				>ENSG00000112312	GMNN	ENST00000931910		>ENSG00000102054	RBBP7	ENST00000919336		>ENSG00000121742	GJB6	ENST00000241124		>ENSG00000146674	IGFBP3	ENST00000417621						>ENSG00000086666	ZFAND6	ENST00000558087
				>ENSG00000112312	GMNN	ENST00000931911		>ENSG00000102054	RBBP7	ENST00000919337		>ENSG00000121742	GJB6	ENST00000400065		>ENSG00000146674	IGFBP3	ENST00000428530						>ENSG00000086666	ZFAND6	ENST00000558494
				>ENSG00000112312	GMNN	ENST00000931912		>ENSG00000102054	RBBP7	ENST00000919338		>ENSG00000121742	GJB6	ENST00000400066		>ENSG00000146674	IGFBP3	ENST00000613132						>ENSG00000086666	ZFAND6	ENST00000558688
				>ENSG00000112312	GMNN	ENST00000931913		>ENSG00000102054	RBBP7	ENST00000967933		>ENSG00000121742	GJB6	ENST00000636852		>ENSG00000146674	IGFBP3	ENST00000908403						>ENSG00000086666	ZFAND6	ENST00000559157
				>ENSG00000112312	GMNN	ENST00000931914		>ENSG00000102054	RBBP7	ENST00000967934		>ENSG00000121742	GJB6	ENST00000644283		>ENSG00000146674	IGFBP3	ENST00000908404						>ENSG00000086666	ZFAND6	ENST00000559775
				>ENSG00000112312	GMNN	ENST00000931915		>ENSG00000102054	RBBP7	ENST00000967935		>ENSG00000121769	FABP3	ENST00000373713		>ENSG00000146674	IGFBP3	ENST00000908405						>ENSG00000086666	ZFAND6	ENST00000559835
				>ENSG00000112312	GMNN	ENST00000931916		>ENSG00000102054	RBBP7	ENST00000967936		>ENSG00000121769	FABP3	ENST00000498148		>ENSG00000146674	IGFBP3	ENST00000908406						>ENSG00000086666	ZFAND6	ENST00000561060
				>ENSG00000112312	GMNN	ENST00000931917		>ENSG00000102054	RBBP7	ENST00000967937		>ENSG00000121769	FABP3	ENST00000864321		>ENSG00000147065	MSN	ENST00000360270						>ENSG00000086666	ZFAND6	ENST00000613266
				>ENSG00000112312	GMNN	ENST00000960430		>ENSG00000102054	RBBP7	ENST00000967938		>ENSG00000121933	TMIGD3	ENST00000369716		>ENSG00000147065	MSN	ENST00000697133						>ENSG00000086666	ZFAND6	ENST00000616533
				>ENSG00000112406	HECA	ENST00000367658		>ENSG00000102054	RBBP7	ENST00000967939		>ENSG00000121933	TMIGD3	ENST00000369717		>ENSG00000147065	MSN	ENST00000697134						>ENSG00000086666	ZFAND6	ENST00000618205
				>ENSG00000112406	HECA	ENST00000958322		>ENSG00000102096	PIM2	ENST00000376509		>ENSG00000121933	TMIGD3	ENST00000443498		>ENSG00000147065	MSN	ENST00000697137						>ENSG00000086666	ZFAND6	ENST00000891381
				>ENSG00000112406	HECA	ENST00000958323		>ENSG00000102096	PIM2	ENST00000710360		>ENSG00000121933	TMIGD3	ENST00000472933		>ENSG00000147065	MSN	ENST00000697138						>ENSG00000086666	ZFAND6	ENST00000891382
				>ENSG00000112742	TTK	ENST00000230510		>ENSG00000102245	CD40LG	ENST00000370628		>ENSG00000122180	MYOG	ENST00000241651		>ENSG00000147065	MSN	ENST00000885865						>ENSG00000086666	ZFAND6	ENST00000891383
				>ENSG00000112742	TTK	ENST00000369798		>ENSG00000102245	CD40LG	ENST00000370629		>ENSG00000122194	PLG	ENST00000297289		>ENSG00000147065	MSN	ENST00000915048						>ENSG00000086666	ZFAND6	ENST00000891384
				>ENSG00000112742	TTK	ENST00000509313		>ENSG00000102245	CD40LG	ENST00000695724		>ENSG00000122194	PLG	ENST00000308192		>ENSG00000147065	MSN	ENST00000915049						>ENSG00000086666	ZFAND6	ENST00000891385
				>ENSG00000112742	TTK	ENST00000509894		>ENSG00000102245	CD40LG	ENST00000695725		>ENSG00000122194	PLG	ENST00000366924		>ENSG00000147065	MSN	ENST00000943362						>ENSG00000086666	ZFAND6	ENST00000891386
				>ENSG00000112742	TTK	ENST00000867612		>ENSG00000102265	TIMP1	ENST00000218388		>ENSG00000122194	PLG	ENST00000418964		>ENSG00000147065	MSN	ENST00000943363						>ENSG00000086666	ZFAND6	ENST00000891387
				>ENSG00000112742	TTK	ENST00000936244		>ENSG00000102265	TIMP1	ENST00000377017		>ENSG00000122194	PLG	ENST00000494325		>ENSG00000147509	RGS20	ENST00000276500						>ENSG00000086666	ZFAND6	ENST00000891388
				>ENSG00000112742	TTK	ENST00000936245		>ENSG00000102265	TIMP1	ENST00000445623		>ENSG00000122194	PLG	ENST00000872430		>ENSG00000147509	RGS20	ENST00000297313						>ENSG00000086666	ZFAND6	ENST00000891389
				>ENSG00000112742	TTK	ENST00000936246		>ENSG00000102265	TIMP1	ENST00000456754		>ENSG00000122194	PLG	ENST00000872431		>ENSG00000147509	RGS20	ENST00000344277						>ENSG00000086666	ZFAND6	ENST00000891390
				>ENSG00000112742	TTK	ENST00000936247		>ENSG00000102265	TIMP1	ENST00000905034		>ENSG00000122194	PLG	ENST00000872432		>ENSG00000147509	RGS20	ENST00000517659						>ENSG00000086666	ZFAND6	ENST00000891391
				>ENSG00000112742	TTK	ENST00000936248		>ENSG00000102265	TIMP1	ENST00000905035		>ENSG00000122194	PLG	ENST00000872436		>ENSG00000147509	RGS20	ENST00000522225						>ENSG00000086666	ZFAND6	ENST00000891392
				>ENSG00000112742	TTK	ENST00000936249		>ENSG00000102265	TIMP1	ENST00000905036		>ENSG00000122194	PLG	ENST00000872437		>ENSG00000147509	RGS20	ENST00000523280						>ENSG00000086666	ZFAND6	ENST00000891393
				>ENSG00000113141	IK	ENST00000417647		>ENSG00000102265	TIMP1	ENST00000951185		>ENSG00000122641	INHBA	ENST00000242208		>ENSG00000147872	PLIN2	ENST00000276914						>ENSG00000086666	ZFAND6	ENST00000891394
				>ENSG00000113141	IK	ENST00000503332		>ENSG00000102265	TIMP1	ENST00000951186		>ENSG00000122641	INHBA	ENST00000442711		>ENSG00000147872	PLIN2	ENST00000380464						>ENSG00000086666	ZFAND6	ENST00000891395
				>ENSG00000113141	IK	ENST00000947150		>ENSG00000102524	TNFSF13B	ENST00000375887		>ENSG00000122641	INHBA	ENST00000638023		>ENSG00000147872	PLIN2	ENST00000380465						>ENSG00000086666	ZFAND6	ENST00000891396
				>ENSG00000113328	CCNG1	ENST00000340828		>ENSG00000102524	TNFSF13B	ENST00000430559		>ENSG00000122641	INHBA	ENST00000867823		>ENSG00000147872	PLIN2	ENST00000907780						>ENSG00000086666	ZFAND6	ENST00000891397
				>ENSG00000113328	CCNG1	ENST00000504553		>ENSG00000102755	FLT1	ENST00000282397		>ENSG00000122779	TRIM24	ENST00000343526		>ENSG00000147872	PLIN2	ENST00000907781						>ENSG00000086666	ZFAND6	ENST00000891398
				>ENSG00000113328	CCNG1	ENST00000510664		>ENSG00000102755	FLT1	ENST00000539099		>ENSG00000122779	TRIM24	ENST00000415680		>ENSG00000147872	PLIN2	ENST00000907782						>ENSG00000086666	ZFAND6	ENST00000891399
				>ENSG00000113328	CCNG1	ENST00000512163		>ENSG00000102755	FLT1	ENST00000541932		>ENSG00000122779	TRIM24	ENST00000883777		>ENSG00000147872	PLIN2	ENST00000907783						>ENSG00000086666	ZFAND6	ENST00000891400
				>ENSG00000113328	CCNG1	ENST00000850590		>ENSG00000102755	FLT1	ENST00000615840		>ENSG00000122779	TRIM24	ENST00000883781		>ENSG00000147872	PLIN2	ENST00000907784						>ENSG00000086666	ZFAND6	ENST00000891401
				>ENSG00000113328	CCNG1	ENST00000869626		>ENSG00000102755	FLT1	ENST00000639477		>ENSG00000123080	CDKN2C	ENST00000262662		>ENSG00000147872	PLIN2	ENST00000907785						>ENSG00000086666	ZFAND6	ENST00000891402
				>ENSG00000113328	CCNG1	ENST00000869627		>ENSG00000102755	FLT1	ENST00000909997		>ENSG00000123080	CDKN2C	ENST00000371761		>ENSG00000147872	PLIN2	ENST00000907786						>ENSG00000086666	ZFAND6	ENST00000891403
				>ENSG00000113328	CCNG1	ENST00000934523		>ENSG00000102755	FLT1	ENST00000909998		>ENSG00000123080	CDKN2C	ENST00000396148		>ENSG00000147872	PLIN2	ENST00000907787						>ENSG00000086666	ZFAND6	ENST00000891404
				>ENSG00000113328	CCNG1	ENST00000934524		>ENSG00000102755	FLT1	ENST00000909999		>ENSG00000123080	CDKN2C	ENST00000855560		>ENSG00000147872	PLIN2	ENST00000907788						>ENSG00000086666	ZFAND6	ENST00000891405
				>ENSG00000113328	CCNG1	ENST00000934525		>ENSG00000102755	FLT1	ENST00000910000		>ENSG00000123080	CDKN2C	ENST00000855561		>ENSG00000147872	PLIN2	ENST00000907789						>ENSG00000086666	ZFAND6	ENST00000891406
				>ENSG00000113328	CCNG1	ENST00000934526		>ENSG00000103855	CD276	ENST00000318424		>ENSG00000123131	PRDX4	ENST00000379331		>ENSG00000147872	PLIN2	ENST00000907790						>ENSG00000086666	ZFAND6	ENST00000891407
				>ENSG00000113328	CCNG1	ENST00000934527		>ENSG00000103855	CD276	ENST00000318443		>ENSG00000123131	PRDX4	ENST00000379341		>ENSG00000147872	PLIN2	ENST00000907791						>ENSG00000086666	ZFAND6	ENST00000891408
				>ENSG00000113328	CCNG1	ENST00000953329		>ENSG00000103855	CD276	ENST00000537340		>ENSG00000123131	PRDX4	ENST00000439422		>ENSG00000147872	PLIN2	ENST00000907792						>ENSG00000086666	ZFAND6	ENST00000891409
				>ENSG00000113456	RAD1	ENST00000325577		>ENSG00000103855	CD276	ENST00000559073		>ENSG00000123143	PKN1	ENST00000242783		>ENSG00000147872	PLIN2	ENST00000957805						>ENSG00000086666	ZFAND6	ENST00000891410
				>ENSG00000113456	RAD1	ENST00000341754		>ENSG00000103855	CD276	ENST00000560928		>ENSG00000123143	PKN1	ENST00000342216		>ENSG00000147872	PLIN2	ENST00000957806						>ENSG00000086666	ZFAND6	ENST00000891411
				>ENSG00000113456	RAD1	ENST00000382038		>ENSG00000103855	CD276	ENST00000561176		>ENSG00000123143	PKN1	ENST00000586237		>ENSG00000147872	PLIN2	ENST00000957807						>ENSG00000086666	ZFAND6	ENST00000891412
				>ENSG00000113456	RAD1	ENST00000513914		>ENSG00000103855	CD276	ENST00000561213		>ENSG00000123143	PKN1	ENST00000591461		>ENSG00000147872	PLIN2	ENST00000957808						>ENSG00000086666	ZFAND6	ENST00000891413
				>ENSG00000113456	RAD1	ENST00000886887		>ENSG00000103855	CD276	ENST00000567582		>ENSG00000123395	ATG101	ENST00000336854		>ENSG00000147872	PLIN2	ENST00000957809						>ENSG00000086666	ZFAND6	ENST00000891414
				>ENSG00000113456	RAD1	ENST00000886888		>ENSG00000103855	CD276	ENST00000864253		>ENSG00000123609	NMI	ENST00000243346		>ENSG00000147872	PLIN2	ENST00000957810						>ENSG00000086666	ZFAND6	ENST00000891415
				>ENSG00000113456	RAD1	ENST00000938495		>ENSG00000103855	CD276	ENST00000864254		>ENSG00000123609	NMI	ENST00000883656		>ENSG00000147872	PLIN2	ENST00000957811						>ENSG00000086666	ZFAND6	ENST00000891416
				>ENSG00000113456	RAD1	ENST00000938496		>ENSG00000103855	CD276	ENST00000864255		>ENSG00000123609	NMI	ENST00000883657		>ENSG00000147872	PLIN2	ENST00000957812						>ENSG00000086666	ZFAND6	ENST00000891417
				>ENSG00000113456	RAD1	ENST00000938497		>ENSG00000103855	CD276	ENST00000864256		>ENSG00000123609	NMI	ENST00000883660		>ENSG00000147872	PLIN2	ENST00000957813						>ENSG00000086666	ZFAND6	ENST00000891418
				>ENSG00000113456	RAD1	ENST00000956463		>ENSG00000103855	CD276	ENST00000864257		>ENSG00000123612	ACVR1C	ENST00000243349		>ENSG00000147872	PLIN2	ENST00000957814						>ENSG00000086666	ZFAND6	ENST00000891419
				>ENSG00000113456	RAD1	ENST00000956464		>ENSG00000103855	CD276	ENST00000864258		>ENSG00000123612	ACVR1C	ENST00000335450		>ENSG00000147872	PLIN2	ENST00000957815						>ENSG00000086666	ZFAND6	ENST00000891420
				>ENSG00000113522	RAD50	ENST00000378823		>ENSG00000103855	CD276	ENST00000864259		>ENSG00000123612	ACVR1C	ENST00000348328		>ENSG00000147872	PLIN2	ENST00000957816						>ENSG00000086666	ZFAND6	ENST00000891421
				>ENSG00000113522	RAD50	ENST00000423956		>ENSG00000103855	CD276	ENST00000864260		>ENSG00000123612	ACVR1C	ENST00000409680		>ENSG00000147872	PLIN2	ENST00000957817						>ENSG00000086666	ZFAND6	ENST00000891422
				>ENSG00000113522	RAD50	ENST00000434288		>ENSG00000103855	CD276	ENST00000864261		>ENSG00000124145	SDC4	ENST00000372733		>ENSG00000147872	PLIN2	ENST00000957818						>ENSG00000086666	ZFAND6	ENST00000891423
				>ENSG00000113522	RAD50	ENST00000455677		>ENSG00000103855	CD276	ENST00000921503		>ENSG00000124145	SDC4	ENST00000901705		>ENSG00000148154	UGCG	ENST00000374279						>ENSG00000086666	ZFAND6	ENST00000891424
				>ENSG00000113522	RAD50	ENST00000533482		>ENSG00000103855	CD276	ENST00000921504		>ENSG00000124508	BTN2A2	ENST00000352867		>ENSG00000148154	UGCG	ENST00000856545						>ENSG00000086666	ZFAND6	ENST00000891425
				>ENSG00000113522	RAD50	ENST00000651160		>ENSG00000103855	CD276	ENST00000921505		>ENSG00000124508	BTN2A2	ENST00000356709		>ENSG00000148154	UGCG	ENST00000856546						>ENSG00000086666	ZFAND6	ENST00000891426
				>ENSG00000113522	RAD50	ENST00000651249		>ENSG00000103855	CD276	ENST00000921506		>ENSG00000124508	BTN2A2	ENST00000416795		>ENSG00000148154	UGCG	ENST00000915623						>ENSG00000086666	ZFAND6	ENST00000891427
				>ENSG00000113522	RAD50	ENST00000651723		>ENSG00000103855	CD276	ENST00000921507		>ENSG00000124508	BTN2A2	ENST00000432533		>ENSG00000148154	UGCG	ENST00000940888						>ENSG00000086666	ZFAND6	ENST00000891428
				>ENSG00000113522	RAD50	ENST00000652016		>ENSG00000103855	CD276	ENST00000921508		>ENSG00000124508	BTN2A2	ENST00000469230		>ENSG00000148344	PTGES	ENST00000340607						>ENSG00000086666	ZFAND6	ENST00000891429
				>ENSG00000113522	RAD50	ENST00000918903		>ENSG00000103855	CD276	ENST00000921509		>ENSG00000124508	BTN2A2	ENST00000471116		>ENSG00000148671	ADIRF	ENST00000372013						>ENSG00000086666	ZFAND6	ENST00000891430
				>ENSG00000113648	MACROH2A1	ENST00000304332		>ENSG00000103855	CD276	ENST00000921510		>ENSG00000124508	BTN2A2	ENST00000482536		>ENSG00000148671	ADIRF	ENST00000561504						>ENSG00000086666	ZFAND6	ENST00000891431
				>ENSG00000113648	MACROH2A1	ENST00000312469		>ENSG00000103855	CD276	ENST00000921511		>ENSG00000124508	BTN2A2	ENST00000495632		>ENSG00000148671	ADIRF	ENST00000953690						>ENSG00000086666	ZFAND6	ENST00000891432
				>ENSG00000113648	MACROH2A1	ENST00000423969		>ENSG00000103855	CD276	ENST00000921512		>ENSG00000124762	CDKN1A	ENST00000244741		>ENSG00000149418	ST14	ENST00000278742						>ENSG00000086666	ZFAND6	ENST00000891433
				>ENSG00000113648	MACROH2A1	ENST00000506671		>ENSG00000103855	CD276	ENST00000953229		>ENSG00000124762	CDKN1A	ENST00000373711		>ENSG00000149418	ST14	ENST00000894126						>ENSG00000086666	ZFAND6	ENST00000891434
				>ENSG00000113648	MACROH2A1	ENST00000510038		>ENSG00000103855	CD276	ENST00000953230		>ENSG00000124762	CDKN1A	ENST00000405375		>ENSG00000149418	ST14	ENST00000894127						>ENSG00000086666	ZFAND6	ENST00000891435
				>ENSG00000113648	MACROH2A1	ENST00000511689		>ENSG00000103855	CD276	ENST00000953231		>ENSG00000124762	CDKN1A	ENST00000448526		>ENSG00000149418	ST14	ENST00000894128						>ENSG00000086666	ZFAND6	ENST00000891436
				>ENSG00000113648	MACROH2A1	ENST00000513210		>ENSG00000103855	CD276	ENST00000953232		>ENSG00000124762	CDKN1A	ENST00000615513		>ENSG00000149418	ST14	ENST00000894129						>ENSG00000086666	ZFAND6	ENST00000891437
				>ENSG00000113648	MACROH2A1	ENST00000687629		>ENSG00000103855	CD276	ENST00000953233		>ENSG00000124762	CDKN1A	ENST00000864199		>ENSG00000149418	ST14	ENST00000894130						>ENSG00000086666	ZFAND6	ENST00000891438
				>ENSG00000113648	MACROH2A1	ENST00000688649		>ENSG00000103855	CD276	ENST00000953234		>ENSG00000124762	CDKN1A	ENST00000864203		>ENSG00000149418	ST14	ENST00000894131						>ENSG00000086666	ZFAND6	ENST00000891439
				>ENSG00000113648	MACROH2A1	ENST00000877620		>ENSG00000104290	FZD3	ENST00000240093		>ENSG00000124762	CDKN1A	ENST00000864204		>ENSG00000149418	ST14	ENST00000894132						>ENSG00000086666	ZFAND6	ENST00000891440
				>ENSG00000113648	MACROH2A1	ENST00000877621		>ENSG00000104290	FZD3	ENST00000537916		>ENSG00000124762	CDKN1A	ENST00000864205		>ENSG00000149418	ST14	ENST00000894133						>ENSG00000086666	ZFAND6	ENST00000891441
				>ENSG00000113648	MACROH2A1	ENST00000877622		>ENSG00000104290	FZD3	ENST00000878250		>ENSG00000124802	EEF1E1	ENST00000379715		>ENSG00000149418	ST14	ENST00000938964						>ENSG00000086666	ZFAND6	ENST00000891442
				>ENSG00000113648	MACROH2A1	ENST00000877623		>ENSG00000104290	FZD3	ENST00000927846		>ENSG00000124802	EEF1E1	ENST00000429723		>ENSG00000149418	ST14	ENST00000962552						>ENSG00000086666	ZFAND6	ENST00000914160
				>ENSG00000113648	MACROH2A1	ENST00000877624		>ENSG00000104290	FZD3	ENST00000927847		>ENSG00000124802	EEF1E1	ENST00000502429		>ENSG00000149948	HMGA2	ENST00000354636						>ENSG00000086666	ZFAND6	ENST00000914161
				>ENSG00000113648	MACROH2A1	ENST00000877625		>ENSG00000104290	FZD3	ENST00000927848		>ENSG00000124802	EEF1E1	ENST00000507463		>ENSG00000149948	HMGA2	ENST00000393577						>ENSG00000086666	ZFAND6	ENST00000914162
				>ENSG00000113648	MACROH2A1	ENST00000877626		>ENSG00000104432	IL7	ENST00000263851		>ENSG00000124802	EEF1E1	ENST00000515633		>ENSG00000149948	HMGA2	ENST00000393578						>ENSG00000086666	ZFAND6	ENST00000914163
				>ENSG00000113648	MACROH2A1	ENST00000877627		>ENSG00000104432	IL7	ENST00000379113		>ENSG00000124882	EREG	ENST00000244869		>ENSG00000149948	HMGA2	ENST00000403681						>ENSG00000086666	ZFAND6	ENST00000914164
				>ENSG00000113648	MACROH2A1	ENST00000877628		>ENSG00000104432	IL7	ENST00000518982		>ENSG00000125347	IRF1	ENST00000245414		>ENSG00000149948	HMGA2	ENST00000425208						>ENSG00000086666	ZFAND6	ENST00000914165
				>ENSG00000113648	MACROH2A1	ENST00000877629		>ENSG00000104432	IL7	ENST00000520215		>ENSG00000125347	IRF1	ENST00000405885		>ENSG00000149948	HMGA2	ENST00000536545						>ENSG00000086666	ZFAND6	ENST00000914166
				>ENSG00000113648	MACROH2A1	ENST00000877630		>ENSG00000104432	IL7	ENST00000520269		>ENSG00000125347	IRF1	ENST00000439555		>ENSG00000149948	HMGA2	ENST00000537275						>ENSG00000086666	ZFAND6	ENST00000914167
				>ENSG00000113648	MACROH2A1	ENST00000877631		>ENSG00000104432	IL7	ENST00000520317		>ENSG00000125347	IRF1	ENST00000613424		>ENSG00000149948	HMGA2	ENST00000537429						>ENSG00000086666	ZFAND6	ENST00000914168
				>ENSG00000113648	MACROH2A1	ENST00000877632		>ENSG00000104432	IL7	ENST00000541183		>ENSG00000125347	IRF1	ENST00000679921		>ENSG00000149948	HMGA2	ENST00000539662						>ENSG00000086666	ZFAND6	ENST00000914169
				>ENSG00000113648	MACROH2A1	ENST00000923034		>ENSG00000104432	IL7	ENST00000960091		>ENSG00000125347	IRF1	ENST00000680237		>ENSG00000149948	HMGA2	ENST00000541363						>ENSG00000086666	ZFAND6	ENST00000914170
				>ENSG00000113648	MACROH2A1	ENST00000923035		>ENSG00000104499	GML	ENST00000220940		>ENSG00000125347	IRF1	ENST00000681240		>ENSG00000149948	HMGA2	ENST00000913613						>ENSG00000086666	ZFAND6	ENST00000914171
				>ENSG00000113648	MACROH2A1	ENST00000923036		>ENSG00000104517	UBR5	ENST00000220959		>ENSG00000125347	IRF1	ENST00000681694		>ENSG00000150347	ARID5B	ENST00000279873						>ENSG00000086666	ZFAND6	ENST00000914172
				>ENSG00000113648	MACROH2A1	ENST00000923037		>ENSG00000104517	UBR5	ENST00000518205		>ENSG00000125378	BMP4	ENST00000245451		>ENSG00000150347	ARID5B	ENST00000309334						>ENSG00000086666	ZFAND6	ENST00000914173
				>ENSG00000113648	MACROH2A1	ENST00000923038		>ENSG00000104517	UBR5	ENST00000520539		>ENSG00000125378	BMP4	ENST00000417573		>ENSG00000150347	ARID5B	ENST00000644638						>ENSG00000086666	ZFAND6	ENST00000914174
				>ENSG00000113648	MACROH2A1	ENST00000923039		>ENSG00000104517	UBR5	ENST00000521922		>ENSG00000125378	BMP4	ENST00000558961		>ENSG00000150347	ARID5B	ENST00000681100						>ENSG00000086666	ZFAND6	ENST00000914175
				>ENSG00000113648	MACROH2A1	ENST00000953736		>ENSG00000104517	UBR5	ENST00000926952		>ENSG00000125378	BMP4	ENST00000558984		>ENSG00000151491	EPS8	ENST00000281172						>ENSG00000086666	ZFAND6	ENST00000914176
				>ENSG00000113648	MACROH2A1	ENST00000953737		>ENSG00000104517	UBR5	ENST00000926953		>ENSG00000125378	BMP4	ENST00000559087		>ENSG00000151491	EPS8	ENST00000536956						>ENSG00000086666	ZFAND6	ENST00000914177
				>ENSG00000113648	MACROH2A1	ENST00000953738		>ENSG00000104517	UBR5	ENST00000926954		>ENSG00000125378	BMP4	ENST00000609748		>ENSG00000151491	EPS8	ENST00000540613						>ENSG00000086666	ZFAND6	ENST00000914178
				>ENSG00000113648	MACROH2A1	ENST00000953739		>ENSG00000104517	UBR5	ENST00000926955		>ENSG00000125378	BMP4	ENST00000890807		>ENSG00000151491	EPS8	ENST00000542903						>ENSG00000086666	ZFAND6	ENST00000914179
				>ENSG00000113648	MACROH2A1	ENST00000953740		>ENSG00000104517	UBR5	ENST00000926956		>ENSG00000125398	SOX9	ENST00000245479		>ENSG00000151491	EPS8	ENST00000543468						>ENSG00000086666	ZFAND6	ENST00000914180
				>ENSG00000113648	MACROH2A1	ENST00000953741		>ENSG00000104517	UBR5	ENST00000956066		>ENSG00000125398	SOX9	ENST00000877559		>ENSG00000151491	EPS8	ENST00000543523						>ENSG00000086666	ZFAND6	ENST00000914181
				>ENSG00000113648	MACROH2A1	ENST00000953742		>ENSG00000105246	EBI3	ENST00000221847		>ENSG00000125538	IL1B	ENST00000263341		>ENSG00000151491	EPS8	ENST00000543612						>ENSG00000086666	ZFAND6	ENST00000914182
				>ENSG00000113648	MACROH2A1	ENST00000953743		>ENSG00000105246	EBI3	ENST00000905122		>ENSG00000125686	MED1	ENST00000300651		>ENSG00000151491	EPS8	ENST00000546261						>ENSG00000086666	ZFAND6	ENST00000914183
				>ENSG00000113648	MACROH2A1	ENST00000953744		>ENSG00000105246	EBI3	ENST00000925715		>ENSG00000125686	MED1	ENST00000394287		>ENSG00000151491	EPS8	ENST00000642278						>ENSG00000086666	ZFAND6	ENST00000914184
				>ENSG00000113648	MACROH2A1	ENST00000953745		>ENSG00000105369	CD79A	ENST00000221972		>ENSG00000125686	MED1	ENST00000577831		>ENSG00000151491	EPS8	ENST00000642939						>ENSG00000086666	ZFAND6	ENST00000914185
				>ENSG00000113648	MACROH2A1	ENST00000953746		>ENSG00000105369	CD79A	ENST00000597454		>ENSG00000125686	MED1	ENST00000581334		>ENSG00000151491	EPS8	ENST00000644374						>ENSG00000086666	ZFAND6	ENST00000914186
				>ENSG00000113916	BCL6	ENST00000232014		>ENSG00000105383	CD33	ENST00000262262		>ENSG00000125845	BMP2	ENST00000378827		>ENSG00000151491	EPS8	ENST00000645775						>ENSG00000086666	ZFAND6	ENST00000914187
				>ENSG00000113916	BCL6	ENST00000406870		>ENSG00000105383	CD33	ENST00000391796		>ENSG00000125850	OVOL2	ENST00000278780		>ENSG00000151491	EPS8	ENST00000646123						>ENSG00000086666	ZFAND6	ENST00000914188
				>ENSG00000113916	BCL6	ENST00000419510		>ENSG00000105383	CD33	ENST00000421133		>ENSG00000125965	GDF5	ENST00000374369		>ENSG00000151491	EPS8	ENST00000646828						>ENSG00000086666	ZFAND6	ENST00000914189
				>ENSG00000113916	BCL6	ENST00000450123		>ENSG00000105383	CD33	ENST00000436584		>ENSG00000125965	GDF5	ENST00000374372		>ENSG00000151491	EPS8	ENST00000646918						>ENSG00000086666	ZFAND6	ENST00000914191
				>ENSG00000113916	BCL6	ENST00000621333		>ENSG00000105383	CD33	ENST00000850910		>ENSG00000126062	TMEM115	ENST00000266025		>ENSG00000151491	EPS8	ENST00000647087						>ENSG00000086666	ZFAND6	ENST00000914192
				>ENSG00000114166	KAT2B	ENST00000263754		>ENSG00000105383	CD33	ENST00000850911		>ENSG00000126233	SLURP1	ENST00000246515		>ENSG00000151491	EPS8	ENST00000647224						>ENSG00000086666	ZFAND6	ENST00000914193
				>ENSG00000114166	KAT2B	ENST00000956098		>ENSG00000105383	CD33	ENST00000896216		>ENSG00000126581	BECN1	ENST00000361523		>ENSG00000151491	EPS8	ENST00000880408						>ENSG00000086666	ZFAND6	ENST00000914195
				>ENSG00000114166	KAT2B	ENST00000956099		>ENSG00000105383	CD33	ENST00000921670		>ENSG00000126581	BECN1	ENST00000438274		>ENSG00000151491	EPS8	ENST00000880409						>ENSG00000086666	ZFAND6	ENST00000914196
				>ENSG00000114166	KAT2B	ENST00000956100		>ENSG00000105383	CD33	ENST00000945453		>ENSG00000126581	BECN1	ENST00000586589		>ENSG00000151491	EPS8	ENST00000880410						>ENSG00000086666	ZFAND6	ENST00000914197
				>ENSG00000114670	NEK11	ENST00000356918		>ENSG00000105472	CLEC11A	ENST00000250340		>ENSG00000126581	BECN1	ENST00000587880		>ENSG00000151491	EPS8	ENST00000880411						>ENSG00000086666	ZFAND6	ENST00000914198
				>ENSG00000114670	NEK11	ENST00000383366		>ENSG00000105472	CLEC11A	ENST00000599973		>ENSG00000126581	BECN1	ENST00000588276		>ENSG00000151491	EPS8	ENST00000880412						>ENSG00000086666	ZFAND6	ENST00000914199
				>ENSG00000114670	NEK11	ENST00000507910		>ENSG00000105472	CLEC11A	ENST00000883280		>ENSG00000126581	BECN1	ENST00000589663		>ENSG00000151491	EPS8	ENST00000880413						>ENSG00000086666	ZFAND6	ENST00000914200
				>ENSG00000114670	NEK11	ENST00000510474		>ENSG00000105472	CLEC11A	ENST00000883281		>ENSG00000126581	BECN1	ENST00000590099		>ENSG00000151491	EPS8	ENST00000880414						>ENSG00000086666	ZFAND6	ENST00000961407
				>ENSG00000114670	NEK11	ENST00000510688		>ENSG00000105472	CLEC11A	ENST00000883282		>ENSG00000126581	BECN1	ENST00000590764		>ENSG00000151491	EPS8	ENST00000880415						>ENSG00000086666	ZFAND6	ENST00000961408
				>ENSG00000114670	NEK11	ENST00000510769		>ENSG00000105722	ERF	ENST00000222329		>ENSG00000126581	BECN1	ENST00000590852		>ENSG00000151491	EPS8	ENST00000880416						>ENSG00000086666	ZFAND6	ENST00000961409
				>ENSG00000114670	NEK11	ENST00000511262		>ENSG00000105722	ERF	ENST00000440177		>ENSG00000126581	BECN1	ENST00000591085		>ENSG00000151491	EPS8	ENST00000880417						>ENSG00000086666	ZFAND6	ENST00000961410
				>ENSG00000114670	NEK11	ENST00000514915		>ENSG00000105722	ERF	ENST00000715593		>ENSG00000126581	BECN1	ENST00000893288		>ENSG00000151491	EPS8	ENST00000880418						>ENSG00000086666	ZFAND6	ENST00000961411
				>ENSG00000114670	NEK11	ENST00000851273		>ENSG00000105722	ERF	ENST00000925766		>ENSG00000126581	BECN1	ENST00000893289		>ENSG00000151491	EPS8	ENST00000880419						>ENSG00000086666	ZFAND6	ENST00000961412
				>ENSG00000114670	NEK11	ENST00000851274		>ENSG00000105810	CDK6	ENST00000265734		>ENSG00000126581	BECN1	ENST00000893293		>ENSG00000151491	EPS8	ENST00000959881						>ENSG00000086666	ZFAND6	ENST00000961413
				>ENSG00000114670	NEK11	ENST00000851275		>ENSG00000105810	CDK6	ENST00000424848		>ENSG00000126581	BECN1	ENST00000893294		>ENSG00000151491	EPS8	ENST00000959882						>ENSG00000086666	ZFAND6	ENST00000961414
				>ENSG00000114670	NEK11	ENST00000851276		>ENSG00000105810	CDK6	ENST00000906279		>ENSG00000126895	AVPR2	ENST00000337474		>ENSG00000151491	EPS8	ENST00000959883						>ENSG00000086666	ZFAND6	ENST00000961415
				>ENSG00000114670	NEK11	ENST00000851277		>ENSG00000105810	CDK6	ENST00000906280		>ENSG00000126895	AVPR2	ENST00000370049		>ENSG00000151491	EPS8	ENST00000959884						>ENSG00000086666	ZFAND6	ENST00000961416
				>ENSG00000114670	NEK11	ENST00000851278		>ENSG00000105810	CDK6	ENST00000906281		>ENSG00000126895	AVPR2	ENST00000434679		>ENSG00000151491	EPS8	ENST00000959885						>ENSG00000086666	ZFAND6	ENST00000961417
				>ENSG00000114670	NEK11	ENST00000851279		>ENSG00000105810	CDK6	ENST00000906282		>ENSG00000126895	AVPR2	ENST00000881290		>ENSG00000151491	EPS8	ENST00000959886						>ENSG00000086666	ZFAND6	ENST00000961418
				>ENSG00000114670	NEK11	ENST00000851280		>ENSG00000105810	CDK6	ENST00000906283		>ENSG00000126895	AVPR2	ENST00000881291		>ENSG00000151491	EPS8	ENST00000959887						>ENSG00000086666	ZFAND6	ENST00000961419
				>ENSG00000114670	NEK11	ENST00000972124		>ENSG00000105810	CDK6	ENST00000930022		>ENSG00000127152	BCL11B	ENST00000345514		>ENSG00000151491	EPS8	ENST00000959888						>ENSG00000086666	ZFAND6	ENST00000961420
				>ENSG00000114670	NEK11	ENST00000972125		>ENSG00000105810	CDK6	ENST00000961497		>ENSG00000127152	BCL11B	ENST00000357195		>ENSG00000151491	EPS8	ENST00000959889						>ENSG00000086666	ZFAND6	ENST00000961421
				>ENSG00000114670	NEK11	ENST00000972126		>ENSG00000105835	NAMPT	ENST00000222553		>ENSG00000127152	BCL11B	ENST00000443726		>ENSG00000151491	EPS8	ENST00000959890						>ENSG00000086666	ZFAND6	ENST00000961422
				>ENSG00000114670	NEK11	ENST00000972127		>ENSG00000105835	NAMPT	ENST00000354289		>ENSG00000127418	FGFRL1	ENST00000264748		>ENSG00000151491	EPS8	ENST00000959891						>ENSG00000086666	ZFAND6	ENST00000961423
				>ENSG00000114670	NEK11	ENST00000972128		>ENSG00000105835	NAMPT	ENST00000417537		>ENSG00000127418	FGFRL1	ENST00000398484		>ENSG00000151835	SACS	ENST00000382292						>ENSG00000086666	ZFAND6	ENST00000961424
				>ENSG00000114670	NEK11	ENST00000972129		>ENSG00000105835	NAMPT	ENST00000424768		>ENSG00000127418	FGFRL1	ENST00000510644		>ENSG00000151835	SACS	ENST00000402364						>ENSG00000086666	ZFAND6	ENST00000961425
				>ENSG00000114670	NEK11	ENST00000972130		>ENSG00000105835	NAMPT	ENST00000441045		>ENSG00000127418	FGFRL1	ENST00000890918		>ENSG00000151835	SACS	ENST00000423156						>ENSG00000086666	ZFAND6	ENST00000961426
				>ENSG00000114670	NEK11	ENST00000972131		>ENSG00000105835	NAMPT	ENST00000489358		>ENSG00000127418	FGFRL1	ENST00000890919		>ENSG00000151835	SACS	ENST00000455470						>ENSG00000086666	ZFAND6	ENST00000961427
				>ENSG00000114670	NEK11	ENST00000972132		>ENSG00000105835	NAMPT	ENST00000491027		>ENSG00000127472	PLA2G5	ENST00000375108		>ENSG00000151835	SACS	ENST00000682775						>ENSG00000086666	ZFAND6	ENST00000961428
				>ENSG00000114670	NEK11	ENST00000972133		>ENSG00000105835	NAMPT	ENST00000679643		>ENSG00000127472	PLA2G5	ENST00000894076		>ENSG00000151835	SACS	ENST00000682944						>ENSG00000086666	ZFAND6	ENST00000961429
				>ENSG00000115170	ACVR1	ENST00000263640		>ENSG00000105835	NAMPT	ENST00000679873		>ENSG00000127472	PLA2G5	ENST00000894077		>ENSG00000151835	SACS	ENST00000683210						>ENSG00000086666	ZFAND6	ENST00000961430
				>ENSG00000115170	ACVR1	ENST00000409283		>ENSG00000105835	NAMPT	ENST00000679951		>ENSG00000127472	PLA2G5	ENST00000894080		>ENSG00000151835	SACS	ENST00000683270						>ENSG00000086666	ZFAND6	ENST00000961431
				>ENSG00000115170	ACVR1	ENST00000410057		>ENSG00000105835	NAMPT	ENST00000680077		>ENSG00000127472	PLA2G5	ENST00000894081		>ENSG00000151835	SACS	ENST00000683367						>ENSG00000086666	ZFAND6	ENST00000961432
				>ENSG00000115170	ACVR1	ENST00000424669		>ENSG00000105835	NAMPT	ENST00000680129		>ENSG00000127472	PLA2G5	ENST00000894082		>ENSG00000151835	SACS	ENST00000683489						>ENSG00000086666	ZFAND6	ENST00000961433
				>ENSG00000115170	ACVR1	ENST00000434821		>ENSG00000105835	NAMPT	ENST00000680152		>ENSG00000127472	PLA2G5	ENST00000894087		>ENSG00000151835	SACS	ENST00000683680						>ENSG00000086666	ZFAND6	ENST00000961434
				>ENSG00000115170	ACVR1	ENST00000539637		>ENSG00000105835	NAMPT	ENST00000680468		>ENSG00000127472	PLA2G5	ENST00000894090		>ENSG00000151835	SACS	ENST00000684163						>ENSG00000086666	ZFAND6	ENST00000961435
				>ENSG00000115170	ACVR1	ENST00000672582		>ENSG00000105835	NAMPT	ENST00000680584		>ENSG00000127472	PLA2G5	ENST00000894092		>ENSG00000151835	SACS	ENST00000684325						>ENSG00000086666	ZFAND6	ENST00000961436
				>ENSG00000115170	ACVR1	ENST00000673324		>ENSG00000105835	NAMPT	ENST00000680675		>ENSG00000128271	ADORA2A	ENST00000337539		>ENSG00000151835	SACS	ENST00000684385						>ENSG00000086666	ZFAND6	ENST00000961437
				>ENSG00000115170	ACVR1	ENST00000682025		>ENSG00000105835	NAMPT	ENST00000680708		>ENSG00000128271	ADORA2A	ENST00000610595		>ENSG00000151835	SACS	ENST00000684497						>ENSG00000086666	ZFAND6	ENST00000961438
				>ENSG00000115170	ACVR1	ENST00000682300		>ENSG00000105835	NAMPT	ENST00000680786		>ENSG00000128271	ADORA2A	ENST00000611543		>ENSG00000152661	GJA1	ENST00000282561						>ENSG00000086666	ZFAND6	ENST00000961439
				>ENSG00000115170	ACVR1	ENST00000683404		>ENSG00000105835	NAMPT	ENST00000680823		>ENSG00000128271	ADORA2A	ENST00000618076		>ENSG00000152661	GJA1	ENST00000647564						>ENSG00000087088	BAX	ENST00000293288
				>ENSG00000115170	ACVR1	ENST00000683426		>ENSG00000105835	NAMPT	ENST00000680864		>ENSG00000128271	ADORA2A	ENST00000880353		>ENSG00000152661	GJA1	ENST00000649003						>ENSG00000087088	BAX	ENST00000345358
				>ENSG00000115170	ACVR1	ENST00000683441		>ENSG00000105835	NAMPT	ENST00000680991		>ENSG00000128271	ADORA2A	ENST00000880354		>ENSG00000152661	GJA1	ENST00000650427						>ENSG00000087088	BAX	ENST00000356483
				>ENSG00000115170	ACVR1	ENST00000683487		>ENSG00000105835	NAMPT	ENST00000681223		>ENSG00000128271	ADORA2A	ENST00000880358		>ENSG00000152661	GJA1	ENST00000898933						>ENSG00000087088	BAX	ENST00000515540
				>ENSG00000115170	ACVR1	ENST00000683820		>ENSG00000105835	NAMPT	ENST00000681255		>ENSG00000128271	ADORA2A	ENST00000880359		>ENSG00000152661	GJA1	ENST00000912060						>ENSG00000087088	BAX	ENST00000880100
				>ENSG00000115170	ACVR1	ENST00000684348		>ENSG00000105835	NAMPT	ENST00000681391		>ENSG00000128271	ADORA2A	ENST00000880363		>ENSG00000152661	GJA1	ENST00000912061						>ENSG00000087191	PSMC5	ENST00000310144
				>ENSG00000115170	ACVR1	ENST00000684595		>ENSG00000105835	NAMPT	ENST00000681456		>ENSG00000128342	LIF	ENST00000249075		>ENSG00000154639	CXADR	ENST00000284878						>ENSG00000087191	PSMC5	ENST00000375812
				>ENSG00000115170	ACVR1	ENST00000864651		>ENSG00000105835	NAMPT	ENST00000681491		>ENSG00000128342	LIF	ENST00000403987		>ENSG00000154639	CXADR	ENST00000400166						>ENSG00000087191	PSMC5	ENST00000580864
				>ENSG00000115170	ACVR1	ENST00000864652		>ENSG00000105835	NAMPT	ENST00000681494		>ENSG00000128610	FEZF1	ENST00000427185		>ENSG00000154639	CXADR	ENST00000400169						>ENSG00000087191	PSMC5	ENST00000584536
				>ENSG00000115170	ACVR1	ENST00000864653		>ENSG00000105835	NAMPT	ENST00000681550		>ENSG00000128610	FEZF1	ENST00000442488		>ENSG00000154639	CXADR	ENST00000886121						>ENSG00000087191	PSMC5	ENST00000584880
				>ENSG00000115170	ACVR1	ENST00000864654		>ENSG00000105835	NAMPT	ENST00000681653		>ENSG00000128791	TWSG1	ENST00000262120		>ENSG00000154639	CXADR	ENST00000926167						>ENSG00000087191	PSMC5	ENST00000585242
				>ENSG00000115170	ACVR1	ENST00000864655		>ENSG00000105835	NAMPT	ENST00000681878		>ENSG00000128791	TWSG1	ENST00000581641		>ENSG00000154639	CXADR	ENST00000926168						>ENSG00000087191	PSMC5	ENST00000703608
				>ENSG00000115170	ACVR1	ENST00000864656		>ENSG00000105835	NAMPT	ENST00000681936		>ENSG00000128791	TWSG1	ENST00000583147		>ENSG00000154639	CXADR	ENST00000926169						>ENSG00000087191	PSMC5	ENST00000703609
				>ENSG00000115170	ACVR1	ENST00000864657		>ENSG00000105835	NAMPT	ENST00000901886		>ENSG00000128917	DLL4	ENST00000249749		>ENSG00000154639	CXADR	ENST00000944254						>ENSG00000087191	PSMC5	ENST00000703610
				>ENSG00000115170	ACVR1	ENST00000864658		>ENSG00000105835	NAMPT	ENST00000901887		>ENSG00000128917	DLL4	ENST00000878560		>ENSG00000154639	CXADR	ENST00000944255						>ENSG00000087191	PSMC5	ENST00000703611
				>ENSG00000115170	ACVR1	ENST00000864659		>ENSG00000105835	NAMPT	ENST00000921397		>ENSG00000128917	DLL4	ENST00000878561		>ENSG00000154734	ADAMTS1	ENST00000284984						>ENSG00000087191	PSMC5	ENST00000852530
				>ENSG00000115170	ACVR1	ENST00000864660		>ENSG00000105835	NAMPT	ENST00000968694		>ENSG00000128918	ALDH1A2	ENST00000249750		>ENSG00000154734	ADAMTS1	ENST00000451462						>ENSG00000087191	PSMC5	ENST00000935073
				>ENSG00000115170	ACVR1	ENST00000864661		>ENSG00000105894	PTN	ENST00000348225		>ENSG00000128918	ALDH1A2	ENST00000347587		>ENSG00000154734	ADAMTS1	ENST00000517777						>ENSG00000087191	PSMC5	ENST00000935074
				>ENSG00000115170	ACVR1	ENST00000864662		>ENSG00000105894	PTN	ENST00000393083		>ENSG00000128918	ALDH1A2	ENST00000430119		>ENSG00000154734	ADAMTS1	ENST00000676955						>ENSG00000087191	PSMC5	ENST00000935075
				>ENSG00000115170	ACVR1	ENST00000864663		>ENSG00000105894	PTN	ENST00000699293		>ENSG00000128918	ALDH1A2	ENST00000537372		>ENSG00000154734	ADAMTS1	ENST00000677958						>ENSG00000087191	PSMC5	ENST00000935076
				>ENSG00000115170	ACVR1	ENST00000864664		>ENSG00000105894	PTN	ENST00000877352		>ENSG00000128918	ALDH1A2	ENST00000558231		>ENSG00000154734	ADAMTS1	ENST00000678221						>ENSG00000087191	PSMC5	ENST00000935077
				>ENSG00000115170	ACVR1	ENST00000933462		>ENSG00000105894	PTN	ENST00000877353		>ENSG00000128918	ALDH1A2	ENST00000558384		>ENSG00000154734	ADAMTS1	ENST00000679152						>ENSG00000087191	PSMC5	ENST00000935078
				>ENSG00000115170	ACVR1	ENST00000945751		>ENSG00000105894	PTN	ENST00000930407		>ENSG00000128918	ALDH1A2	ENST00000559517		>ENSG00000154734	ADAMTS1	ENST00000945454						>ENSG00000087191	PSMC5	ENST00000935079
				>ENSG00000115170	ACVR1	ENST00000945752		>ENSG00000105894	PTN	ENST00000930408		>ENSG00000129152	MYOD1	ENST00000250003		>ENSG00000155324	GRAMD2B	ENST00000285689						>ENSG00000087191	PSMC5	ENST00000961597
				>ENSG00000115170	ACVR1	ENST00000945753		>ENSG00000105894	PTN	ENST00000930409		>ENSG00000129355	CDKN2D	ENST00000335766		>ENSG00000155324	GRAMD2B	ENST00000502348						>ENSG00000087191	PSMC5	ENST00000961598
				>ENSG00000115170	ACVR1	ENST00000945754		>ENSG00000105894	PTN	ENST00000942614		>ENSG00000129355	CDKN2D	ENST00000393599		>ENSG00000155324	GRAMD2B	ENST00000511134						>ENSG00000087191	PSMC5	ENST00000961599
				>ENSG00000115170	ACVR1	ENST00000945755		>ENSG00000105894	PTN	ENST00000942615		>ENSG00000129654	FOXJ1	ENST00000322957		>ENSG00000155324	GRAMD2B	ENST00000513040						>ENSG00000087250	MT3	ENST00000200691
				>ENSG00000115170	ACVR1	ENST00000945756		>ENSG00000105894	PTN	ENST00000942616		>ENSG00000129757	CDKN1C	ENST00000380725		>ENSG00000155324	GRAMD2B	ENST00000513978						>ENSG00000087250	MT3	ENST00000561640
				>ENSG00000115170	ACVR1	ENST00000945757		>ENSG00000105894	PTN	ENST00000942617		>ENSG00000129757	CDKN1C	ENST00000414822		>ENSG00000155324	GRAMD2B	ENST00000514099						>ENSG00000087250	MT3	ENST00000565838
				>ENSG00000115170	ACVR1	ENST00000945758		>ENSG00000105894	PTN	ENST00000942618		>ENSG00000129757	CDKN1C	ENST00000430149		>ENSG00000155324	GRAMD2B	ENST00000515200						>ENSG00000087250	MT3	ENST00000570176
[truncated: 9,649 more rows]
