# Supplementary material for: The Liver Fluke Opisthorchis felineus Exosomal tRNA-Derived Small RNAs as Potential Mediators of Host Manipulation
Source: Biomolecules. 2026 Feb 4;16(2):244. doi: 10.3390/biom16020244 (PMC12938311; doi:10.3390/biom16020244)
Supplement: Supplementary file 1 [file biomolecules-16-00244-s001.zip › Table_S5.xlsx]

## Sheet: Basic_statistics
	RNA libraries from cholangiocytes after ESP treatment (3 samples of untreated cells + 3 samples of cells after treatment)
		untreated cells			cells after treatment
	Number of input reads	57780034	56949570	57312481	95329206	73398150	53829829
	Average quality per read (Phred Score)	37	37	37	37	37
	Mean GC content (%)	50	50	49	50	50
	Sequence length	150+150	150+150	150+150	150+150	150+150
	STAR mapping results (on Human Genome)
	Mapped reads number (Uniquely)	45504012 (78.8%)	47981155 (84.3%)	48561173 (84.7%)	81598481 (85.6%)	63774846 (86.9%)	45916340 (85.3%)
	Mapped reads number (mapped to multiple loci)	4884108 (8.5%)	4866341 (8.5%)	4713153 (8.2%)	8198302 (8.6%)	6205277 (8.5%)	4645695 (8.6%)

## Sheet: List of DEGs
	baseMean	log2FoldChange	lfcSE	stat	pvalue	padj
EEF1A1P22	53.3135194105569	-1.92920788024675	0.380241276533922	-5.07364139378131	3.90274234725891e-07	0.0000690011575861491
LOC285453	20.9475033363115	-1.89147321988738	0.530302607625149	-3.56678091468935	0.000361393373042943	0.0134029234859633
UQCRBP1	22.1387136454436	-1.82485766631519	0.448857087569367	-4.06556500243114	4.79162363702938e-05	0.00337702437016617
LOC101928051	34.0285419030973	-1.82363920672744	0.557256727837409	-3.27252972575958	0.00106589663570836	0.0270215996313261
NSA2P2	39.1390739744727	-1.7726704838364	0.580997638998757	-3.05108035704117	0.00228019540441037	0.0421302049991462
LOC100289060	35.8438060445172	-1.72445735241601	0.412567072265829	-4.1798230356709	2.91736031598286e-05	0.00234635853805853
TRMT112P6	16.0083261553041	-1.70409930118619	0.491016855472321	-3.4705515344213	0.000519390665617714	0.0171004767011278
SDHDP3	19.1981937783632	-1.68796621972814	0.523937176101865	-3.22169583820477	0.00127434339394894	0.029864165462716
XPOTP1	24.9892756018503	-1.6692619429963	0.439654896209985	-3.7967550398871	0.000146602526621081	0.00731673459891121
LOC107987423	250.863707633058	-1.65704660591668	0.153365052193656	-10.804590630102	3.27414165080883e-27	9.59276730234833E-024
HSPA8P9	22.7737869893026	-1.64928155027077	0.467014368001865	-3.53154348832407	0.000413141921422973	0.0148252972821008
DEPDC1P1-2	22.5687354700174	-1.5405370714926	0.495233492106448	-3.11072876945381	0.00186626272390878	0.038046900799846
DEPDC1P1-3	22.4023215811182	-1.54014555396556	0.503268948256478	-3.06028329246465	0.00221127721494915	0.0416064994508185
CES1-2	467.00398017451	-1.53844702502863	0.161923954490128	-9.50104652441914	2.07791391744438e-21	3.55132804440557E-018
DEPDC1P1	21.7713889015349	-1.52893896178273	0.500113773388426	-3.05718227159331	0.00223428368606094	0.0418035482728206
TXNP4	55.0554498101143	-1.52774030087202	0.448704442424154	-3.40478086782092	0.00066217166416497	0.020149078131097
TIMM8BP2	24.9817134606381	-1.52747067601623	0.452251187609177	-3.37748295165612	0.000731524875624787	0.0211606158572732
CES1	486.711190365399	-1.52533456055879	0.16575060546755	-9.20258816706052	3.49429967346298e-20	4.77763946687015E-017
PPIAP70	16.84757558701	-1.52520593402141	0.465736045387076	-3.27482905634629	0.00105725928659217	0.0269000184753049
LOC100420464	20.0596429192803	-1.52119198862857	0.47723025978127	-3.18754303074953	0.0014348710593298	0.0321585230926452
LOC107986715	17.5816591840267	-1.49286054096055	0.462649566371583	-3.22676308262556	0.00125199077853737	0.0294799987107037
RPS12P11	45.4879241020455	-1.48371399629902	0.421123788026278	-3.52322532824111	0.000426328738431342	0.0150491843313053
EEF1A1P25	103.36510766848	-1.4800927582341	0.397363861708567	-3.72477948012199	0.000195486031672542	0.00913262647738534
AIDAP1	19.0649717343578	-1.46883005105897	0.432853348604079	-3.39336649651861	0.000690392017621082	0.0206225773925368
AIDAP2	21.4229983648588	-1.46789146416553	0.48864036747941	-3.0040323351455	0.0026642700758651	0.0451582768478656
HNRNPA1P15	33.0795551723294	-1.45009409768268	0.378077505872061	-3.83544134512297	0.000125339017081889	0.00671169164838761
HLA-DRB1-3	42.5693978873226	-1.44989375443245	0.388509296468554	-3.73194095382427	0.000190010045816471	0.00892227487669168
RPL4P3	18.516020482892	-1.44970428844794	0.454559611933584	-3.18925010139212	0.00142642409154434	0.0320422033882616
RPL15P22	71.2030759348756	-1.44384641295384	0.257737897222262	-5.60199500544824	2.11898663285086e-08	0.00000499520653484348
HK2P1	42.9589052837651	-1.43834126350128	0.267438749204612	-5.37820816085567	7.52308060846775e-08	0.0000157439653264352
CCT6P2	38.1575508566544	-1.43144973648663	0.468647965250446	-3.05442430699908	0.00225492908822792	0.0419658263797337
HLA-DRB1-4	42.6727374237219	-1.42860209820667	0.391073905523966	-3.65302332379505	0.000259170679754131	0.0109594463321185
LOC441228	19.0274861171695	-1.41796133191811	0.464673851849304	-3.05151952552294	0.00227686239316551	0.0421065561960608
OTUD4P1	57.6833458084678	-1.41127623566964	0.340946046364084	-4.1392949140187	3.48374874563225e-05	0.00266597772478253
SETP21	32.1770093273277	-1.4109061622623	0.347284704867864	-4.06267866821006	4.85127897387288e-05	0.0033932379192507
RPL13AP6	67.3539114630897	-1.40980222560327	0.379025992442846	-3.71953969836477	0.000199586177232882	0.00921917321817384
LOC100130210	39.6431961650443	-1.40788915139883	0.411359268579533	-3.4225293045187	0.000620414098040876	0.0193374965603652
GJA3	49.344006932937	-1.40040738269525	0.258356793977601	-5.42043954461155	5.94526756961152e-08	0.0000127011971442878
API5P1	59.828768495944	-1.3736272187485	0.357249749481039	-3.84500540796433	0.000120549779883104	0.00652336526549495
DRG1P1	20.8583198008693	-1.37216565279685	0.420286332907902	-3.26483529288956	0.0010952774593921	0.0276638490328481
MAPRE1P1	51.9490762446158	-1.37165679168589	0.347784597107855	-3.94398372754993	8.01390983537503e-05	0.00486483809660625
CYCSP55	111.829637685339	-1.370479487215	0.422571487119807	-3.24318968266415	0.00118199491029781	0.0285289843579548
VEZF1P1	80.1928567944561	-1.36467443996985	0.36687845322979	-3.71969088932868	0.000199466746248156	0.00921917321817384
SEPTIN14P10	18.8900175039986	-1.35658495692748	0.402445871247879	-3.37085072514489	0.000749364509502202	0.0214902708281845
SEPTIN14P10-2	18.8900175039986	-1.35658495692748	0.402445871247879	-3.37085072514489	0.000749364509502202	0.0214902708281845
NAP1L1P1	31.815498812029	-1.35318665054701	0.347952451795689	-3.88899875130519	0.000100658635801972	0.00575044000463132
HMGN2P2	25.4824103524024	-1.34688528989171	0.447996727518903	-3.00646234036358	0.00264306790604248	0.0450221592068317
RHEBP1	70.4806402601158	-1.34325286089284	0.413205914180811	-3.25080744198899	0.0011507777034863	0.0281974909448036
RPL10P12	33.5414463853667	-1.34134659675986	0.354786246064864	-3.78071757752025	0.000156376988086816	0.00764550170367828
ST6GALNAC3	19.2669536308962	-1.34034422516546	0.4542348608638	-2.9507735769478	0.00316979191020638	0.049968687383876
WDR17	91.6990020806289	-1.32937894928434	0.363622688755012	-3.65592959514139	0.000256251682610157	0.0109034559308127
EEF1A1P24	40.6770692143083	-1.32921401976271	0.375952303699298	-3.53559216603677	0.000406862289839545	0.0147426478839562
EIF3JP1	31.4896840798341	-1.32718494662195	0.388219116317846	-3.41864913611143	0.000629328194437092	0.019504419303451
RPL39P38	20.6889990535227	-1.3191767288856	0.387412718921426	-3.40509401074452	0.000661412798935659	0.020149078131097
HSPE1P7	22.7522937427835	-1.3076337126758	0.392766670547762	-3.32928889014982	0.000870680423628689	0.0234447496128444
HMGN1P25	37.4190797400976	-1.30635942433282	0.372163613033266	-3.51017503749367	0.000447811802643024	0.0154615694619626
SNRPEP2	37.4050055319974	-1.28917324469565	0.376464402049457	-3.42442270152887	0.000616107087163272	0.0193145975298807
HSPE1P4	60.9974378734627	-1.28485730438146	0.406258951383402	-3.16265598580963	0.00156336955627728	0.0337151905674981
PPIAP6	31.87776459652	-1.25472490369923	0.372088446445201	-3.37211465630396	0.000745933880314695	0.0214563225124461
RPS18P5	83.3104599637483	-1.2545417592135	0.339983715399123	-3.69000543964506	0.000224249256753536	0.0100417642068958
ABTB3	22.6896714265714	-1.25173798268929	0.375953955754014	-3.32949810350791	0.000870026567068999	0.0234447496128444
RPL23P6	95.6233435468373	-1.2480808176101	0.35195240870273	-3.54616359129472	0.000390883468075266	0.0142898913489405
LOC646214-2	44.2071709374757	-1.24137295360957	0.362490577909308	-3.4245661246405	0.000615781971168044	0.0193145975298807
SESN3	23.5715447938806	-1.23608255384386	0.350088019144479	-3.53077650833215	0.000414341684589931	0.0148252972821008
RAB6C-2	25.8716675054776	-1.23597349805855	0.386433634605852	-3.1984107680461	0.0013818729120903	0.0313369850970683
HMGN2P7	177.83188716284	-1.23298918077753	0.291258516476739	-4.23331546041162	2.30271143829979e-05	0.00193550446262665
RPS10P3	376.207418821386	-1.23017049568958	0.303937736351821	-4.04744244809932	5.1780307914706e-05	0.00356363199672049
RAB6C	26.0761053969325	-1.22050777842247	0.379567356188406	-3.21552356524739	0.00130206803914259	0.0301400828609203
LOC647150	45.3387685733361	-1.2191788399849	0.388754862918471	-3.13611212688698	0.00171203734062354	0.0358653460866681
HNRNPRP1	26.7189097138112	-1.21204008488329	0.401578987785579	-3.01818601507719	0.00254292762974135	0.0440726800349204
HLA-DRA-3	107.28544537286	-1.19369333672498	0.369907510278867	-3.22700486893352	0.00125093331528183	0.0294799987107037
ELL2P1	79.5293803285834	-1.17891338078956	0.38287749180968	-3.07908771345476	0.00207635539769378	0.0403310188402926
SUMO1P3	196.227189157825	-1.17486714722615	0.324427232725042	-3.62135797712726	0.000293060672529748	0.0115141404845069
NSA2P7	21.7425715888963	-1.17080733029309	0.385540446600704	-3.03679507718593	0.00239107949415306	0.0430627831530744
SEPTIN10P1	50.1253936728532	-1.16407006356237	0.381658417893265	-3.05003115085992	0.0022881763185897	0.042163709000859
MT2P1-2	108.68214049014	-1.16201233761323	0.307544939744255	-3.77834972209109	0.000157871073697615	0.00767245936129001
TEX15	151.866695299311	-1.15745384933533	0.311753559615608	-3.71272055646284	0.000205043240742576	0.00940767745948434
PNLIPRP3	119.378061516419	-1.15279416255356	0.290009618657321	-3.97502044204858	7.0373211293351e-05	0.00446837210654903
RPS16P1	69.9176914782627	-1.15212441561548	0.346658930256897	-3.32350998360746	0.000888922408710427	0.0238001431856947
PABPC3	251.029680090757	-1.14913943409977	0.317295972488633	-3.62166410461115	0.000292714029855108	0.0115141404845069
H3P14	36.0653639396693	-1.1462039517628	0.372063583019571	-3.08066686468077	0.00206537589378014	0.0402267751239666
THAP5P1	24.7996155973409	-1.13838490695146	0.37711567886482	-3.01866236476348	0.0025389331288085	0.0440726800349204
RPS25P1	158.059144978063	-1.13074896629202	0.290366973887046	-3.89420653166942	9.85206843997915e-05	0.00568249293012783
LOC645086	96.4444608214372	-1.12318791394381	0.28552489665972	-3.93376524108295	8.36254626763445e-05	0.00501033237598218
PPIAP19	64.3412021487673	-1.12307194819222	0.352503494133413	-3.18598813028268	0.00144260515800081	0.0321948174391799
SDHDP6	73.1823955223511	-1.11322887117715	0.309817527167043	-3.5931758972982	0.000326671905758051	0.0124761901586441
ADH5P4-2	65.3609830194081	-1.11275114565933	0.312349271384757	-3.56252198292669	0.000367309140088639	0.0135244939929585
MSNP1	45.0532844068534	-1.11181826105054	0.345490635617355	-3.21808508373561	0.00129049530654353	0.0300173138737177
SETSIP	135.947372516364	-1.10735344374772	0.288218106045842	-3.84206758881272	0.000122002227279153	0.00656730624479831
ADH5P4	62.7810270968383	-1.10484667801532	0.314494095551205	-3.51309195830492	0.000442924152840454	0.0153964939840761
RPS7P11-3	151.681590608706	-1.09668483012841	0.267875963903399	-4.0940023664232	4.23989979148685e-05	0.00310557517227157
HLA-DRB1-2	456.61605769772	-1.09650043439552	0.274263935710224	-3.99797527719443	6.38866219999016e-05	0.00414431645329902
RPS15P2	272.979249886157	-1.09352644312233	0.271943482317805	-4.02115334334208	5.79138878692111e-05	0.00391164787866993
HLA-DRB1-5	455.596720561437	-1.09249474768271	0.273891905248934	-3.98878070781159	6.64137808977283e-05	0.00425650072634847
SCDP1	81.2736904523961	-1.08669747437051	0.365234163473288	-2.97534454070857	0.00292659643783828	0.0479022875846969
RPS14P3	215.79815584254	-1.08567008682191	0.290025827828508	-3.74335656569133	0.000181578272523614	0.00860043600735981
MT2P1	104.43085022439	-1.07902717425046	0.305500345986858	-3.53199984361681	0.000412429599368748	0.0148252972821008
S1PR1	121.583223305125	-1.07356165819966	0.258661997370407	-4.15044215661222	3.31833622787432e-05	0.00258767139534123
SUMO2P1-6	138.5614542519	-1.07333645078352	0.308648669346386	-3.47753467739382	0.000506047587413703	0.0168209561916817
SERBP1P5	282.236926466647	-1.07191504380293	0.28354471297384	-3.78040920798909	0.000156570808695932	0.00764550170367828
RPL23P8	176.60733300484	-1.06986731866263	0.349463181093284	-3.06145933690522	0.0022026090731327	0.0416064994508185
CYP1A1	1203.92483373894	-1.06617648467989	0.173489779588001	-6.14547143475436	7.97263608446233e-10	0.000000255485614775372
RPS14P1	1588.3134454073	-1.06141604906489	0.258031082882896	-4.11352011240679	3.8967107360243e-05	0.00293814854724715
HLA-DRA-5	252.065525632103	-1.06073394859084	0.316650650874095	-3.34985557636704	0.000808537056076355	0.0224997102891044
HLA-DRA-6	252.065525632103	-1.06073394859084	0.316650650874095	-3.34985557636704	0.000808537056076355	0.0224997102891044
HLA-DRA-7	252.065525632103	-1.06073394859084	0.316650650874095	-3.34985557636704	0.000808537056076355	0.0224997102891044
EIF4A1P7	57.84518761262	-1.06019441832612	0.321825554051613	-3.29431396910168	0.000986622277599767	0.0255502800865825
KLRC2	87.7750290119804	-1.05736799080827	0.220902487093421	-4.78658255378128	1.6964517689012e-06	0.000231950195522632
H3-5	148.946239742589	-1.04866353843664	0.311855969929672	-3.36265340270101	0.000771972212802324	0.021867925569562
RRM2P3	36.9354952395865	-1.04611114851911	0.337027202645045	-3.10393683450194	0.00190964096090658	0.0384713748196414
RPS18-6	828.594966665763	-1.0451658351995	0.292864817121129	-3.5687654306636	0.000358667365261229	0.0133628553631075
RPL36AP26	220.821194247308	-1.04413745072851	0.34389550679751	-3.03620556270691	0.00239575969465395	0.0430627831530744
EEF1A1P13	2583.54406037343	-1.03813384817316	0.26929828128181	-3.854959055928	0.000115748999395689	0.00633841644716592
EIF2S3B	101.009206976748	-1.03557487537517	0.271555595939544	-3.81349119981206	0.000137017406637539	0.00709618685032648
RPS26P7	161.546143349228	-1.03077597377269	0.308663385265873	-3.33948250092834	0.000839346388868331	0.0230135763225944
EEF1A1P11	3258.44917756245	-1.02618792002082	0.265222375912537	-3.86916042241938	0.000109210770383116	0.00605352348591168
OLA1P1	89.4451801894012	-1.02386423140413	0.281170291511527	-3.64143816866285	0.000271119245068476	0.01108199035742
OLA1P1-2	89.4451801894012	-1.02386423140413	0.281170291511527	-3.64143816866285	0.000271119245068476	0.01108199035742
OLA1P1-3	89.4451801894012	-1.02386423140413	0.281170291511527	-3.64143816866285	0.000271119245068476	0.01108199035742
OLA1P1-4	89.4451801894012	-1.02386423140413	0.281170291511527	-3.64143816866285	0.000271119245068476	0.01108199035742
OLA1P1-5	89.4451801894012	-1.02386423140413	0.281170291511527	-3.64143816866285	0.000271119245068476	0.01108199035742
OLA1P1-6	89.4451801894012	-1.02386423140413	0.281170291511527	-3.64143816866285	0.000271119245068476	0.01108199035742
OLA1P1-7	89.4451801894012	-1.02386423140413	0.281170291511527	-3.64143816866285	0.000271119245068476	0.01108199035742
HLA-DRA-4	232.734767691293	-1.0231658882929	0.31964515215993	-3.20094292492501	0.00136978662037567	0.0311797489426023
RHOQP3	51.1470598653856	-1.02071431610642	0.321646921361511	-3.17339992494193	0.00150664832336711	0.0330479684106268
RHOQP3-2	51.1470598653856	-1.02071431610642	0.321646921361511	-3.17339992494193	0.00150664832336711	0.0330479684106268
HMGN2P17	155.504485059458	-1.0182821287732	0.316513486213159	-3.21718401625209	0.00129455538812912	0.0300339778904299
RPSAP19	181.473018788563	-1.0141809894346	0.275783913966314	-3.67744795136411	0.000235579125535338	0.0103680091965757
LOC124905485	78.6011964740816	-1.01369143534137	0.252536527509916	-4.01403886137446	5.96885127362084e-05	0.00392356316572724
RPS14P2	261.179393207446	-1.01188872879175	0.292369194026251	-3.46099640272256	0.000538180003521264	0.017547748318311
MIR4426	131.514471366197	-1.01094119983605	0.297819686826883	-3.3944740544425	0.000687605550387821	0.0206225773925368
FABP5P1	57.8684441558169	-1.00987926856086	0.275478688717278	-3.66590705532686	0.00024646343497945	0.0106415128168285
RPL37P6	94.7197624979222	-1.00570916681413	0.312809884411615	-3.21508116249536	0.00130407645192336	0.030152541096388
LOC100130394	123.850115358961	-0.996639355069254	0.256517864907958	-3.88526294426653	0.000102219192924384	0.00582337063246162
ANAPC1P1	58.6492992864448	-0.995990810677188	0.306768448524612	-3.24671854445057	0.00116743778404838	0.0283722608830777
HSPA8P1	235.012062486881	-0.9930233518646	0.302770151524029	-3.27979276314426	0.00103883364376133	0.0265985508113623
EEF1A1P19	873.128536688465	-0.990735444550414	0.269927627642647	-3.67037436368697	0.000242195490940419	0.0105237019569853
THAP12P7	74.2362741692625	-0.980105386697885	0.271399840785875	-3.61129683738892	0.000304669703894813	0.0118566811331665
HMGN1P37	142.146648322826	-0.977346033390486	0.29627027311147	-3.29883259338261	0.000970877917589149	0.0252644331485889
FTH1P23	155.215354619472	-0.974249682138545	0.297228595865774	-3.27777910904141	0.00104627235787343	0.0267556107077633
FTLP2	289.177102611723	-0.973680929427735	0.326803789738152	-2.97940525783953	0.0028880852698931	0.0475276773159737
EEF1A1P9	648.852290832692	-0.970880382389926	0.294337040802512	-3.29853279676528	0.000971915257050914	0.0252644331485889
ANXA2P1	184.629711293262	-0.969354159741625	0.307466763787662	-3.15271201283748	0.00161761306897381	0.0344860981617296
RPS10P5	51.2290755993167	-0.969351323213688	0.291077297630314	-3.33021960525696	0.000867775141338568	0.0234447496128444
EREG	2498.99720438273	-0.968302823702885	0.266316970509733	-3.6359035695305	0.000277007948488259	0.0111903213599561
LOC105371224	85.1549070347313	-0.9672151483347	0.30260211322023	-3.19632648312266	0.00139189516955277	0.0314387423263853
RPS26P8	363.383191779337	-0.963391476990505	0.274031103345231	-3.51562820873221	0.000438714878147416	0.0153274458783203
RPS26P8-3	365.025143799206	-0.962602744893822	0.273334891303951	-3.52169728607169	0.000428793476382807	0.0151101811119158
COX16	72.8573752499204	-0.959704516501458	0.301200409125226	-3.1862656471441	0.00144122197399177	0.0321948174391799
RPS26P8-2	452.700632186542	-0.956261311815889	0.275428041819018	-3.47190977904945	0.000516769977847562	0.0170942507672188
ANP32BP1	98.0628833843756	-0.95280243562321	0.287711264709523	-3.31166190724292	0.000927435557983937	0.0246702670021953
RPSAP17	118.991811003921	-0.951704157947051	0.309653324342849	-3.07345047874675	0.00211598803694107	0.0407481677461262
LOC107984289	235.482763842046	-0.950734314957725	0.292183854868934	-3.25389065519791	0.00113836087292181	0.0280668332379084
BMPR1AP1	41.271378387966	-0.948880295330757	0.291537007481928	-3.25475075540651	0.00113491920498034	0.0280668332379084
FAM171B	274.071493346933	-0.948856642661176	0.312225323277758	-3.03901244364175	0.00237355050218749	0.0429457309185749
UNC5D	572.857751019871	-0.948709469302249	0.129007181663902	-7.35392756485364	1.92466059798933e-13	0.00000000010433095473729
LOC646214	123.936694701756	-0.945648294241816	0.209375369628007	-4.51652119311804	6.28638282706507e-06	0.000682933395191645
RPS13P2	149.339292808748	-0.943881475536932	0.248357108093591	-3.80050115248258	0.000144403746462014	0.00729452324184592
RPS7P10	256.566181178079	-0.938660417349725	0.289740186293522	-3.23966250369844	0.00119671253429809	0.0286513037485191
RPL12P42	114.110423080534	-0.934973417672171	0.305221379341757	-3.06326319502436	0.00218937407663303	0.0416064994508185
RPL15P7	195.543181347137	-0.934861620763734	0.30399584193568	-3.07524476259624	0.00210329867009703	0.0406538052619418
PTPRB	109.406442558147	-0.928265681458468	0.218931867479154	-4.23997516737417	2.23544515231096e-05	0.0019023545489106
RGPD2	205.878766500511	-0.928151093507902	0.274141681487256	-3.38566207251869	0.000710067651956543	0.0208753281940336
LOC100287653	114.593192257807	-0.927021079157919	0.233348225047266	-3.97269393829821	7.10643348813211e-05	0.00448448752024928
HLA-DMB-3	78.4575036471835	-0.924836044641329	0.266446795144916	-3.47099706768223	0.000518529661921658	0.0171004767011278
RPS15AP19	105.371429449175	-0.924762009026938	0.30119220798271	-3.07033842349608	0.00213816342286493	0.0409827977939596
PLEKHG1	53.7516389700964	-0.922989240542855	0.247330571127114	-3.73180410467128	0.000190113322010545	0.00892227487669168
SUMO2P3	91.2217595197136	-0.916385300343326	0.279234864800101	-3.28177250000407	0.00103156796210719	0.026489497858848
CYP1B1	16564.3093007188	-0.906091398989867	0.183213953087412	-4.94553708230709	7.59342132346432e-07	0.000122624785766086
SNRPEP4	84.3089719146193	-0.904977043008128	0.248075428789943	-3.64799144930397	0.000264298432067447	0.0110397078274364
FTLP3	501.821049692882	-0.902779900206463	0.293613977285676	-3.07471704362388	0.00210702349133519	0.0406538052619418
RPL41P2	249.460830431052	-0.902266626552102	0.298744941370999	-3.02019047556562	0.00252615763275568	0.0440726800349204
RPL41P2-3	249.460830431052	-0.902266626552102	0.298744941370999	-3.02019047556562	0.00252615763275568	0.0440726800349204
CXCL5	1488.44534637345	-0.901747860399346	0.226985957358213	-3.97270329360628	7.10615429302232e-05	0.00448448752024928
YWHAEP5	63.1969338603706	-0.898326685565452	0.274339797782229	-3.27450370973352	0.00105847749327471	0.0269000184753049
SEC63P1	54.8247263673292	-0.89656103618592	0.270536951007497	-3.31400584225951	0.000919695855741085	0.0245599509184817
RPL37AP1	114.367482189404	-0.893669112402687	0.280608369338253	-3.18475573095054	0.00144876240820716	0.0322263212905864
RPS11P5	191.842949195513	-0.889430973512409	0.242117271484016	-3.67355442286622	0.00023919970162845	0.0104853593086091
TVP23C	230.127931380657	-0.888649017412312	0.276210285473103	-3.2172915497705	0.00129407023864759	0.0300339778904299
RPSAP15	412.043250536018	-0.887168350366481	0.24188540061046	-3.66772177290355	0.000244721264895619	0.0106109691791633
MT3	61.6035378618474	-0.887059917128241	0.248072954960664	-3.57580259915435	0.000349155047749332	0.0131150565463206
LOC105375549-2	41.6742343578937	-0.885984359024198	0.298928352133184	-2.96386860831942	0.00303797971845164	0.048867392977039
BRD7P2	105.637412649603	-0.885559309975233	0.256438561283916	-3.45330010253328	0.000553772560037163	0.0179420559775706
BCAT1	549.580195212605	-0.882820604781408	0.251807137252758	-3.50593956316358	0.000454998521292389	0.0156149818448643
BMI1	96.8289188413254	-0.880824945210848	0.252918924138019	-3.48263756147475	0.000496500060413715	0.0165903816017526
SULT1E1	267.406770222414	-0.876073731025164	0.255551638303745	-3.42816714790094	0.000607671194662426	0.0192326057582279
LYPLA1	5127.00566371277	-0.87052596377607	0.293081502855331	-2.97025214929983	0.00297555405363275	0.0481948570875896
SLC7A11	343.229483273254	-0.869640774172485	0.257204964823012	-3.38111970261112	0.000721910863535835	0.0210906978636132
TUBAP2	363.072206666714	-0.859038457190449	0.275120939871415	-3.12240303334214	0.00179381185613741	0.0370618779814235
CYP4F3	41.4550089983193	-0.854201247366518	0.283104388166451	-3.01726600883449	0.00255065875364602	0.0440726800349204
TUBAP2-2	362.50821944801	-0.853030427012122	0.274460764555446	-3.10802321196549	0.00188343274719145	0.0382448734773757
LOC645181	57.097878298195	-0.852060444957857	0.28792493743015	-2.95931450940947	0.0030832425431037	0.0492058375897532
LOC646214-3	113.49311508844	-0.851542592385593	0.199728942815338	-4.26349121155113	2.01257419813138e-05	0.00175642060550964
ENTPD2	189.234832725611	-0.850337100241068	0.233807413370065	-3.63691248273285	0.000275925628913143	0.0111837128920546
LOC644462	48.6266790774958	-0.848822040090495	0.277358360449786	-3.06038021970558	0.00221056162357005	0.0416064994508185
TC2N-2	101.197777732423	-0.842949545187199	0.185759408717833	-4.53785652638264	5.6828901048879e-06	0.000636887394323202
TC2N	101.509923467552	-0.84282601690938	0.186723199735644	-4.51377235449383	6.3684574294166e-06	0.000684290660885216
STARD4	458.95578273289	-0.840116193849539	0.2768373529337	-3.03469233810634	0.00240781171628083	0.0432373436562258
RPL23AP42	440.377753528664	-0.838283624635593	0.280428048581503	-2.98930021043154	0.00279617246564441	0.0465768321157056
SUMO2P1-2	240.123056007887	-0.831889201738123	0.2652050672287	-3.13677717560631	0.00170815892554535	0.0358206865071672
SUMO2P1	240.16960724032	-0.831887248458901	0.265337380573478	-3.13520562636493	0.00171733689247461	0.0359396554364916
LOC102723432	102.186055388714	-0.826796896431292	0.206101854008805	-4.01159368705131	6.03102341848091e-05	0.00395176547251198
ATXN1-AS1	57.7586546281071	-0.826680017538051	0.241717736885933	-3.42002216381896	0.000626160338718675	0.0194574581617898
EEF1A1P6	10273.52891626	-0.822581396330573	0.213771519391135	-3.84794662391628	0.000119111995777004	0.00647975575965667
SUMO2P1-3	245.893071210869	-0.820446749897036	0.258957841523174	-3.16826378020151	0.00153352313042657	0.0334779713530572
RPS17P16	205.964801745437	-0.819112659854367	0.26705761339301	-3.06717584062633	0.00216091697620569	0.0411497179805037
NBEAL1	1492.78726037072	-0.814681248317451	0.231453334156686	-3.51985099409257	0.000431789301117858	0.0151636417407982
SUMO2P1-4	231.859941749537	-0.809737647952902	0.268398063266159	-3.01692805864221	0.00255350405775671	0.0440726800349204
SUMO2P1-7	231.859941749537	-0.809737647952902	0.268398063266159	-3.01692805864221	0.00255350405775671	0.0440726800349204
RPS18P12	193.140203193436	-0.80855011621657	0.243117586752165	-3.32575741236199	0.000881786367172311	0.0236708856077709
CCDC7	73.4838058620468	-0.808099799198248	0.212800879340915	-3.79744577043614	0.000146194746441427	0.00731673459891121
HLA-DMB	117.879541060566	-0.808087864265226	0.248058452180152	-3.25765099783156	0.00112338473956717	0.027892283824011
HLA-DMB-6	117.879541060566	-0.808087864265226	0.248058452180152	-3.25765099783156	0.00112338473956717	0.027892283824011
HLA-DMB-8	117.879541060566	-0.808087864265226	0.248058452180152	-3.25765099783156	0.00112338473956717	0.027892283824011
PRELID1P6	127.433949895952	-0.802771352697783	0.241095911869408	-3.32967633699492	0.000869469891378765	0.0234447496128444
SUMO2P1-5	237.583405720086	-0.798593567362459	0.26099222045413	-3.05983667242225	0.00221457725097372	0.0416303985703209
FKBP1C	293.477099066929	-0.794090513366066	0.25169464255542	-3.15497582826466	0.00160511403035183	0.0343625090276469
SUMO2P1-8	238.637809636083	-0.793091267913173	0.259796820091823	-3.05273662561713	0.00226764868307472	0.0420739600844212
RGPD1	174.989394549882	-0.792159756485302	0.263914734906991	-3.00157456825772	0.0026858724846829	0.0453370854225198
ADGRL4	307.865216123462	-0.789043100822249	0.1717562160887	-4.59397114579401	4.34889538479808e-06	0.000503906753936858
HSPE1	1113.68661146838	-0.78424209754331	0.260928396166244	-3.00558355880764	0.00265071754362387	0.0451149926159187
HNRNPA1P4	899.184276110991	-0.781218010949546	0.232927071357615	-3.35391677058496	0.000796763246080637	0.022278878572481
HSP90AA2P	809.102984959682	-0.776634416464458	0.229192732463019	-3.38856475996581	0.000702594357182216	0.0207573521324938
RPLP1P4	435.137517575458	-0.773126331351016	0.213808085405577	-3.61598266915144	0.000299210394690945	0.0117108892838103
NALF2	85.5482783473439	-0.772946810314444	0.239940050440796	-3.22141638669516	0.0012755867641201	0.029864165462716
MYBL1	2003.55246870967	-0.771283259521208	0.207240235786787	-3.7216868461524	0.000197896351877579	0.00920330222371261
HLA-DMB-2	122.573883120398	-0.771004610263087	0.241041419070798	-3.19863952525366	0.00138077699852381	0.0313369850970683
RPS2P55	434.478392528148	-0.770082084260498	0.243143764469219	-3.16718829266127	0.00153920621603064	0.0334779713530572
HMGN1P36-2	1181.26876094974	-0.767750025634063	0.252515291610844	-3.04041003115668	0.00236256265412963	0.0429457309185749
HMGN1P36	1180.79487333306	-0.766301959941269	0.252134228468797	-3.03926192248866	0.0023715856728515	0.0429457309185749
RPL4P4	1388.46617051834	-0.766127562632273	0.241951208383153	-3.16645478959144	0.00154309330793583	0.0334779713530572
SNORD104	121.250414420819	-0.765848352445268	0.25263449235842	-3.03144810233884	0.0024338375553121	0.0433545348295296
RPL41P5	2007.77830022381	-0.763404307457435	0.214113268836	-3.56542269242625	0.000363270233620605	0.0134482115908393
B4GALT6	531.619255907458	-0.761641913972072	0.255158424059333	-2.98497655634903	0.00283600058319865	0.0468682803874465
RPL19P6	102.76822855143	-0.760388134171328	0.200307164321318	-3.7961105222955	0.000146983990187304	0.00731673459891121
INSYN2A	66.5522757578288	-0.750398131856793	0.251096934205279	-2.98847986428748	0.00280368973850142	0.0466021381134476
RTN4RL1	66.4570967514901	-0.74496116649375	0.225258923083909	-3.30713277101238	0.000942562059943731	0.0250077688064502
HLA-DMB-4	134.373592791617	-0.744618306182374	0.241988544190882	-3.07708081253224	0.00209038620853913	0.0405567432834081
ITGAV	5948.94352939583	-0.739481928613703	0.218402903724995	-3.38586125001722	0.000709552496192298	0.0208753281940336
HLA-DMB-5	134.476932328016	-0.739036719505311	0.242618753151731	-3.04608242316341	0.00231844270232966	0.0424544119482848
HLA-DMB-7	134.476932328016	-0.739036719505311	0.242618753151731	-3.04608242316341	0.00231844270232966	0.0424544119482848
CAVIN2	2268.7571967026	-0.738941113933014	0.142589514940446	-5.18229628764528	2.19170686743212e-07	0.0000416201075408938
LOC124905010	647.422017172884	-0.737395993100499	0.219598168039601	-3.35793326366694	0.000785275698630204	0.0220619442509683
PDE10A	104.893297713023	-0.732693395035912	0.241775689202682	-3.03046761008999	0.00244175375261908	0.0433950846728464
STEAP1	123.265692230624	-0.729458665288195	0.209171491053388	-3.48737135072586	0.000487793539327311	0.0164002585214161
SMG1P6	297.419789083293	-0.727696105656394	0.173792196446119	-4.18716214270302	2.82464040846362e-05	0.00229883135465001
G2E3	2308.50899459809	-0.723355651766855	0.23921476400669	-3.0238754483675	0.00249559157832124	0.0439040404138766
LOC644456	178.214597335728	-0.720812761809107	0.24413340586021	-2.95253637767968	0.00315174931718711	0.0497990961064641
HAUS6P3	193.815679740197	-0.716835078529622	0.197853873179837	-3.62305304924743	0.000291146081044583	0.0114829134156603
ANKRD6	78.201381363409	-0.716429030930591	0.225235417213881	-3.18080095836029	0.00146868499257011	0.0325131171036968
PTENP1	181.546593380268	-0.716045816312125	0.220545898181195	-3.24669750023572	0.00116752410161488	0.0283722608830777
RPL35P2	713.006749358374	-0.708327073234055	0.214692265336204	-3.29926684654814	0.000969377157220114	0.0252644331485889
CACYBPP2	101.447473821056	-0.703956995566552	0.21955417221213	-3.2063020641958	0.0013445276881178	0.0307070360307439
RPS7P11	372.699919577347	-0.702869614768559	0.213035697344672	-3.29930440545549	0.000969247456237285	0.0252644331485889
RPS7P11-2	372.599829854457	-0.701672837941556	0.213306065908292	-3.28951188028207	0.00100361319651517	0.0259233035860575
STEAP1B	114.967739680747	-0.70117243814975	0.195706926686173	-3.58276761084762	0.000339973037564434	0.0129120500507574
RRN3P2	114.796355026366	-0.698747057933863	0.219698737081867	-3.18047826407617	0.00147032168910909	0.0325131171036968
HK2	1757.90532718246	-0.697730424185519	0.101452655230133	-6.87739934063633	6.09550636718142e-12	0.00000000312531850211309
EEA1	1701.29909069226	-0.690585259910665	0.227795766057494	-3.03159831221958	0.00243262688316608	0.0433545348295296
RPL37P2	176.273924821214	-0.690402652021263	0.231970575979251	-2.97625097108444	0.00291795959593035	0.0478299238041153
PPM1L	1921.68588601711	-0.687579891599444	0.171198499772484	-4.01627287922037	5.91257907449255e-05	0.00391164787866993
GAS2L3	1312.95646586385	-0.682426789323486	0.193299934871998	-3.53040361744242	0.000414926161193908	0.0148252972821008
HINT3	1492.15329654694	-0.681034501284855	0.219515713341921	-3.10244078164949	0.00191931943786548	0.0385536947611979
RPS23P8	486.915595756183	-0.680000783469248	0.226147668054539	-3.00688832796302	0.00263936702592057	0.0450221592068317
LOC124905514	106.695674773166	-0.677854000747149	0.174835290880645	-3.87710054035888	0.000105708683750761	0.00595598734902294
RPS10P19	809.022424503886	-0.675604986711001	0.170141206198725	-3.9708486956528	7.16170531369882e-05	0.00450550350548003
LYRM7	1457.07356113529	-0.675166521927154	0.227679341529292	-2.9654272425076	0.00302262832925551	0.0486968455653584
PKIB	568.252660825274	-0.670650133879837	0.154888704974765	-4.32988405441894	1.49187871064155e-05	0.00136593484270302
ARRDC3	925.323577013755	-0.665660495654317	0.172805594786397	-3.85207722283028	0.000117120073262968	0.0063883393152931
RPL41P3-2	2607.38018089767	-0.665376543396719	0.20529546889844	-3.24106784707402	0.00119082837931862	0.0285980084677348
RPL41P3	2607.16544829125	-0.665188492841067	0.205344389805069	-3.23937991913254	0.00119789895112328	0.0286513037485191
SLC4A7	1331.84478056739	-0.661488927661005	0.197667712978484	-3.34646927256657	0.000818477503147212	0.022683993394657
GREB1	608.947953918254	-0.659773025061443	0.214919541982563	-3.06986055793368	0.00214158733134441	0.0410022814645138
COMMD8	687.653719752337	-0.659722761081847	0.214025088525965	-3.08245526552748	0.00205300585157363	0.0401383193612235
CCDC144BP	257.344483403103	-0.659589493298939	0.173311086030746	-3.80581247515768	0.000141339444579963	0.00721077280818521
CHAC2	816.589978737862	-0.658741265847288	0.215822246529262	-3.05223987073072	0.00227140509113762	0.0420739600844212
PEG10	6571.6734568589	-0.654393105154136	0.0841004534959023	-7.78108889966949	7.19029437225016e-15	0.00000000000491552490934928
SETP14	717.59087664885	-0.646447558928078	0.215816853891585	-2.9953525281803	0.00274127820430528	0.0460072624321579
TMEM267	892.35290947244	-0.645543902782222	0.210112643558308	-3.07237057156475	0.00212365905917662	0.0408192349059543
VWDE	139.655199253839	-0.644944583756831	0.20369384905615	-3.16624476755332	0.00154420795260579	0.0334779713530572
UBE2Q2P2	99.754035537721	-0.642016799020512	0.185211919242566	-3.46639029305497	0.000527496953806039	0.0172818450888307
PA2G4P4	148.531491131355	-0.638926538039573	0.201699872181105	-3.16770918657739	0.00153645129329918	0.0334779713530572
TENT4B	1492.68386393503	-0.633755010681497	0.171906023219088	-3.68663644713483	0.000227237626302868	0.0101303879278444
JAM3	144.816084256497	-0.633633059532028	0.179473127972718	-3.53051772535187	0.000414747224472579	0.0148252972821008
PUS10	334.214738929945	-0.633065637545139	0.176124457180255	-3.59442207902578	0.000325112424292386	0.0124397961003965
ZFY	976.978351517778	-0.632209397483326	0.194601103260766	-3.24874518638347	0.00115915263510196	0.0283688083452341
HNRNPA1P12	1411.43774423713	-0.627838341922586	0.199068606201334	-3.15387922738356	0.0016111574689128	0.0344200297186799
CXCL10	235.23037194473	-0.623341872674434	0.192772444990185	-3.23356314075994	0.00122256307876616	0.0290876405828483
ALDH3A1	1346.8762665805	-0.616449805855561	0.121767206280002	-5.06252729850798	4.137347998037e-07	0.0000713049328502024
FABP5P7	348.182014876507	-0.615879441253674	0.180541836113479	-3.41128380275563	0.000646577542395477	0.0199050532938187
NQO1	5961.85482496434	-0.612117931368939	0.0766020682126589	-7.99087995469793	1.3397897105142e-15	0.000000000000981348113319133
SLC25A24-2	7991.41310003431	-0.611459289621854	0.175220910719472	-3.48964793705928	0.000483657272413079	0.0163343769899431
SLC25A24	7985.40426728665	-0.611056436645752	0.17546294632334	-3.48253833330547	0.000496684104708963	0.0165903816017526
MIGA1	2511.45618079614	-0.609374327976596	0.197448609506618	-3.08624269119591	0.00202703301487376	0.0398099665626147
CYCS	12380.5830564538	-0.60899594372709	0.189792478920523	-3.20874645397361	0.00133314998225529	0.0306277023401657
CCL20	540.57714140528	-0.608074450272339	0.204190341422415	-2.97797851767336	0.00290156320822317	0.0476446435848271
SLC12A2	1885.83002450746	-0.607833053352046	0.171973728745747	-3.5344529526989	0.000408620172885156	0.0147498716758781
RALGAPA1P1	363.292868516471	-0.607269183743808	0.155598839003994	-3.90278737059356	9.50912342853578e-05	0.00557207463988115
MLF1	122.169858554329	-0.60723806429766	0.187689498360724	-3.23533319445822	0.00121500854734714	0.0289751282529563
PPM1E	805.803440347889	-0.6021350612113	0.196724878974495	-3.06079772090934	0.00220748173409044	0.0416064994508185
UBE2Q2P2-2	152.288119850426	-0.600459286090652	0.189667608069797	-3.16585046967896	0.00154630260285529	0.0334879831910867
GAS5	1460.62378654522	-0.598677447436075	0.145430551669391	-4.11658651200784	3.84525033608404e-05	0.00291797036715983
IKZF5	1351.67915029525	-0.595911910886648	0.200459622912143	-2.97272788519522	0.00295166005921078	0.0479712185134344
APPL1	2458.14484657927	-0.593847392266501	0.194863135042138	-3.04751020318998	0.00230745692405774	0.0423667269968669
ASPH	11027.542068351	-0.586908539441612	0.079665808063988	-7.36713219515962	1.74337591072065e-13	0.0000000000993191570915831
RAB33B	803.648348283066	-0.584488657241732	0.192261106326028	-3.04007746762147	0.00236517304138146	0.0429457309185749
DMXL1	2355.33604747368	-0.581822873643047	0.14325510143412	-4.06144610431633	4.87696780073466e-05	0.0033932379192507
TRMT10A	238.326460617136	-0.580246234451355	0.181467193803295	-3.19752690439642	0.00138611480418	0.0313772941710017
SRGAP2D	3556.2422644782	-0.580101154805232	0.169692512356005	-3.41854302674364	0.000629573630059222	0.019504419303451
RPL15P3	2495.29953919018	-0.575029254913337	0.175482613777977	-3.27684459749882	0.00104974128891198	0.0268108892830582
ATXN1	272.260271700216	-0.56416939302865	0.15362449496271	-3.67239217395372	0.000240290549273309	0.0104853593086091
HNRNPA1P10	1642.61232029799	-0.562211148209518	0.168326313575151	-3.34000749062037	0.000837761302219738	0.0230008655250664
OGDHL	240.934086505949	-0.559853763314225	0.180924670039877	-3.09440256649814	0.00197209697710163	0.0392815655639997
RCN1P2	702.373694608448	-0.557038994923489	0.180012732579529	-3.09444219273428	0.00197183356218389	0.0392815655639997
RP2	1774.54350606908	-0.557031715526122	0.131508912417855	-4.23569555313645	2.27845313137972e-05	0.00193094195336639
FGFR1OP2	1560.64564590745	-0.553808384881271	0.18093853661858	-3.06075419438538	0.00220780264376445	0.0416064994508185
SACS	2866.34375528896	-0.553792160963554	0.132687445348041	-4.17365907913103	2.99746193633291e-05	0.00237809878896711
RPS29	7857.50996369286	-0.553279648898269	0.167950723490718	-3.29429750226022	0.000986680083308466	0.0255502800865825
SYT12	800.621363733437	-0.550178604576333	0.116751941968286	-4.71237219099774	2.44849649029876e-06	0.000315825248550549
LTN1	5480.33462002031	-0.549277724285882	0.172115317098643	-3.19133551589183	0.00141616720720167	0.0319207940876885
LTN1-2	5482.93710329556	-0.549178055843208	0.172304458681215	-3.18725388795224	0.00143630636076176	0.0321585230926452
PCLO	496.120613301289	-0.548211203550349	0.116972317583788	-4.6866747182098	2.77679772598349e-06	0.000341443473044863
OIP5	1273.89086859994	-0.541985084803625	0.133179347972658	-4.06958806342028	4.7096335604226e-05	0.00333068533416231
B3GNT5	1876.45363044234	-0.541928881954487	0.146586112854617	-3.69700015506905	0.000218162209178469	0.00986674666822404
KIF27	970.044168788795	-0.539811206551431	0.176869978064205	-3.05202280488481	0.0022730483092076	0.0420739600844212
TMT1B	119.133296126493	-0.538691852553504	0.174092711867006	-3.09428147092697	0.00197290215862382	0.0392815655639997
RGPD3	833.075731914037	-0.537073551746356	0.180740767146794	-2.97151306937938	0.00296336260978298	0.0480819650031955
VCAN	5014.07498151956	-0.536742046306902	0.0933230784856509	-5.75143956903897	8.84867110581082e-09	0.0000022971822241655
CPVL	583.631664605108	-0.536205535441622	0.123482053230433	-4.34237625155937	1.40949878952384e-05	0.0013139732124702
SCAT8	182.753083633704	-0.532407849196355	0.170394005974856	-3.12456911937923	0.00178065681721859	0.0369630472311094
SNHG5	3010.00827935787	-0.530151574914565	0.138930560446752	-3.81594642107383	0.000135661941848803	0.00704377408956231
TMC5	287.543511228657	-0.529565126007991	0.131679139992637	-4.02163262941724	5.77961499713469e-05	0.00391164787866993
STRN	3310.28254744753	-0.529396703763392	0.154244867382544	-3.4321835970751	0.00059874207469497	0.0190381414107274
AMMECR1	967.69473213912	-0.527222212040887	0.172740998139904	-3.05209659384905	0.00227248959454049	0.0420739600844212
ADAM9	7263.97218920356	-0.525605260709603	0.104897165049754	-5.01067174179875	5.42403673320812e-07	0.0000897109430333592
GIMAP2	116.714156222928	-0.525581072184147	0.160567097133493	-3.27328002789505	0.00106307100476773	0.0269833208376008
ZNF695	231.075102304046	-0.524767636722644	0.176209591241989	-2.9780878159009	0.00290052867735279	0.0476446435848271
OXCT1	3033.48687261464	-0.524254361877231	0.116618402205291	-4.49546857068365	6.94169115742641e-06	0.000741495541394053
FAM169A	387.972686114942	-0.522300416381789	0.141409435845115	-3.6935329899333	0.000221159803398804	0.00996871738001332
METTL15	885.784397297966	-0.522025601891312	0.171923054055307	-3.03639092941763	0.00239428715108755	0.0430627831530744
DYNC2H1	1655.35023147391	-0.521690210204553	0.136381539895648	-3.82522598442373	0.000130652183216051	0.00690604542674738
EMP1	944.808639533784	-0.520745332226945	0.111413296603767	-4.6739962652657	2.95394704625044e-06	0.000354283625564621
ALDH1L2	280.040612217812	-0.519428890408699	0.140854425643004	-3.68770017723968	0.00022629006046935	0.0101110737476381
ITGA6	3406.53665642867	-0.518929922228058	0.126564152972169	-4.10013348994772	4.12911892775514e-05	0.00305748210482974
SEC24A	3453.39494251823	-0.516503493294919	0.140877625979049	-3.66632735117025	0.00024605890930916	0.0106415128168285
NCOA7	8940.18003622482	-0.514615734970277	0.14199914471964	-3.62407629979971	0.000289995993165068	0.011467251388034
RBM47	498.63974798002	-0.510897163786592	0.119745230147697	-4.26653456806955	1.98532744683648e-05	0.00174004617979356
RPS21	13278.3047270206	-0.510239798284232	0.145177032139481	-3.5146041406468	0.000440409952449382	0.015335089498785
CRACD	231.703031645488	-0.506573373124157	0.151662756779676	-3.34013032520612	0.000837390832246739	0.0230008655250664
LIN54	1925.51617878808	-0.504727173364888	0.155601158368037	-3.24372375282116	0.00117978106660785	0.0285289843579548
AHCTF1P1	474.97720102266	-0.50376861054261	0.154540591289636	-3.25978182391226	0.00111497946730894	0.0278699882886444
TMED10P1	228.47891197792	-0.499882321985321	0.151602101581741	-3.29733108426464	0.000976083666774491	0.025339873318833
DEPDC1B	2279.85245231267	-0.498396847037121	0.137170724746125	-3.63340536371409	0.000279705065304349	0.0112479827143665
GBE1	4406.7212618216	-0.498278275797659	0.144274462172272	-3.45368312794462	0.000552986712217511	0.0179420559775706
CHORDC1	3156.33896639918	-0.497171733701087	0.159213542299474	-3.12267239658501	0.00179217111410703	0.0370618779814235
CHORDC1-2	3153.09488807741	-0.496569397825965	0.159155557575458	-3.1200254982647	0.00180835385604737	0.037199126613516
VCPIP1	2710.71896410848	-0.493784376970619	0.156599941187794	-3.15315812525419	0.00161514291639298	0.0344692675049986
FRRS1	247.227311102045	-0.493356029812495	0.163374181709668	-3.01979189520433	0.00252948421178875	0.0440726800349204
ATM	4596.79328877748	-0.493080644727955	0.146355716339962	-3.36905627643955	0.000754260271164484	0.0215447408096273
LGR4	2072.35685588985	-0.491893289442498	0.135735755885818	-3.62390356345224	0.000290189842039575	0.011467251388034
TAOK1	9755.10044328994	-0.490609527560455	0.152933121035434	-3.20800049223336	0.00133661269739485	0.0306280893962394
CEP83	618.545566267448	-0.488347739974864	0.128116937404578	-3.81173441910119	0.000137995099643716	0.00711090828792204
EEF1A1P5	43527.9233777929	-0.485851473745986	0.133748429442885	-3.63257703862205	0.000280604761766138	0.0112620803504143
LOC653631	1014.99282889718	-0.485714828264859	0.124856804778032	-3.89017506197082	0.000100171929992213	0.0057386204251684
SLC41A2	403.999969684113	-0.485648861769213	0.160432256519526	-3.02712728914404	0.00246889969612808	0.0436197162323745
TRDMT1	399.566161497735	-0.481145505046869	0.157981841778386	-3.04557472954273	0.0023223605836756	0.0424882187427323
ACADM	3175.12570060296	-0.480337399161129	0.159329265037749	-3.01474684545444	0.00257193828278413	0.0442515790617615
STXBP5	1460.52995491724	-0.480289659401449	0.108605641089574	-4.42232700422369	9.76435240032789e-06	0.000975403752931451
SOCS6	2119.96385436931	-0.477602397542246	0.159017748350837	-3.00345340375795	0.00266934421618468	0.0452069203383415
CDC73	3261.26285818995	-0.476685566708659	0.140304792248361	-3.39750024977659	0.000680045258931027	0.0205405717458269
BAG2	1542.46800473464	-0.475505457147489	0.147416667227523	-3.22558816509936	0.00125714109336376	0.0295673241786667
QSER1	2587.67493391927	-0.473261090744131	0.13495292697687	-3.50686051311242	0.000453426764258926	0.015602901859373
COMMD3	245.719847351378	-0.472454526399976	0.143719191586818	-3.28734472538816	0.00101136945988598	0.0260580103678411
PEX13	1852.75131579162	-0.471945067944224	0.145139509414194	-3.2516650348969	0.001147311465257	0.0281790476410094
PPFIBP1	1096.22083726007	-0.471916881454151	0.0914395735957887	-5.16096983938566	2.45673762186225e-07	0.0000453921007988946
ME1	2578.75616789482	-0.470772079484246	0.10280396497894	-4.57931831306979	4.66493804076913e-06	0.000535835507954519
PIK3C2A	7283.49934947514	-0.468882805063255	0.148921472263046	-3.14852383566991	0.00164097340152439	0.0348032300846574
RGPD4	660.601337808449	-0.468276850722528	0.152430230600586	-3.07207336023493	0.00212577474326985	0.0408216425184658
VPS13C	7632.5643709419	-0.467127227705465	0.143896134929264	-3.24628057546573	0.00116923542841784	0.0283722608830777
HCFC2	629.805560235518	-0.466727828410511	0.140193771646789	-3.32916236526119	0.000871076074161949	0.0234447496128444
REL	1172.88422732846	-0.466582862396751	0.146686645482555	-3.1808135012007	0.00146862140953904	0.0325131171036968
DR1	6243.686776767	-0.46646312374237	0.154109948627263	-3.02682031820398	0.00247140817504604	0.0436197162323745
DNAJC24	722.003016591484	-0.465837536738208	0.137219235331327	-3.39484136909382	0.000686683746648572	0.0206225773925368
PPARGC1B	714.022762853487	-0.463351891550939	0.117823888484235	-3.93258020518426	8.4038926195225e-05	0.00501033237598218
RPL27	7190.12894462715	-0.46103451725666	0.141287376558726	-3.26309772667504	0.00110201511383622	0.0277315680609412
RPL18AP3	4050.3520074042	-0.458944872608595	0.13941466491281	-3.29194115192701	0.000994984294060545	0.0257328283567311
LYST	1359.94480760806	-0.45799031929181	0.124490929768994	-3.67890512298093	0.000234237380511195	0.0103311278212991
SLC38A1	12615.9240680082	-0.455254193098223	0.132242382440839	-3.44257404241708	0.00057620610536173	0.0184936009622281
PLS1	2544.04156963757	-0.454829855879604	0.153603413175449	-2.96106607579147	0.00306576158644499	0.0490832977177208
MPC1	1408.94878612243	-0.454257676093006	0.148381897531528	-3.06140899698689	0.00220297946913709	0.0416064994508185
MPV17L	1195.35259165137	-0.452294257400172	0.149458941782692	-3.02621075731816	0.00247639624704502	0.0436701725113038
VPS13A	6456.41925951879	-0.451145263550424	0.149469754872656	-3.0183046994008	0.00254193184746224	0.0440726800349204
ZNF451	4565.07178821782	-0.451123090022805	0.152419538945592	-2.9597457986265	0.00307892978235727	0.0491789493040228
FAM72A	2506.0937862558	-0.450724067514223	0.125226699763878	-3.5992649200537	0.000319117965252279	0.0122426725492792
TGFA	759.756613632391	-0.44726108469294	0.110255932772638	-4.05657159161903	4.97983030224402e-05	0.00345038309691631
APAF1	1350.06345854986	-0.446342657164284	0.128123669972355	-3.48368617024934	0.000494559027126579	0.0165903816017526
ANKRD50	1319.97358828379	-0.444146602492188	0.149351806367452	-2.97382812631974	0.00294109763695851	0.0479045776310901
IPP	485.164370242333	-0.442333336872045	0.14580897489576	-3.03364958973392	0.00241614891664454	0.0432373436562258
FANCB	628.692582428811	-0.442303281107359	0.148741000242332	-2.97364734933037	0.00294283074224024	0.0479045776310901
ABHD3	2406.33179965813	-0.436639719480557	0.130082780577451	-3.35662965953117	0.000788987168865585	0.0221358930865449
FERMT1	1625.4008118998	-0.436527005671227	0.124567242217814	-3.50434831741664	0.000457726239106547	0.0156719656725145
ARHGEF35-2	1998.81996513098	-0.43593550749034	0.135351419856061	-3.22076789407851	0.00127847643363715	0.0298932836487212
UTRN	5619.26651731958	-0.435492811226596	0.102851842438109	-4.23417608185923	2.29391160770995e-05	0.00193550446262665
PIKFYVE	3739.50050173682	-0.43451038426662	0.132171540494101	-3.28747310232049	0.00101090845623162	0.0260580103678411
SMG1	10141.8630625758	-0.434352157692391	0.121728312444351	-3.56820980239054	0.000359428653188117	0.0133628553631075
RBM12B	1997.26716736989	-0.434001403562722	0.144277930834979	-3.00809279042905	0.00262892855548266	0.0448987103739701
CDCA7	5076.21959337883	-0.433701889939666	0.1333920106908	-3.25133332718838	0.00114865102286234	0.0281790476410094
TMF1	2669.18915890647	-0.433467083880909	0.137746872065159	-3.14683794544433	0.00165046409073532	0.0348987195002427
SEC23A	7455.640616586	-0.433405533732009	0.116755176161484	-3.71208838854876	0.000205556173983027	0.00941015975941497
TFCP2L1	3561.71825638925	-0.432846201474593	0.138766049720321	-3.11925144764863	0.0018131116020692	0.0372223281750122
ERMP1	5806.10369559006	-0.432223258607642	0.123387767206626	-3.50296685313901	0.000460106715404626	0.0157139564860601
ABHD18	788.431946004513	-0.431874617590758	0.133090197401079	-3.24497691057793	0.00117460147308095	0.0284414422803036
FAM88B	273.464404211004	-0.431313851233698	0.143171137005855	-3.01257544120824	0.00259041040793246	0.0444203403480659
DPP4	2553.96856485493	-0.431193198545395	0.145994173964211	-2.95349592957796	0.00314196752082185	0.0497540691232805
IPO11	2051.33254231356	-0.430559132526232	0.141506476437339	-3.04268146141629	0.00234480396117225	0.0428605921922297
CPOX	2999.52895604359	-0.427521494424558	0.140667479654961	-3.03923476466069	0.00237179948846135	0.0429457309185749
GOLIM4	3127.81495297731	-0.426582949811577	0.111302316930941	-3.83265112150589	0.000126769675617892	0.00675303708375933
ACADSB	1176.12843065983	-0.425052156608738	0.112742518871891	-3.77011406931331	0.000163172950040265	0.00780073201019999
KDM1B	1144.68435065259	-0.424061106846393	0.110365840892317	-3.84232207554281	0.000121875760192115	0.00656730624479831
TTTY15	254.413178406969	-0.420353127292424	0.128091739034059	-3.28165680677233	0.00103199126184697	0.026489497858848
ASXL2	5156.04759996916	-0.419470106033185	0.114762255292689	-3.6551225397529	0.000257059164920314	0.0109151685576619
KNL1	7096.14258217834	-0.417674426532693	0.129980016229472	-3.21337416818992	0.00131185266465865	0.0302641015742231
CDK17	1307.59230220838	-0.416385068836513	0.130721970750064	-3.1852722724983	0.00144617874722173	0.0322263212905864
FAM72D	2055.03012626626	-0.416149921392939	0.10465186149309	-3.97651714413524	6.99319593916612e-05	0.00445414458125335
ERI2	1144.21265152428	-0.414585917108831	0.136073307942925	-3.04678355642479	0.00231304199567434	0.0424312864841547
FAM72B	2300.60809241149	-0.414303574023083	0.129120749199025	-3.20865218482029	0.00133358711735179	0.0306277023401657
KIAA1958	3135.31764852029	-0.412609451037836	0.133719458027307	-3.08563508351623	0.00203117936632935	0.0398099665626147
RAVER2	1218.44959129627	-0.412579510476881	0.118766870400004	-3.47386025317768	0.000513028154578295	0.0169978908275384
HEATR5A	1514.99270061579	-0.411518440890944	0.126737013235299	-3.2470265030384	0.00116617529726796	0.0283722608830777
SUSD5	742.590678070613	-0.411463129106728	0.117766539134355	-3.49388826513197	0.000476040210516467	0.0161369473151525
CAMSAP2	4125.43378280665	-0.409131069361261	0.132209715054897	-3.09456131261897	0.00197104190867837	0.0392815655639997
DSG2	6444.46726308897	-0.405879634174929	0.0801605897372772	-5.06333143886767	4.11992664538911e-07	0.0000713049328502024
FAM72C	2236.23048212334	-0.404226030729557	0.10706550797335	-3.77550191822913	0.000159685795548614	0.00770587289625065
NIN	4187.78077184328	-0.403870255715544	0.11138803473804	-3.62579568501551	0.000288073059940336	0.0114595688104103
RPE	4069.91443361336	-0.401640858638344	0.133312374865365	-3.01278001418825	0.00258866494484819	0.0444203403480659
LOC154761	252.364464350878	-0.399897770511998	0.126618527009337	-3.15828796904664	0.00158698707104965	0.034009945496507
BMAL2	1735.04750586102	-0.398282384861199	0.118920742173646	-3.34914143303642	0.000810624045235004	0.0225272202489495
RBL1	5928.07083240937	-0.398232984918726	0.108439232237217	-3.67240690202941	0.000240276696848056	0.0104853593086091
NNT	5717.65540991598	-0.398049727073455	0.133018680184404	-2.99243479578687	0.00276761781347835	0.0463476520798982
PREPL	1547.00559829531	-0.397532633997772	0.134441714350345	-2.95691434699972	0.00310734422695279	0.0494402814201511
TNIK	675.894725365176	-0.394545038669564	0.107465968907681	-3.67134863882815	0.000241273951028023	0.0105059181775663
USF3	979.631089294218	-0.393340559244012	0.124406898582088	-3.16172626861583	0.00156836918201003	0.0337337075278744
BLTP1	3015.53165704083	-0.387501776004227	0.11877615633029	-3.26245424988051	0.001104519994775	0.0277605399176967
ADGRG6	7446.25936897462	-0.385612666537799	0.124965067353429	-3.08576368343964	0.0020303011439809	0.0398099665626147
PRKDC	32944.5999458807	-0.38442943310643	0.107430508434888	-3.5784009468728	0.000345702838295636	0.0130571261705437
GTF2H3	2034.12161050237	-0.384056047763297	0.124399400529374	-3.08728214226894	0.00201995774235739	0.0398099665626147
CIITA	955.65496211481	-0.383699385290046	0.118843730426345	-3.22860435223252	0.00124395865049536	0.0294399385331843
XRCC2	1617.40015090622	-0.38087495496521	0.0929940284727386	-4.09569260758355	4.20908116585326e-05	0.00309405181471271
SKIC3	6615.18033538622	-0.379430003176148	0.121610416671475	-3.12004525238296	0.00180823258652285	0.037199126613516
NCEH1	2746.17380591492	-0.374165606551657	0.108639094104734	-3.44411567157345	0.000572930532248037	0.0184172919841301
HSDL2	5336.3339969508	-0.372578938773361	0.0932513873120537	-3.99542515680301	6.45782564195443e-05	0.00416489138650451
SAA2	2176.62894462591	-0.371656134515264	0.109517162176241	-3.39358806537712	0.000689833741693237	0.0206225773925368
MAGI3	1853.6768197954	-0.371470459338646	0.0852043928747646	-4.35975712994801	1.30206875476677e-05	0.00123060498117565
ABCA1	1927.2976731619	-0.37139666719982	0.121255845523475	-3.06291763169402	0.00219190383344356	0.0416064994508185
INTS6	2863.80988905004	-0.369810210210388	0.119058202594917	-3.10612962526091	0.00189553602176204	0.0383388050003133
PDZD8	2531.35861932945	-0.365603336224188	0.102231691187947	-3.57622310631687	0.00034859417639498	0.0131150565463206
ASCC3	6180.06191580319	-0.365252687882228	0.0980221214128019	-3.72622712728318	0.000194367275834364	0.00910109237462778
ACSL3	11469.9020493044	-0.362405579542478	0.111449218589814	-3.25175523101964	0.00114694746994945	0.0281790476410094
MCCC1	3301.57602285528	-0.362389808950062	0.0665533249088701	-5.44510449998215	5.17749805672702e-08	0.0000111774008047805
PIAS2	1361.418774118	-0.36204871629596	0.117256864990957	-3.0876547511643	0.0020174270135596	0.0398099665626147
ZNG1C	1094.20918018026	-0.360596720549013	0.0929345056439487	-3.88011662676222	0.00010440639007583	0.00589881722882973
SETD7	5250.41465247588	-0.36046933707181	0.110544931525446	-3.2608400231252	0.00111082693092525	0.0278167881884566
WDFY3	2924.32157460483	-0.359448381297727	0.103190421481075	-3.48335025808233	0.000495180047645155	0.0165903816017526
ZFAND4	444.818978733635	-0.359341799662922	0.121406245199985	-2.95982961231526	0.00307809230967721	0.0491789493040228
ROCK2	5416.15241848409	-0.356220360405301	0.106488131518188	-3.34516490548489	0.00082233661312297	0.0227295169791631
CAP2	1341.92621786628	-0.355430075295124	0.118969202537559	-2.98758054785576	0.00281195186180266	0.0466021381134476
BBS7	1537.20368606221	-0.354385087409594	0.119137870619894	-2.97457966611012	0.00293390262084699	0.0479045776310901
MET	4542.25532466168	-0.353273987376074	0.105839324800691	-3.3378329655951	0.000844344904420574	0.0230888928596821
CCAT1	2171.38589062634	-0.351724391342299	0.112453828569838	-3.12772269130762	0.00176166308186166	0.0366260408475928
ALDH1A3	1107.37408050808	-0.347843831864468	0.0816854070417476	-4.25833504981731	2.05955106165956e-05	0.00177476187914185
HSPA14	834.450412015208	-0.344822020223944	0.0980949064914455	-3.5151878171576	0.000439443082376145	0.0153274458783203
GSTCD	1288.2713296018	-0.344639067843008	0.114230146906158	-3.01705878156784	0.00255240311813542	0.0440726800349204
CEP350	4259.29998403845	-0.341889793442247	0.105630167932612	-3.23666808577224	0.00120933982116087	0.0288735161725125
RPL23AP7	423.872114580825	-0.339805021983764	0.111462632671679	-3.04860035905203	0.0022991010521248	0.0422890255408319
SYNJ1	2447.25035003921	-0.339360771665152	0.105830406521728	-3.20664715197403	0.00134291602312509	0.0307044199757775
MED23	2835.88742853897	-0.338251143613252	0.0951363771824336	-3.5554343525676	0.000377355160804671	0.0138694928188943
HIPK2	16227.2471005803	-0.338125452635176	0.0997681307504953	-3.38911283685143	0.000701191501184377	0.0207573521324938
NF1-2	8427.95025770811	-0.337367717785299	0.091423004840866	-3.69018408848553	0.000224091825897408	0.0100417642068958
OPA1	5081.54554961389	-0.336686466965014	0.112045145277943	-3.00491793847753	0.00265652511338352	0.045131197435807
CEP135	865.639491987713	-0.334884096465935	0.111559396346949	-3.00184572014399	0.00268348137895455	0.045334035915139
ARB2A	1881.8690611547	-0.330975000623651	0.105810000001277	-3.1280124810477	0.00175992707688046	0.0366260408475928
COX10-DT	459.797340388883	-0.330928807747452	0.110698698356508	-2.98945527508993	0.00279475359506056	0.0465768321157056
RANBP2	13611.8214637389	-0.330228076161194	0.100835414159434	-3.27492160283151	0.00105691299859906	0.0269000184753049
XPOT	7801.4873029682	-0.329671982107112	0.0969008558213491	-3.40215758996918	0.000668560743565579	0.020294261018927
CEP152	3002.30654445528	-0.327776039791991	0.0989255650216988	-3.3133602999396	0.000921821450909417	0.0245645187073204
NF1	8555.88949929137	-0.327642688007748	0.0901171053277711	-3.63574358958886	0.000277179933241879	0.0111903213599561
LARS1	8754.19200898993	-0.319612030767391	0.0815548694333911	-3.91898157630465	8.892391080962e-05	0.00527092626241184
CEP170-2	4147.15976418084	-0.319169286668729	0.102033064401011	-3.12809664732137	0.00175942316795848	0.0366260408475928
CCNA2	5993.64831912091	-0.318784511216542	0.0922008522907313	-3.45750069870654	0.000545210828378423	0.0177487759987509
ODC1	6241.3989704881	-0.317909820979333	0.0883010245532708	-3.60029594886005	0.000317855189832445	0.0122305667697441
CEP170	4164.9032270776	-0.317617979840075	0.102165363449696	-3.10886164464597	0.00187809642851702	0.0381743108547627
ACSL5	987.78543642698	-0.315631578515566	0.10320114010574	-3.05841174033708	0.00222513614279369	0.04175234872146
F2R	1038.39166526055	-0.313452830165415	0.103333708139276	-3.03340348284932	0.0024181204921591	0.0432373436562258
STRBP	2663.96778706864	-0.309554360347416	0.0982561922547753	-3.15048195176087	0.00163001327368686	0.0346424271813925
VWA8	2206.58256716372	-0.308163010005251	0.0912250720279393	-3.37805170393147	0.000730013534077712	0.0211606158572732
HIPK1	6646.18302986101	-0.305347783574011	0.101913730266283	-2.99613980153793	0.00273421049206487	0.0459262268482871
ABI1	2531.48185570863	-0.303776815191007	0.100511633965922	-3.02230501291025	0.00250857639118955	0.0439333486717193
ACBD5	2382.97252553082	-0.302350853433921	0.0974189624468359	-3.10361397657999	0.00191172583852467	0.0384713748196414
APC	2526.62126114499	-0.302338028596151	0.101064549327568	-2.9915339316086	0.00277579688142075	0.0464099594495929
AGO2	4102.58850988529	-0.301618323235229	0.0958573567681642	-3.14653286304053	0.00165218693416347	0.0348987195002427
MIOS	2324.31120325102	-0.30146962024024	0.0965304223487538	-3.12305294957753	0.00178985544540715	0.0370618779814235
NRP1	13005.2052771502	-0.297879422413705	0.0990272434060605	-3.00805528022479	0.00262925306739178	0.0448987103739701
USP24	4595.91238862863	-0.297800397450153	0.0891882315426142	-3.33901000501242	0.000840775360541822	0.0230219784637546
ANO6	3379.39098836654	-0.2962059719609	0.0877597143740261	-3.37519298089884	0.00073763945643132	0.0213073910027464
NCAPG2	9065.31957388752	-0.295987187267464	0.083911214435412	-3.52738533530927	0.000419685496421918	0.014969269297595
DOCK2	3596.53013943168	-0.294726420643098	0.0992797604099801	-2.96864556709255	0.00299115389236142	0.0483057044550498
NFYA	1506.57413819588	-0.2917607211615	0.0882627092560284	-3.30559444210096	0.000947751581260448	0.0250695294194082
ZNF813	813.120472074973	-0.2872995566967	0.096424473925318	-2.97952941821822	0.00288691507542198	0.0475276773159737
WASHC5	3960.49135056512	-0.284152502219481	0.0844666517838787	-3.36407915098292	0.000767995143349579	0.0217853560096217
TTC5	844.269443311709	-0.283173532443788	0.0928412173629819	-3.05008422430161	0.00228777199536262	0.042163709000859
TTC5-2	842.787177812765	-0.281838423699354	0.0926742790003799	-3.04117201384645	0.0023565915750335	0.0429230342916182
TASOR2	7173.51483726171	-0.279221313424628	0.0886495585223832	-3.14972029278778	0.00163426846292956	0.0346969067352199
CDH2	6250.15261556471	-0.278081012564215	0.0808950398713644	-3.43755331607978	0.000586995145952603	0.0187810974233103
KAT6B-2	1915.26030350667	-0.277832977571766	0.0876162298121703	-3.17102183199823	0.00151903726183554	0.0332485968014781
KAT6B	1916.05600060783	-0.277589725337459	0.0877929363175032	-3.16186856233577	0.00156760303363104	0.0337337075278744
ITSN2	2995.06709621998	-0.276611757743684	0.0920512190437728	-3.00497658387498	0.00265601296263962	0.045131197435807
TXNRD1	22013.8270869642	-0.274390946764818	0.0796410096606764	-3.44534741503035	0.000570325858254502	0.018391215451166
CTSC	3507.03620722097	-0.272864752718341	0.0796631485739395	-3.42523183683961	0.000614275003032646	0.0193145975298807
AQR	5485.58723241252	-0.272072952601595	0.0855456098295778	-3.18044319449721	0.00147049966227043	0.0325131171036968
CLINT1	6448.38038662249	-0.270474179112541	0.0841149907894919	-3.21552884419182	0.00130204409112136	0.0301400828609203
PDS5A	12957.6692811709	-0.269424517526577	0.0890072040997944	-3.02699674988667	0.00246996614084585	0.0436197162323745
SH3D19-2	1816.72079748851	-0.26672429708537	0.0801828547072763	-3.32645049941288	0.00087959641283745	0.0236430443392965
SH3D19	1814.41808820336	-0.266326005551558	0.0807265231815003	-3.29911403409222	0.00096990502537531	0.0252644331485889
IDH3A	4163.07761301749	-0.26409511202222	0.0831270481169008	-3.17700577615635	0.00148804072263391	0.0328506212922485
AHCTF1	8518.61209181222	-0.26329530372612	0.0749804350789017	-3.51152008452679	0.000445551794394448	0.0154355097149252
TRERF1	1214.23538681484	-0.263135679057956	0.0768489285344772	-3.42406438288731	0.000616920033187344	0.0193145975298807
PTPRK	5494.15508964631	-0.26135348285278	0.0838057806619639	-3.11856152151325	0.0018173619656698	0.0372722765539219
PTPRK-2	5493.61033287093	-0.260581822945065	0.0838750717246728	-3.10678509820471	0.0018913383620492	0.0382916667988817
KIDINS220	4468.29930469187	-0.257888745292196	0.0762254316289691	-3.38323758594745	0.000716366305846778	0.0209885093808737
MTRR	2985.4452309341	-0.257575920617667	0.076201010499572	-3.38021659987191	0.000724287263564883	0.0211300248768879
LDLRAD3	2546.96363914185	-0.25374215395669	0.0857609903999101	-2.95871296230921	0.00308926703086449	0.0492058375897532
UGGT1	7700.55067274861	-0.252736186788233	0.0803302346311301	-3.14621497059952	0.00165398387801628	0.0348987195002427
FAM120A	14223.37180228	-0.251123727726446	0.0716933488269891	-3.5027479094673	0.000460485047936132	0.0157139564860601
UHRF2	6108.05830748195	-0.250015167111133	0.0842189772070895	-2.9686321943374	0.00299128405372828	0.0483057044550498
FUBP3	6110.63598224734	-0.247345466838086	0.0768116124267638	-3.22015720050036	0.00128120319504734	0.0298932836487212
LAMA4	3431.63226833402	-0.247014507907337	0.0663622300498268	-3.72221529809758	0.000197482521547696	0.00920330222371261
PDPK1	6338.40412077872	-0.245438713516216	0.076908736276313	-3.191298224358	0.00141635002290685	0.0319207940876885
PHKA1	2086.22430399889	-0.243394254307745	0.0725636310573036	-3.35421823248531	0.000795895652652746	0.022278878572481
PHKB	3004.3706734689	-0.243334175464628	0.07766626628967	-3.13307420440518	0.00172985703106995	0.0360911880470129
SETX	9666.7295862143	-0.242493860170524	0.079344345574351	-3.05622106295263	0.00224145929710165	0.0418671117707266
MLLT10	2093.11550608534	-0.241438228508085	0.0816830295848034	-2.9557942419046	0.00311865065581298	0.0495817103101306
IQGAP1	26472.7028573793	-0.237831463702643	0.0573376626975839	-4.1479099864436	3.35524259612508e-05	0.0025967045435445
CAT	2233.15970963771	-0.236396287203024	0.0685437516206303	-3.44883788257474	0.000563004606777984	0.0182123998113717
AFDN	8294.80687694727	-0.236149357933299	0.0703067162054292	-3.35884493941224	0.000782689718209424	0.0220429629805369
ZCCHC14	2697.67311492525	-0.233517395025017	0.0767679104677045	-3.04186206974143	0.00235119605786498	0.0428801208643741
ERLIN2	1798.29023753126	-0.229678403882407	0.0765374501761147	-3.0008630200498	0.00269215641016298	0.0454057860329216
GALNT11	1757.12927677965	-0.229072173580855	0.0770584383213739	-2.9727071891271	0.00295185907474544	0.0479712185134344
WDR43	5766.52084461323	-0.226178386958017	0.0715522250300265	-3.16102520729582	0.00157214892460797	0.0337337075278744
MCM10	4346.59188754948	-0.188875452232138	0.0634650818766714	-2.97605307748867	0.00291984322018394	0.0478299238041153
TANC1	3274.39358748952	-0.184724334005789	0.0611224422435921	-3.02220145702956	0.00250943478930756	0.0439333486717193
IP6K1	5349.71771852174	0.169502379189651	0.0535089184806812	3.16774070570773	0.00153628473957362	0.0334779713530572
GLUL	4271.28697943233	0.169551879648216	0.0535454569200953	3.16650355419013	0.00154283460682914	0.0334779713530572
C2orf68	3176.16948931613	0.174876865414224	0.0561492086845941	3.11450275989742	0.00184255232918222	0.0376009012131325
PATZ1	5603.38397340735	0.181016271578657	0.0563666038708765	3.21140993332374	0.00132085367534085	0.0304033535662913
SLC37A4-2	2999.1080021727	0.18202206118186	0.0610971618443396	2.97922285892113	0.00288980513984198	0.0475276773159737
SLC25A38	2308.56863591785	0.187805545783408	0.0610444040501778	3.07653991722213	0.00209418260944606	0.0405567432834081
NFE2L1	21367.7625240261	0.188332747645958	0.0620002248228305	3.03761394711278	0.00238459231037133	0.0430507074765895
UBAC2	4951.2438895771	0.190716146398388	0.0563331032844049	3.38550754847523	0.000710467554704542	0.0208753281940336
RETREG3	5268.79326986049	0.194660128250062	0.0650722293026558	2.99144704793627	0.00277658687623241	0.0464099594495929
TXNDC11	3869.54285870269	0.195860021636493	0.0661396421933492	2.9613105717132	0.00306332867381911	0.0490826623213719
HERPUD1	2888.32087186946	0.198223689786492	0.0603310299894281	3.28560095561484	0.00101765066970628	0.0261869480363941
ZNF263	2355.55593780238	0.20083448488905	0.0677316501304975	2.96514974169544	0.00302535631799318	0.0487025374613204
SLC37A4	3336.60776736988	0.200940958827144	0.055831437716841	3.59906473922903	0.000319363684912203	0.0122426725492792
E2F1	8588.71455678845	0.20132563430779	0.0664905935138538	3.02788144409995	0.00246274684634031	0.0436197162323745
LRRC8A	13256.3806934945	0.204110718961401	0.0669093143883763	3.05055762156876	0.002284168462256	0.042163709000859
ATG4B	5478.37803033717	0.20416542028214	0.0538222087228712	3.79333039514192	0.000148640169328502	0.00737091505857347
SLCO3A1	3586.71627847279	0.206491576114745	0.0668678758260238	3.08805347207368	0.00201472215697171	0.039807260806679
TMEM127	4894.80769169829	0.206496425394309	0.0555682971595649	3.71608337756604	0.000202334837625534	0.00932513524688107
ATG13	3848.76776682858	0.206533577992928	0.0577248917703556	3.57789459033673	0.000346373077294406	0.0130583923570422
SORBS1	2916.10505891153	0.207850808697502	0.0699608852541848	2.97095738486342	0.00296872972240162	0.0481309706535453
HMGB3	11132.5273148681	0.209104307717135	0.0670365841545334	3.11925660226222	0.00181307988093204	0.0372223281750122
DUSP1	45669.4909364575	0.209602437127221	0.0705718912638092	2.97005554723896	0.00297745905630045	0.0481948570875896
C6orf47-4	2250.24855630484	0.212029444475408	0.0632222481022857	3.35371567509543	0.000797342477556246	0.022278878572481
MLPH	6691.75921103411	0.215179789027426	0.0709709915827939	3.03194001138338	0.00242987488494429	0.0433545348295296
LDB1	5136.88612595095	0.215611557005302	0.0665631181173117	3.23920457910799	0.00119863565343164	0.0286513037485191
LMO7	7066.65969279196	0.215899768445067	0.0630431735349854	3.42463356996543	0.000615629139189276	0.0193145975298807
UBL7-2	3960.27199291726	0.216764450697955	0.0639754508118197	3.38824420847859	0.000703416048178029	0.0207573521324938
EPHB4	9682.66001695134	0.217296838606586	0.0717288426873025	3.02942066908674	0.00245023244415049	0.0434704301012824
UBL7	3963.7031443755	0.217382223013127	0.0638239664486941	3.4059654250394	0.000659305282581193	0.0201440728383702
SLC35F6	4266.12137465367	0.218481896826831	0.0637609707862528	3.42657732673569	0.000611239698328532	0.0193145975298807
LPCAT4	2612.92517125236	0.219527824414831	0.0688309419987477	3.18937701620914	0.00142579792300086	0.0320422033882616
LPCAT4-2	2624.12592512308	0.219808310921908	0.0692000621345397	3.17641782596313	0.00149106025533209	0.0328818868565654
NGRN	6200.72285035062	0.219945820260936	0.0697907635162426	3.15150328180242	0.00162432337285732	0.0345931963176851
AAR2	4452.52981372785	0.219968579905492	0.06242362557533	3.52380333372408	0.000425399866549403	0.015042285970796
FBXO31	2141.51802271211	0.220190928525518	0.0725816345588574	3.03370032741495	0.00241574263732581	0.0432373436562258
MEPCE	9012.78872137367	0.222545599794765	0.0674205544856594	3.30085686023394	0.000963900453145943	0.0252644331485889
APBB1	3406.16566481059	0.223912492201097	0.0730622446736067	3.06468126186635	0.00217902087005508	0.0414559731205563
LRRC41	3519.46823824383	0.224519429296744	0.0617183973691016	3.6378039428669	0.000274972607220689	0.0111671548544339
PYGO2	3963.70934557584	0.224726853444306	0.0725265536996784	3.09854587017695	0.00194472862709221	0.0389877218113727
PGAP4	3112.63554233909	0.225749437900432	0.0662692974439476	3.40654641904687	0.000657903619375062	0.0201440728383702
C6orf47	2261.34098514564	0.226691420715578	0.0659722705252367	3.43616217709016	0.000590017669341209	0.0188483993466026
C6orf47-2	2298.01881842989	0.227092037567483	0.0634303128610946	3.58018157761241	0.0003433555278855	0.0130164113149792
STK36	2733.01038988115	0.228297361416908	0.0687759624046306	3.31943535844345	0.000901996849927647	0.0241187136833978
MYO18A	13570.9719634857	0.22877034565147	0.0690476010557177	3.31322655897726	0.000922262392346614	0.0245645187073204
ADAMTSL4	5559.5650724484	0.231083981145794	0.0747005135497106	3.0934724564111	0.00197828915735325	0.0392815655639997
ASF1B	8333.39384574239	0.232680719229219	0.0671499127948633	3.46509339394136	0.000530047372534758	0.0173377058426082
ASF1B-2	8390.6308560456	0.233014447388821	0.0688958766036139	3.38212472031452	0.000719274804185546	0.0210436618531261
STARD3	4910.29337057296	0.233340388456716	0.0788210810479725	2.96038046363129	0.00307259332892956	0.049154303106877
SRC-2	4888.9750728761	0.233375622302022	0.0640911204275006	3.64130975937633	0.000271254530178207	0.01108199035742
SRC	4888.80967366713	0.233467869016077	0.0640598856185438	3.64452522451108	0.000267885862529488	0.01108199035742
TGIF1	3630.51197207915	0.234236073585019	0.0635456440484288	3.68610747585633	0.000227710216721258	0.0101303879278444
CABLES2	1615.20677381796	0.234320265014996	0.0777585570836656	3.01343381105793	0.00258309380950945	0.044369071138383
ZMYM3	4887.70568027009	0.235512835518973	0.0781019392152721	3.01545439057319	0.00256594526944464	0.0441855344509153
SEL1L3	9689.90911598662	0.23560340347102	0.0694091377619542	3.39441478554375	0.000687754397868649	0.0206225773925368
GMEB2	2498.54284474781	0.237409602295239	0.0798385640278673	2.97362064543611	0.00294308683091197	0.0479045776310901
C6orf47-7	2307.50687915013	0.238146799443499	0.065622279442132	3.6290540570677	0.000284461674751937	0.011350889566527
CDIPT	6567.02754558331	0.238153506824509	0.0796508168345002	2.98996942265323	0.00279005375216025	0.0465768321157056
C6orf47-5	2304.22807015071	0.238946609315061	0.0654454370519711	3.65108126828323	0.000261138585360018	0.0109943788860548
C6orf47-6	2304.65096655438	0.239087301051086	0.0655771417240576	3.64589390091356	0.000266463907578801	0.01108199035742
SLC35A2-2	2878.12916790739	0.241584344446286	0.0670286466930294	3.60419546515191	0.000313121348635888	0.0120937961189707
DGKA	1877.22578215561	0.243304086779876	0.0691012072073024	3.52098171092681	0.00042995227011323	0.0151250276290776
DENND2B	1590.75134893853	0.243584552010635	0.0747465752125609	3.25880552142945	0.00111882335343361	0.027892283824011
SLC35A2	2875.48276579055	0.243590628602675	0.0670346356659202	3.63380252883979	0.000279274638486807	0.0112479827143665
AP4M1	1036.28078447103	0.244560367234613	0.0756876303106585	3.23118013116304	0.00123280221425141	0.0292546351979045
HLA-F-6	10061.4102844563	0.244823445838103	0.0819051662887771	2.9891087086609	0.00279792565052169	0.0465768321157056
HLA-F-3	10061.7943837693	0.245033626751337	0.0818742729959279	2.99280369504502	0.00276427488466807	0.0463476520798982
HLA-F-4	10063.0425962667	0.245077360051711	0.0819011589345492	2.99235521499229	0.00276833945086915	0.0463476520798982
RNF26	5691.92137818313	0.245610286392937	0.0802254627314438	3.06150040187518	0.00220230696352919	0.0416064994508185
TMEM219	2324.84542455597	0.24632886977027	0.0804666163903181	3.06125547239872	0.00220410944002296	0.0416064994508185
CUTA-2	7875.09211185325	0.2470260724258	0.080896604592077	3.05360248024542	0.00226111478458992	0.0420361444210562
PALM2AKAP2	42120.4466090509	0.247038509841104	0.080312067682813	3.07598243911196	0.00209810201727011	0.0405943153511252
ZNF747	1073.66808997221	0.247094798485402	0.073386825252891	3.36701850276141	0.000759855899647253	0.0216095922810986
PI4K2A	4709.8056511131	0.247438156760844	0.0765310217315227	3.23317461550269	0.00122422708774065	0.0290934801187403
GPAA1	6450.64117733494	0.248612745474087	0.0841316525538067	2.95504412343602	0.00312624336681356	0.0496639234779081
HLA-F-2	9592.6246976287	0.249708542294105	0.0829820624913444	3.00918698327306	0.00261947846509453	0.0448125777175908
TEX264	2376.65840916616	0.250346487215665	0.0720335722112976	3.47541402613379	0.000510065458910601	0.0169270752375364
CLN3	2556.67724806982	0.251504513480708	0.0818484877196213	3.07280586957522	0.00212056389668695	0.0407979783838206
RARA	2757.33266529386	0.253005869482685	0.0818980760598551	3.08927732682971	0.00200644050056023	0.039681859427184
ZNF48	1628.98099741823	0.253275785077433	0.0828824873466096	3.05584199009676	0.00224429495158876	0.0418686491243817
TMEM222	1866.12476849624	0.253495753338004	0.0858504287175253	2.95276048267719	0.00314946228047293	0.0497990961064641
NNMT	22262.9316310665	0.253610742369416	0.0643049569353722	3.94387547175096	8.01753023868991e-05	0.00486483809660625
B3GALT6	1433.90015219816	0.254854961287882	0.0823815882438496	3.09359125892925	0.00197749724014013	0.0392815655639997
SMPD4BP	3638.31257166896	0.255330896617471	0.0827499759689701	3.0855706437089	0.00203161956360503	0.0398099665626147
SPATA2	1433.61120473302	0.255579553021574	0.084504892866163	3.02443496882902	0.00249098017836559	0.0438896155310136
FAM83F	1857.63749278284	0.256156402198009	0.0802993106360302	3.19001994125554	0.0014226297700219	0.0320271283791208
LY6E	51352.7364539974	0.256378283264181	0.0822430655862361	3.11732401311519	0.00182500871730247	0.03735439499317
LY6E-2	51342.5959474571	0.256457299587533	0.0822918066082423	3.11643783455164	0.00183050270338874	0.0373922110994021
LRRC20	3633.57768426091	0.25676283237431	0.0708202062099127	3.62555894871668	0.000288337111083939	0.0114595688104103
DENND2D	945.449324629512	0.256888501785592	0.0822274698721242	3.12412022630747	0.00178337572055921	0.0369820552608179
UPF1	10255.3096493378	0.257251865308594	0.0851970460185127	3.01949277974609	0.00253198328113563	0.0440726800349204
NAXD	4325.20879194639	0.257252832487956	0.0677647903108789	3.79626102741229	0.000146894828823672	0.00731673459891121
CUTA	7672.54445328087	0.257328160136122	0.0813492085599212	3.16325339473434	0.00156016469296942	0.0336814923032736
CD276	8044.58194113643	0.257352103754739	0.082095906948346	3.13477386779663	0.00171986632485277	0.035955900567182
ABHD14B	3214.56692458226	0.259144601315978	0.0620643169485474	4.17542017792308	2.97436537819741e-05	0.0023735898654261
HROB	3085.86699030207	0.260902346527699	0.0873935844011697	2.98537184754956	0.00283233788935072	0.0468454982037853
SALL2	2146.26647921265	0.260939905845084	0.081933958953804	3.18475891043185	0.00144874649192846	0.0322263212905864
FKBPL	835.228796581522	0.26342656263401	0.0852448770598546	3.09023335735525	0.00199999292112591	0.039592523956922
FKBPL-2	835.228796581522	0.26342656263401	0.0852448770598546	3.09023335735525	0.00199999292112591	0.039592523956922
ZNF7	979.191638953877	0.264268845657267	0.0830952670575056	3.1803116472853	0.00147116742270372	0.0325131171036968
WDTC1	3540.09465046327	0.264304373848576	0.0781058733730245	3.38392444043598	0.000714576654040974	0.0209660266061893
GPR161	940.20183318037	0.264662049703795	0.0836665780199645	3.16329478230413	0.00155994288920728	0.0336814923032736
IER5	3954.45337822377	0.265727787944159	0.0874312118777381	3.03927833364299	0.00237145647516092	0.0429457309185749
SYVN1	4217.346808543	0.265809253588497	0.082341322115531	3.22813924721231	0.00124598306337725	0.0294399385331843
CSTPP1	1009.3527120515	0.266973371113139	0.0884268489335213	3.01914378192813	0.00253490196539306	0.0440726800349204
RASSF5	1249.91424158684	0.26725788350323	0.0810107412681744	3.29904256299187	0.000970152003136155	0.0252644331485889
BAIAP2	5567.68184750691	0.267432249397861	0.0799450252854574	3.34520188645821	0.000822226968822277	0.0227295169791631
DPAGT1	2750.99155615632	0.267983710127238	0.0873235568665001	3.06885930605106	0.00214877761183153	0.0410710904390055
ACTMAP	1173.97459287637	0.26820673923775	0.0796345459266708	3.3679697186284	0.000757239126931398	0.0215697461864389
VPS9D1	659.912391287995	0.268489776768256	0.088580911209468	3.03101168301776	0.00243735816755803	0.0433545348295296
ZHX2	1099.20063159006	0.270153633403259	0.0842177297990065	3.20779999707907	0.00133754479918942	0.0306280893962394
MICAL1	2826.21889500722	0.271251680914924	0.0899155163728428	3.01673940001806	0.00255509369357454	0.0440726800349204
ZNF875	2098.27618855282	0.271263986307557	0.0731251346094672	3.70958614649083	0.000207598313003637	0.00948248062670733
CRY2	924.782990799983	0.271908854835085	0.086757497903606	3.13412513506551	0.00172367332980802	0.0359987946242695
MCOLN1	1484.74522774435	0.272787881651559	0.0919058059888991	2.96812457838091	0.00299622866711536	0.0483474852351448
SNX21	1101.04633030403	0.273033898792059	0.0918639553483967	2.97215483218167	0.00295717512273381	0.0480195602471478
PSKH1	3563.47640906257	0.274089208198231	0.0741292158028933	3.69745187817747	0.000217774485341737	0.00986674666822404
ZER1	5657.35383790847	0.274165628382168	0.0800770773895286	3.423771662501	0.000617584891857501	0.0193145975298807
BMF	4782.78531631714	0.274240521061348	0.0883655229920328	3.10347872988965	0.00191259982455887	0.0384713748196414
EEIG1	1957.96981196602	0.274816818324956	0.0729659804528384	3.76636915750873	0.00016563882642959	0.00790020160754524
MIDN	5298.97896813153	0.275004099851628	0.0858047914457329	3.20499700795327	0.0013506388459194	0.030812293760802
MAGED4	2399.51952600188	0.276683427086343	0.0702421162810201	3.93899617117751	8.18232358589593e-05	0.00493562571832764
MRFAP1L2	878.900338300119	0.276992673680843	0.0923556860248623	2.99919458782729	0.00270694362342564	0.0455802190253172
PRICKLE1	2164.65082065832	0.280382357014415	0.0942823314233985	2.97385896998333	0.00294080203242153	0.0479045776310901
NKIRAS2	4446.29098802839	0.280689411816204	0.0897470796890907	3.12756039292411	0.00176263602889337	0.0366260408475928
SGSH	3748.12051669277	0.280757176487842	0.0790393834495437	3.55211749174471	0.00038214418371404	0.0140203847295013
SLC35C2	3459.91473638911	0.281711929492436	0.0740816573773142	3.80272174605402	0.000143115069064345	0.00726521522633826
MAGED4B	2399.42039491139	0.281896592209006	0.0716811353246712	3.93264686632247	8.40156166844319e-05	0.00501033237598218
TSPYL2	3696.19488146313	0.282347882087164	0.0881561696239	3.20281476942276	0.00136091483988238	0.0310122249457198
ZDHHC12	3296.17889718864	0.282794101709503	0.0954295524190027	2.96338078237902	0.00304279903305663	0.0489065559317855
SCAMP5	1559.88750990105	0.283078852873518	0.0839866365632504	3.37052255522021	0.000750257638742996	0.0214902708281845
CDK10	4220.97182613578	0.283730536458423	0.0717134248616352	3.95644939571435	7.60719937016446e-05	0.00468516672320429
IP6K2	3221.37029071483	0.285418388863252	0.0829193933495476	3.44211863273128	0.000577177067318767	0.0184958194900634
ABCA7	3089.54205568855	0.286083694646698	0.0854368222905992	3.34848238706294	0.000812554453510646	0.0225503102666439
MED9	1104.20549494089	0.286109596668879	0.0881152417550701	3.24699326666055	0.00116631149017639	0.0283722608830777
REEP4	3671.6947997686	0.2867815263841	0.0875562128422411	3.27539893600495	0.0010551285917396	0.0269000184753049
MOCS1	1927.14747108441	0.287101188764441	0.0891525738377422	3.22033539140402	0.00128040701424116	0.0298932836487212
ZSCAN18	1473.62092848254	0.288032039631766	0.0820452696358202	3.51064773033562	0.000447016346444746	0.0154601319548656
WBP2	9732.59183632304	0.288844357072932	0.0859222234374386	3.36169556044188	0.000774654804898027	0.0218834647295505
PLPPR2	2146.62578585082	0.290157326062177	0.0757562811895142	3.83014215463284	0.000128069252166123	0.00678700850820418
FIZ1	1099.04643480286	0.290656216473743	0.0965449535086803	3.0105790713091	0.00260750046714916	0.0446760460156744
CLSTN3	2205.24781147648	0.290738832285095	0.0689514188898755	4.21657504611244	2.48040766019383e-05	0.00205954172886297
RARG	1925.93315426558	0.29147494777878	0.089901433036328	3.24216130860783	0.00118626857254797	0.0285553781154768
DNASE1L1	2010.51258987201	0.292431666792177	0.0699022749550047	4.1834356175162	2.87136434184579e-05	0.00231845713728013
CLSTN3-2	2192.38543519753	0.294092160887579	0.0687097965480057	4.28020712711767	1.86719455470229e-05	0.00166496926619084
ZNF3	2236.84939029688	0.294346394837023	0.0904670274689804	3.25363177139814	0.00113939867694959	0.0280668332379084
NRM-3	2818.44755293816	0.294750984199609	0.0872609206091555	3.37781199352466	0.000730650160946332	0.0211606158572732
NRM-2	2820.44654093407	0.295147132634623	0.0871070276721471	3.3883274463858	0.000703202593108218	0.0207573521324938
NRM-4	2820.62838498903	0.295257703122369	0.0871113612406854	3.38942818614191	0.000700385514233098	0.0207573521324938
SGPP2	10114.6283358248	0.295263562333304	0.0589453064521424	5.00911065027761	5.46821297448699e-07	0.0000897180639150029
NRM-7	2820.85163010044	0.295479289314433	0.0870647787851866	3.39378671188569	0.000689333578813903	0.0206225773925368
RUSC2	4389.07639135593	0.296233996400421	0.1003063806933	2.95329164857612	0.00314404766608667	0.0497540691232805
DNAJC30	1056.67945467467	0.296531748946945	0.0964424073835341	3.07470289255318	0.00210712345767439	0.0406538052619418
KANK1	2025.9488573731	0.296736913193903	0.072094227396771	4.11595940352907	3.85572172948615e-05	0.00291797036715983
SDC1	4683.53944109586	0.296929860013071	0.0778906281082822	3.81213847191327	0.000137769653820454	0.00711090828792204
RFNG	2141.16658865338	0.297044534757374	0.0787413500716655	3.77240845485914	0.000161679295027715	0.00776552848178782
PSENEN	1946.86822721966	0.298598314325128	0.0823702508075627	3.62507472537297	0.000288877910916286	0.0114595688104103
TBC1D2	8057.2683719608	0.298871440894991	0.0966147480148556	3.09343497795011	0.00197853904274278	0.0392815655639997
NRM-5	2807.51240119131	0.29892928647178	0.0870797806538552	3.43282084804546	0.000597336654060653	0.0190229463324999
NRM-6	2807.69424524628	0.299040241487276	0.0870885039190927	3.43375104669489	0.000595290665650373	0.0189872725689324
CARHSP1	5429.8857243199	0.299225556393729	0.0773226527029506	3.86983045632513	0.000108911066471279	0.00605352348591168
SLC26A11	1582.9533831885	0.300278612727788	0.0737365765899363	4.07231562156319	4.65480445118393e-05	0.00331477029476844
CDK2AP2	2651.13443188354	0.301414271572289	0.101871288455109	2.95877549153716	0.00308864030180701	0.0492058375897532
NOL4L	1635.03774463259	0.301867249143665	0.0770902046920512	3.91576660549184	9.01173968851407e-05	0.0053109703813717
TLCD3A	2335.93985197006	0.302277894197001	0.0612783651764371	4.93286485901934	8.10322218158432e-07	0.000128828669552025
ARHGEF9	1838.91003490847	0.302807607440949	0.0743808680486789	4.07104159153904	4.68033911647364e-05	0.00332142127819232
CRISPLD2	3154.8995985598	0.303964366474412	0.0768203669800566	3.95682002603976	7.59541110053357e-05	0.00468516672320429
LZTS3	1272.11266981235	0.304402247854213	0.0903409090765859	3.36948400193935	0.000753090626818191	0.0215413328666866
TMEM184B	4319.110360008	0.305111527327445	0.0954557844894132	3.19636498677861	0.00139170941910489	0.0314387423263853
TFEB	987.486701159817	0.305705654025011	0.099079222623079	3.08546682070759	0.00203232897708604	0.0398099665626147
ICAM1	4534.40166219904	0.305730423250091	0.0974508977914477	3.1372766201126	0.00170525159199998	0.0357963202664561
FAM234A	7354.64719046774	0.305864884500407	0.0761947559652208	4.01425112037919	5.96348300141586e-05	0.00392356316572724
KCTD11	1447.10984628609	0.306758241778371	0.0797420362570276	3.84688247475417	0.000119630317465834	0.00649073592832484
H2BC12	5086.93525975785	0.307051745006397	0.094724733782707	3.24151605124334	0.00118895738344701	0.0285865497973208
PIGZ	548.938164537022	0.307093564368759	0.0990038545065605	3.1018344275516	0.00192325496194016	0.0385949471765467
TMEM201	2503.26964142286	0.307839089872305	0.0720033175909409	4.27534591699197	1.90840750619428e-05	0.00168519734303482
KCTD11-2	1445.14857778681	0.308017667925202	0.0791022497198627	3.89391792289136	9.86380361365989e-05	0.00568249293012783
ACSF2	2347.01730067374	0.308117424026416	0.0750504311766379	4.10547173674771	4.03490617478641e-05	0.00300915966322525
MYRF	4177.23773794682	0.308428469002797	0.0692616742440572	4.45309000062558	8.46432535854123e-06	0.000867974243891611
G6PC3	4856.92143873818	0.30846584850323	0.0933226086841012	3.3053710440885	0.000948507407006023	0.0250695294194082
ZNF362	1062.4860176471	0.308711455393685	0.0957580327165402	3.22387006745975	0.00126470769317985	0.0297112142948745
GPR137	1902.22632247915	0.309563543401459	0.0800070408349507	3.86920376220473	0.000109191361129572	0.00605352348591168
RCE1	1401.22098101902	0.309641481751083	0.0979478676873992	3.16128864325362	0.00157072763815502	0.0337337075278744
LINC01224	653.506764710259	0.310678104013464	0.0895192857928716	3.47051589232187	0.000519459602360068	0.0171004767011278
NRM	1749.35341326903	0.311919702223411	0.0820203364583717	3.8029556533424	0.000142979957923884	0.00726521522633826
LOXL4	1946.6277919804	0.31228973494795	0.0881480087257564	3.54278831095932	0.000395920378657662	0.0144482758823665
HS6ST1	3342.82202231635	0.312858468793318	0.084217599664436	3.71488228161215	0.000203298314110227	0.00934853166835571
ABTB1	1201.78650865877	0.313019550248984	0.0875757343875091	3.57427262743719	0.000351202850433362	0.0131678597066505
CTDSP1	5282.40696926687	0.314238992739943	0.0902998846383034	3.47994899438276	0.00050150925030644	0.0167243141699753
MBD6	2123.80285335195	0.314430658134867	0.10291763668288	3.05516788248569	0.00224934573496797	0.0418999379459201
SAMD1	2772.84365810578	0.314485721027544	0.106156098532221	2.96248378921056	0.00305167878204098	0.0489725196720488
ARK2C	1051.69300988175	0.316057101670934	0.0894315842853674	3.53406577996457	0.000409219220028994	0.0147498716758781
USP11	9008.28813886561	0.316277671881966	0.0940675066834445	3.3622414692706	0.000773124840280583	0.0218703687576751
GSTT1	2224.78945182222	0.317148826432727	0.0908911557301027	3.48932548920917	0.000484241123891239	0.0163343769899431
ARSA	3963.01289782205	0.317524103186341	0.0806385811584757	3.93762016425269	8.22937238854302e-05	0.00494944863098618
PDCD1LG2	530.875609644715	0.317575529803336	0.105765983915214	3.00262445492794	0.00267662505370521	0.0452928244442575
VAMP2	3704.52220589337	0.317697719319653	0.0889523961074302	3.57154762796902	0.000354877994777738	0.013257181775768
PDXP	2446.12023701651	0.318776540637704	0.0865842129355222	3.68169357703917	0.000231689775570312	0.0102407879464904
ULK1	2066.39073062204	0.318833623540252	0.0836826126806604	3.81003428701428	0.000138947520491379	0.00712608732196269
CMTM3	1830.00391253523	0.319045423308194	0.0872481248335821	3.65675966007	0.000255423660225619	0.0109034559308127
PLAAT4	2819.72225966791	0.31922419292062	0.0871802961938223	3.66165529205028	0.000250590889281036	0.0107770647999754
CTBP1-DT	721.693048696377	0.319459785225511	0.08743525598899	3.65367244153477	0.000258516028351258	0.0109543496393718
LRRC23	392.86622609761	0.319466594785189	0.10064028001688	3.17434127500048	0.00150177002352057	0.0330340408044384
PHC2	10894.9031505187	0.319739556292987	0.100960964013803	3.16696219589656	0.00154040342014684	0.0334779713530572
CASTOR2	613.288089884939	0.320777650083623	0.10316974942098	3.10922195589234	0.00187580744814162	0.0381656100733498
OLFML2A	728.316557953737	0.321487971162677	0.104810696839949	3.06732023405592	0.00215987330435855	0.0411497179805037
STN1	1549.85993178217	0.322125842063453	0.068206237310832	4.72282088506729	2.32595687746082e-06	0.000303841080253783
TMEM115	1697.66262685782	0.322147804100315	0.10408789077076	3.0949594781376	0.0019683978752992	0.0392815655639997
ARHGEF40	1509.01031236684	0.322764190665899	0.0908803994026836	3.55152698257583	0.000383002719750682	0.0140267906774406
BTN3A2	6581.62905722829	0.322983193689048	0.101734394930607	3.17476890592759	0.0014995587486603	0.0330337812849346
SYNGR1	991.330947486139	0.323639825241246	0.104249028426141	3.10448768806072	0.00190608860551068	0.0384713748196414
CTIF	4539.26037573471	0.324588742708251	0.074890005641132	4.33420641285112	1.46286869387135e-05	0.00135144027218953
NAGLU	4523.46903482326	0.324709879531268	0.0881594948896405	3.68320939154365	0.000230315820376859	0.010224128052184
CTIF-2	4533.59666014366	0.324765570401154	0.0750051933963103	4.32990777965423	1.49171798898171e-05	0.00136593484270302
IQCC	476.021658526539	0.324912146473327	0.106916552182915	3.03893213763068	0.00237418328807384	0.0429457309185749
RGL3	903.485742886724	0.325031005957327	0.109701601700216	2.96286472503426	0.00304790483944416	0.0489502586939391
MID1	3689.74456308363	0.325063236388086	0.0840407578978798	3.86792366607497	0.000109766012031976	0.00606790064895903
FOSL2	9739.22827767943	0.325532960159212	0.0730998231652428	4.45326604174325	8.45738547983148e-06	0.000867974243891611
TP53I11	1234.11253958874	0.325606888362712	0.105681808688125	3.08101169354134	0.00206298546777425	0.0402184115575875
ZNF528	444.028505468204	0.326565830222111	0.105991216633123	3.08106502213746	0.00206261600944944	0.0402184115575875
RTL8A	3716.55399497041	0.327190763304922	0.104791658989993	3.1222977712011	0.00179445340267948	0.0370618779814235
PHLDA3	1977.07752900464	0.327648670231337	0.107181570739509	3.05694969732852	0.00223601796554119	0.0418035482728206
LIMCH1	5196.30878667851	0.328259324616933	0.075124901242177	4.36951422483388	1.24523228955281e-05	0.00118233652900178
CITED2	18563.5910702679	0.328734492166326	0.0949175479822394	3.46336898871258	0.000533456303056006	0.0174214256677956
P2RX4	1002.79006186436	0.331058536652886	0.0756571916141683	4.37577088958307	1.21004061781964e-05	0.00115965995471322
TNFRSF21	2333.73217333553	0.333438752166088	0.101087261055746	3.29852395528065	0.000971945865436473	0.0252644331485889
ARL8A	1983.96546340649	0.33406409325615	0.111347616937621	3.00019077591306	0.00269810556722082	0.0454687321923843
ANGPTL2	651.96309205339	0.334636986384581	0.0915203175635598	3.65642291562394	0.000255759273116054	0.0109034559308127
JUP	6666.60218818937	0.335446574514339	0.105356677800238	3.18391374441745	0.00145298301571416	0.0322851881574017
REEP2	1858.59892558712	0.33570269623024	0.0890044360265417	3.77175241164532	0.000162105063381366	0.00776778678712252
TGIF2	1498.55961372524	0.335932909079613	0.0806603853825995	4.1647818502995	3.11650409466006e-05	0.00244890354319476
KDELR1	11232.7074786334	0.336273107432586	0.0890500122077365	3.77622752760691	0.000159221556859024	0.00770159176797577
EFNA1	2446.78882676449	0.337977925685093	0.109327172136289	3.09143572527207	0.00199191101107406	0.0395088036035956
TXNRD2	2400.49245277163	0.338319602359472	0.0945218153805928	3.57927533445295	0.000344548310370155	0.0130375300689696
RNFT2	719.194117004709	0.338682464503598	0.0992871031241664	3.41114257387537	0.000646912551619448	0.0199050532938187
NDRG4	1238.56760530352	0.338682968200494	0.0846429438364172	4.0013136695132	6.29917885939634e-05	0.00411432672698597
PLD3	9893.91908912053	0.340541741988022	0.112619854861723	3.02381620368937	0.00249608031218393	0.0439040404138766
LRFN3	1269.63204922805	0.340888514142944	0.105788033068199	3.22237311968151	0.00127133458984521	0.0298327243742967
ST3GAL3	1205.30685430101	0.341619414047661	0.0927716186636469	3.68236987743242	0.000231075819921995	0.0102357105632402
FGA	1669.7633954939	0.341708346633226	0.0690319468493398	4.95000303814399	7.42123230957642e-07	0.000120795280505637
NPIPA7-2	2278.92539921415	0.342915011984614	0.114136125414608	3.00443887278413	0.00266071217958658	0.045135273855369
TYSND1	2401.36723199264	0.343160771113672	0.0758570319570288	4.52378325727355	6.07439307332263e-06	0.000669783481402009
NPIPA7	2279.49513827107	0.344221828723753	0.113967452510919	3.02035204911483	0.00252481026906811	0.0440726800349204
C1orf198	4628.9617147847	0.345759550440769	0.105413631703329	3.28002692681966	0.00103797179483884	0.0265985508113623
SCAMP4	6433.42746304619	0.347127874097012	0.0791776766982501	4.3841634229801	1.16432345588608e-05	0.00112108496510646
FAAH	773.499591158389	0.347422098556807	0.0949076684905199	3.6606325293041	0.000251593377010335	0.010794829642479
NINJ1	7473.45159344497	0.347448789939311	0.103953003907263	3.34236411531957	0.00083068015892958	0.0229292320046928
ATOSB	915.694144736084	0.347768846442441	0.10022050235199	3.47003695133181	0.000520386767974299	0.0171035452313861
TEAD3	3043.66004044473	0.348198068804917	0.0880267781337989	3.95559256156875	7.63451810325291e-05	0.00468791412513814
CAMK1D	1022.23934825482	0.349137363442455	0.0911516851102374	3.830289731015	0.000127992465366822	0.00678700850820418
SELENOM	414.575263515168	0.349917223851479	0.100302567962187	3.48861680174921	0.000485526644353575	0.0163508472069745
PIGQ	7437.62885921762	0.349957505249293	0.0959147325173315	3.64863140483718	0.000263641043877332	0.0110347227936331
RAB11B	4454.72421823832	0.350613597753336	0.114650247938939	3.05811460556165	0.00222734374661984	0.0417555693779034
MMP14	7049.55326009294	0.351503010656145	0.0719623136615655	4.88454293325313	1.03669052784297e-06	0.000153399610159737
CFAP410	2191.00283388199	0.352712709820778	0.0923621795182067	3.81880020221102	0.000134102319260414	0.00698981379160476
CIMAP1B	1543.31964151292	0.35390521865647	0.119307713365295	2.96632303707714	0.00301383747099721	0.048593390481668
MAGED1	7594.81819215318	0.355381278451767	0.110435691879097	3.21799295503878	0.0012909098852513	0.0300173138737177
PIK3R2	4998.75598614177	0.356614795548214	0.110375116643245	3.23093471059122	0.001233861204651	0.0292546351979045
RBPMS2	1215.99944029535	0.357098367517385	0.118671034087028	3.00914515715355	0.00261983912835299	0.0448125777175908
SOCS3	3364.03989642096	0.357304467890985	0.0676818173753392	5.27917957506227	1.2976358506527e-07	0.0000260913859421925
ISL2	335.519478539738	0.358506163758771	0.120518332351105	2.9747023275624	0.00293272982294613	0.0479045776310901
NUP50-DT	733.423477060494	0.359486483738669	0.117200674833916	3.06727315562041	0.0021602135352472	0.0411497179805037
CRTC2	3409.70763480233	0.359688766855135	0.101749374433111	3.53504646941676	0.000407703453219819	0.0147470725257236
EXD3	710.104668128761	0.360023783680261	0.110895034620905	3.24652753760348	0.00116822145766758	0.0283722608830777
FAM222B	4226.13470236631	0.360122243026043	0.103084858497063	3.49345430819312	0.000476814572772071	0.0161369473151525
CERCAM	3541.59873164661	0.360529209416467	0.116173700711226	3.10336338783454	0.00191334547350111	0.0384713748196414
LINC01521	1129.64749833551	0.360775520216732	0.0854700058113172	4.22107752061204	2.43137297879286e-05	0.00202703367569361
HSD11B1	570.608918998884	0.361260367449883	0.121247373476011	2.97953149081087	0.00288689554519485	0.0475276773159737
ZC4H2	1175.38245059915	0.361933028727303	0.0846699797868485	4.27463227980504	1.91453011325327e-05	0.00168519734303482
BCO2	1219.92417783376	0.362082464663128	0.076297233689943	4.7456827351639	2.07804212086441e-06	0.00027319593497954
FAM167A	678.229875433052	0.362474702507151	0.093623052067747	3.8716394573941	0.000108105777361037	0.00604125718773165
CCZ1P-OR7E38P	490.175077386505	0.362714691423475	0.108783111448956	3.3342923050484	0.000855167385680834	0.0232822209988395
VANGL2	934.818201124191	0.364260046510311	0.10193096242536	3.57359567537728	0.000352112502288657	0.0131778746522592
CYB5R3	10439.1307298398	0.365280860593131	0.119411314066581	3.05901382501712	0.00222066901821772	0.0417066858009407
SMPDL3B	579.457110632593	0.365425165249333	0.111949037671638	3.26420997312344	0.00109769782338386	0.0276908790403192
MARCHF9	662.546368533397	0.365671032069541	0.11237742950233	3.25395440782847	0.00113810543779915	0.0280668332379084
ZMYND8	7630.21101133711	0.365856640323437	0.0764748609500466	4.78401184099458	1.7183055468639e-06	0.000233382307686303
LOC100310756-2	477.601363910412	0.36931593888572	0.102388952023572	3.60699012526953	0.000309769444361148	0.0120323135121265
LOC100310756	478.735399906137	0.369820663328397	0.102215082459137	3.61806354239592	0.000296815532552092	0.0116393685604414
RHBDD2	2978.45539121013	0.370123163388175	0.0954963095192052	3.87578499369905	0.000106281501867724	0.00597185567617851
SIGIRR	626.033037807493	0.370157852781069	0.0973780789260537	3.80124414923155	0.000143971351492953	0.00729063814263942
DYRK1B	1307.67354795644	0.370623391175054	0.0936076775086863	3.95932685265759	7.51613133484765e-05	0.00465704947270062
CNPY4	1463.99113501909	0.370853089143843	0.0801241109861572	4.62848304435995	3.68354016495243e-06	0.000431689858531482
CACNB3	853.864866514469	0.371124679443441	0.0913816076586729	4.06126231472814	4.88080933336075e-05	0.0033932379192507
RTL8B	1337.92840253198	0.371388291993147	0.0920916316807271	4.03281259344731	5.51132307813082e-05	0.00378032525115
THAP7	1066.54509727168	0.371874939975106	0.112624002240418	3.30191551159109	0.000960269900764789	0.0252644331485889
LTBP2	8785.89872487694	0.37198865514115	0.124071533382283	2.99817891340956	0.00271598178690203	0.0456948896370581
ND3	20709.8278646676	0.372209513658702	0.112736753807571	3.30158090496398	0.000961416033770682	0.0252644331485889
RASSF4	877.827451408093	0.372609348872259	0.0932142299429483	3.99734406538909	6.40571610364128e-05	0.00414431645329902
LOC124904610	253.642193614239	0.372656289434647	0.124669028825945	2.98916493490077	0.0027974107992803	0.0465768321157056
DYRK1B-2	1305.8983237994	0.372870512426046	0.0934554899187879	3.98981924710969	6.61236657441907e-05	0.00425119203996115
GLIS2	3342.04951070617	0.373164138000269	0.0918640157032125	4.06213613833147	4.86257041739041e-05	0.0033932379192507
AGTRAP	3725.18635561471	0.374008382995379	0.0836306227181762	4.47214633634544	7.74384038690779e-06	0.000814453448692779
DENND6B	313.346481101023	0.374302736229586	0.123846650913809	3.02230810012039	0.00250855080473019	0.0439333486717193
NPIPA9-2	2507.10835148303	0.375860666180022	0.116462968815349	3.22729765523963	0.00124965390525002	0.0294799987107037
PDGFRB	2880.88810395419	0.376323757072179	0.0764546570004966	4.9221822690243	8.55844457112914e-07	0.000135019338237914
MELTF	3719.5010560205	0.376334826730186	0.0803856375695065	4.68161773805405	2.84619850369695e-06	0.000347456459001909
FAM167A-2	605.662735122444	0.377720318592655	0.0951767667144987	3.96861893539314	7.22903747212782e-05	0.00453395503106634
TRAPPC14	1330.04827716373	0.378265751011689	0.0856153117441962	4.41820211017723	9.95253321940669e-06	0.000986070066651265
MIF4GD	1479.08142066748	0.378473456928155	0.0826579403841494	4.57879128332033	4.67670563771314e-06	0.000535835507954519
SCAMP2	9671.72196726329	0.378682551691925	0.115974943576153	3.26521005326697	0.00109382927735224	0.0276613374219694
FZD2	3906.50876627985	0.3791853273283	0.102573884944453	3.69670435641235	0.000218416450698411	0.00986674666822404
CXCL16	2725.37150026994	0.380193912451506	0.098596855287095	3.85604501628834	0.000115236275937669	0.00633614150993474
RAB1B	8678.05651893034	0.380830694988918	0.114225128428889	3.33403604116764	0.000855955660106538	0.0232822209988395
BTG2	3022.29697552363	0.381232354687857	0.125770509396373	3.03117445033463	0.00243604457243889	0.0433545348295296
RNF208	662.968210077298	0.382049481698574	0.129329475456521	2.95407895493256	0.00313603760922551	0.0497164818144333
PPP1R3C	504.562811320419	0.382346502171547	0.117388828682421	3.25709444810912	0.00112558973791242	0.027892283824011
KCNIP3-2	507.269582669309	0.38242359990721	0.123919136163801	3.08607380382082	0.00202818473244266	0.0398099665626147
TMEM229B	678.500851049152	0.38246125944635	0.0980463497728414	3.90082099264741	9.58670203602807e-05	0.00559938542570598
CLDN15	596.000494374176	0.382594172394877	0.121297868181902	3.15417062253006	0.0016095495314106	0.0344200297186799
ZNF358	3039.95676509109	0.383840245152662	0.117618372987167	3.26343780656226	0.00110069339770985	0.0277315680609412
TMEM102	501.311037692067	0.384869764210884	0.109167409995157	3.52550055211494	0.000422683295861639	0.0150029459400948
TMEM102-2	501.264486459635	0.384869808998875	0.109185802264615	3.52490709429539	0.000423631338271415	0.0150056219630543
GLIS2-2	3679.10629056084	0.38568309753634	0.0945333908620122	4.07986103131867	4.50626322614563e-05	0.00324277026333406
CHPF	8197.47224054639	0.387045182535341	0.12317328427079	3.1422819065573	0.00167636548061357	0.0352983363879916
BLOC1S3	1086.91196916829	0.387388344200111	0.100458310915176	3.85621001061039	0.000115158563501084	0.00633614150993474
SYT15	958.350838893454	0.388244491920292	0.127152447529645	3.05337804708615	0.00226280674049666	0.0420361444210562
CDC42BPG	525.931276559942	0.388632745386996	0.115065810987491	3.37748234729119	0.000731526483144311	0.0211606158572732
ZNF497	334.752482456166	0.389492296446232	0.124963760948666	3.11684198274276	0.00182799524870858	0.0373782198960761
ZNF385A	1598.79500577304	0.389807334468392	0.130445669744447	2.98827347225903	0.00280558392321696	0.0466021381134476
GADD45B	12869.0706021056	0.389838971793952	0.0810512270831356	4.80978494494708	1.51092766161156e-06	0.000212372234599477
MYO1E	6680.4259583778	0.389907320378588	0.102110874418995	3.81847009534625	0.000134281858398375	0.00698981379160476
PRAF2-2	1971.13130735308	0.389941781127959	0.127949775046291	3.04761599609598	0.0023066448212252	0.0423667269968669
BCAM	7421.63869022213	0.393368378944825	0.0962783789628687	4.08573953137011	4.39366463076559e-05	0.00320674974777122
GLIS3	2459.90435398257	0.393813506351705	0.0949824684369343	4.14617047579877	3.38082151805815e-05	0.00260666422984416
ARRDC2	3622.79932375252	0.395788101321672	0.0868691578161509	4.55614065189067	5.21020548890798e-06	0.000590365217524937
CDIP1	2259.83567918315	0.396993488846401	0.0873773745495842	4.54343576804449	5.53446747730047e-06	0.000623661502703052
COBL	803.878316542217	0.397524882036278	0.112974832829363	3.51870298968884	0.000433661913426656	0.0152033712520808
CCDC106	1617.48601481021	0.397637988808677	0.113209952433134	3.51239427508404	0.000444088652987784	0.0154108531034289
CDIP1-2	2225.85680505555	0.397687831190191	0.0890010838548515	4.46834818145322	7.88259274281402e-06	0.00082062992163641
ZSWIM4	1713.95278393404	0.398118822638765	0.0951383865224708	4.18462869921315	2.85632586317462e-05	0.00231543032125883
DYNLRB1	7241.61122932748	0.398288776019552	0.134619831174412	2.95861889399887	0.00309021009389059	0.0492058375897532
SH3TC1	2680.96744520095	0.39841142480973	0.0703368429408753	5.66433476612864	1.47596008280229e-08	0.00000360362682597526
DPM2	3722.86302942483	0.3985137057364	0.107940201815023	3.69198592401497	0.000222509782570677	0.010007572655136
ALKBH4	1165.27702118642	0.398549473432994	0.125094711542416	3.1859817934658	0.00144263675589284	0.0321948174391799
KCNIP3	517.155500987712	0.398774587641721	0.120644959027625	3.30535640159162	0.000948556966671254	0.0250695294194082
ZSWIM4-2	1713.40467585693	0.398922351028469	0.0949746618757706	4.20030293501092	2.66558089035461e-05	0.00217802384383597
PRAF2	2067.4737541504	0.399245535783591	0.132110349663017	3.02206100280542	0.00251059947551099	0.0439333486717193
FSTL3	12033.3503878059	0.399277409573946	0.109346093118332	3.65150137684257	0.000260711701063394	0.0109943788860548
ICAM5	441.961652821488	0.400182952588292	0.117997634318873	3.39144894639881	0.00069524114542254	0.0207248555980681
MAMLD1	1732.00375234099	0.401439106894643	0.0961940206977101	4.17322307543591	3.00320633059868e-05	0.00237809878896711
TMEM175	1197.4920564473	0.401503828718124	0.12317555534764	3.25960640148896	0.00111566923716305	0.0278699882886444
CIDECP1	306.086533993558	0.402153719913448	0.127836560705544	3.14584276746744	0.00165609010804999	0.0349072477142829
METRNL	1173.43031195164	0.403056652728525	0.124313490194809	3.24225996789973	0.00118585795122379	0.0285553781154768
SIRPA	8619.46195090391	0.404426109046305	0.0712328114876556	5.67752557564559	1.3665709972421e-08	0.00000337674754005279
SYT15B-2	1262.52964965028	0.404645700443617	0.130225723081612	3.10726399414981	0.00188827690395157	0.0382916667988817
SYT15B	1263.06133202725	0.405845156887032	0.130025589539487	3.12127142299003	0.00180071980157637	0.0371220399141398
CCDC120	1264.02961364009	0.406939526423376	0.125607719361254	3.23976526675878	0.00119628135808457	0.0286513037485191
CST3	20677.753732992	0.407153797344915	0.133519314893513	3.04939998883034	0.00229298964722357	0.0422144745735262
ARHGAP20	430.936531026058	0.407638668906116	0.122141556443098	3.33742815121259	0.000845575807968668	0.0230917633097595
MRAS	520.960590001417	0.408742821229039	0.108313078665214	3.77371621475579	0.000160833703742661	0.00774304795788317
IGFBP1	675.780865694422	0.40882652179836	0.128873738957024	3.17230279114269	0.00151235235171625	0.0331376435698168
NLGN2	3479.6779046249	0.409435316011425	0.0875550081701189	4.6763209160565	2.92067426083765e-06	0.00035235357891482
NLGN2-2	3478.99871533692	0.410163624568043	0.0873520473456082	4.69552388331817	2.6592429344281e-06	0.000336656872482629
CUX2	674.929544370495	0.411577772179495	0.117316423937299	3.50827069532454	0.000451029865894408	0.015546506755678
METRNL-2	1205.44956187786	0.412676546650306	0.116569609367534	3.54017268213683	0.000399865302696014	0.0145147566247656
LINC01028	741.98697944163	0.413461770966826	0.132627305162495	3.11747094959256	0.00182409923024046	0.03735439499317
IGFBP7	1502.27859899384	0.413606482148664	0.128112495988576	3.22846322645643	0.00124457259236049	0.0294399385331843
GDPD5	959.366127216753	0.413806591630126	0.0983712233506933	4.2065817373736	2.59262339530073e-05	0.0021268845285689
HEXD	3860.34935293382	0.414685189825832	0.0788199370986906	5.26117128597303	1.43140608790615e-07	0.0000285016577251137
PPAN	304.278005581719	0.415565747392928	0.14029107711265	2.96216805762521	0.00305480997378369	0.048984439212142
NPAS2	2455.41408427643	0.415946448614234	0.0896561595685395	4.63935161416607	3.49503975484328e-06	0.00041433393255538
CES3	518.73522546391	0.418347999057538	0.104654294408668	3.99742792611945	6.40344789837044e-05	0.00414431645329902
POM121L8P	272.16989912922	0.419360604927544	0.131517073690303	3.18864002338628	0.00142943761600668	0.0320747659372878
ADPRHL1	750.755516585682	0.419665160007674	0.117746304027195	3.56414720168837	0.000365041066266858	0.0134894184289495
CCDC120-2	1383.05811440682	0.420255440014682	0.13101522311321	3.20768403875893	0.00133808416300309	0.0306280893962394
ZNF503	490.550064540452	0.420407202611345	0.115160399535193	3.65062299460734	0.000261604997630053	0.0109943788860548
ZNF517	256.238417975549	0.421984838098914	0.141333393355652	2.98574051099891	0.00282892581640402	0.0468268277390074
CORO7	349.62108418876	0.422774771993029	0.103596395592545	4.08097955121766	4.48463008731762e-05	0.00323856614298581
CORO7-2	349.62108418876	0.422774771993029	0.103596395592545	4.08097955121766	4.48463008731762e-05	0.00323856614298581
LCAT	877.308404811706	0.423560387534503	0.0903804301772309	4.68641703412924	2.780294504778e-06	0.000341443473044863
CCDC92	730.724828400412	0.423968321468141	0.101463709291048	4.178521802825	2.93409873098205e-05	0.00235060276850433
S1PR2	509.62781945817	0.424307855111737	0.111769926826021	3.79626136619208	0.000146894628183184	0.00731673459891121
PIK3IP1	315.749733216716	0.425595619184281	0.140295804337806	3.03355913737468	0.00241687336429769	0.0432373436562258
SERPINE1	110513.094784895	0.427896162161127	0.115456611726368	3.70612090345453	0.000210457862786376	0.00959173401752396
AGFG2	5385.13383802965	0.427964937621009	0.0843047071137028	5.07640619691386	3.84640552521285e-07	0.0000685964616666003
TRAF1	728.142543164182	0.42829141379826	0.0974899947827032	4.39318326719459	1.11702885180961e-05	0.00108062003404543
COL7A1	5078.10753835609	0.429246770179404	0.143676037771321	2.98760166857193	0.00281175756867628	0.0466021381134476
SHROOM2	2717.58088184525	0.429729876337083	0.0988772955196314	4.34609253902745	1.38584121513433e-05	0.00129781814982603
TGM1	274.967279062185	0.430144581552632	0.143156386978109	3.00471806136325	0.00265827132002803	0.045131197435807
TGM1-2	275.075218506764	0.430145478693109	0.143273863503234	3.00226062294607	0.00267982639624198	0.0453096121686123
SMAD6	595.699191405688	0.430364344542525	0.111648126563897	3.85464904595801	0.000115895761260287	0.00633841644716592
CAPN3	246.792520888126	0.432592722421966	0.144802947172525	2.98745799632486	0.00281307947654435	0.0466021381134476
ADGRB2	1055.21632822806	0.432873781815476	0.146632682210206	2.95209618545289	0.00315624597542462	0.0498317542032206
PPP1R13L	2646.46202927883	0.433791472509115	0.137867746860819	3.14643186957307	0.00165275762300523	0.0348987195002427
CIB2	464.672913965425	0.434779793145834	0.126772102330712	3.42961728292254	0.000604433146831547	0.0191893489293626
MBOAT7-10	5899.78551908572	0.436075914467655	0.108569738456746	4.01655121091948	5.90560353557421e-05	0.00391164787866993
MBOAT7-4	5899.71482853951	0.436128224154298	0.108580944693948	4.01661843506329	5.90391993536556e-05	0.00391164787866993
MBOAT7-5	5899.71482853951	0.436128224154298	0.108580944693948	4.01661843506329	5.90391993536556e-05	0.00391164787866993
MBOAT7-6	5899.71482853951	0.436128224154298	0.108580944693948	4.01661843506329	5.90391993536556e-05	0.00391164787866993
MBOAT7-7	5899.71482853951	0.436128224154298	0.108580944693948	4.01661843506329	5.90391993536556e-05	0.00391164787866993
MBOAT7-3	5899.84458671639	0.436128256781837	0.108563255629596	4.01727319480774	5.88754551096767e-05	0.00391164787866993
MBOAT7-9	5899.79803548396	0.436128272383597	0.108554800459426	4.01758623789841	5.87973204240657e-05	0.00391164787866993
ZNF580	1358.90130962819	0.436975355367554	0.132393187981577	3.30058790810567	0.000964824823890092	0.0252644331485889
ZCWPW1	687.930076365933	0.440451599537459	0.100723278360727	4.37288784386109	1.22613723225508e-05	0.00116962086029393
MBOAT7-2	5510.84364419031	0.441323616742331	0.108307983561081	4.07470993579568	4.60717356049084e-05	0.00329228301575285
MBOAT7-8	5510.89897475176	0.441323662680824	0.108281922643742	4.0756910470903	4.58778979588136e-05	0.00328989443789269
GABARAPL1	2695.43385598839	0.447343965074519	0.0833584128011753	5.36651250955935	8.02736354338793e-08	0.0000166296160516508
DUSP5	2981.8490873602	0.44753243719621	0.0920563556266902	4.86150504383486	1.16496611730596e-06	0.000170659214998771
GRTP1	244.176090487487	0.447560972863133	0.128028359140094	3.49579558676835	0.000472650632089782	0.0160756083143107
IGFBP6	1831.75408715704	0.447853570293885	0.101658093134667	4.40548859893141	1.05545703625677e-05	0.00103571140462153
ZNF703	566.625794491423	0.449129892843049	0.122812009277792	3.65705190790542	0.00025513272920177	0.0109034559308127
LOC105376704-2	194.064379876973	0.449326001345104	0.138548539395782	3.24309446569874	0.00118239000947201	0.0285289843579548
ABI3BP	679.966204078086	0.449745390877204	0.15123327464263	2.9738520966366	0.00294086790397581	0.0479045776310901
KLF11	261.967232323459	0.449910723749799	0.142006225126806	3.16824648601177	0.00153361436320306	0.0334779713530572
CACNG6	6146.26833032494	0.450546179719966	0.144349020236094	3.1212278336428	0.00180098638229894	0.0371220399141398
SOX12	2422.7810812824	0.451011723773925	0.114127097153971	3.95183733767849	7.7553450906473e-05	0.00474789171534584
MUC1	6167.78904046357	0.452653985452669	0.107601732780719	4.20675368095726	2.59065243937357e-05	0.0021268845285689
KCNAB2	1010.73417673983	0.453998903865402	0.150507084770162	3.01646201279295	0.00255743259938348	0.0440759539334083
ARHGEF37	1549.69908523098	0.454653262307547	0.0884032594299476	5.14294682389876	2.70462195308018e-07	0.0000486570979260713
MEGF6	3028.94553666658	0.45600097943377	0.0782853911167298	5.82485407467449	5.71625242565016e-09	0.0000015842516351035
DAB2	4176.15429047457	0.456159686914261	0.119292510669408	3.82387531584783	0.000131370367439455	0.00692456601322816
NAV1	2641.70471802489	0.458482613415984	0.106907452384472	4.28859357500296	1.79808044890516e-05	0.0016245300408192
FBXO2	193.15382378666	0.459381806523598	0.135034566587411	3.40195712944529	0.000669051321494904	0.020294261018927
PLXNC1	665.305986320446	0.46006492912194	0.088469393549284	5.20027221465748	1.98996862338512e-07	0.0000388688252352433
DUSP23	3591.31576889119	0.460317240613558	0.141332952028201	3.25697039513976	0.00112608176928573	0.027892283824011
TMEM91	184.928948699495	0.460873092722627	0.153282225464625	3.00669625147757	0.00264103515448399	0.0450221592068317
SERTAD3	904.648115227676	0.46103977672115	0.144087983761717	3.19971009854358	0.00137565881846416	0.0312786992326846
PLEKHO1	915.814580641566	0.461149923563475	0.134479646550902	3.4291428880944	0.000605490664995964	0.0191932118213326
OASL	14302.1065289492	0.461889381427486	0.111841138349327	4.12987017339551	3.62968143545153e-05	0.00276732849664221
IGFBPL1	2007.66149909163	0.462437360546006	0.12797195093331	3.61358373591566	0.000301993763991729	0.0117748861325216
AEBP1	1452.27924413493	0.462639378913798	0.141873931611887	3.26091885702726	0.00111051814763621	0.0278167881884566
TLE2	977.124011326269	0.465358856052903	0.136430672817277	3.41095478343176	0.000647358259640989	0.0199050532938187
SCARF2	945.345520449652	0.466788405393845	0.11361985798845	4.10833470185553	3.98522280110478e-05	0.00299388038197282
NAA80	252.48114080214	0.467368454668527	0.151660663031733	3.08167223672717	0.00205841352991565	0.0402057172238477
CRIP1	470.173672541694	0.467560982625863	0.122313847575891	3.82263326591667	0.00013203407828375	0.00692456601322816
RTL10	2612.8632435571	0.467845468357101	0.120475966652814	3.88330952102118	0.000103044260275342	0.00585411283652904
VWA5A	11933.485106349	0.470560052943565	0.0911542876793129	5.16223717965991	2.44015838614834e-07	0.0000453921007988946
ARID3A	282.817794411479	0.471738244528567	0.141614603861539	3.3311412217754	0.00086490712044002	0.0234324704532422
RNF43	242.305966809012	0.472555074007701	0.160122625409826	2.95120738120687	0.00316534313101124	0.0499369402106996
DAPK1	8171.44972697758	0.472862474750214	0.08571392397048	5.51675215467989	3.45321891351457e-08	0.00000778264469200773
BMPER	1872.49327800754	0.473207616560243	0.0912548417804303	5.18556174475471	2.15364718465451e-07	0.0000412795795421302
MBOAT7	6173.06183299888	0.473375855473277	0.112439347865565	4.21005514937047	2.55308359183992e-05	0.0021113383623002
TMEM54	959.96327672454	0.473923239418362	0.115587898820306	4.1001112076198	4.12951651976127e-05	0.00305748210482974
TGFB1I1	2644.52233662598	0.474723352810065	0.12380091507204	3.8345706292544	0.00012578382591849	0.00671797001500601
ERFE	255.782450061582	0.477552121967743	0.14022306806488	3.40566019955279	0.000660042759148898	0.0201440728383702
CEACAM19	977.617189439918	0.479053453670462	0.154753523673996	3.09558995683766	0.00196421781624878	0.0392815655639997
GRB7	1675.39252749144	0.480104901415249	0.0933513823757269	5.14298652250152	2.70405028005644e-07	0.0000486570979260713
SOX6	245.720137682948	0.480565352719764	0.147992549731062	3.2472266583221	0.00116535543044947	0.0283722608830777
LITATS1	818.550454975427	0.481611479872509	0.152834663395562	3.15119272796131	0.00162605155288388	0.0345940781100576
INPP5D	1255.25663753321	0.48166536933352	0.157543780531133	3.05734296656881	0.00223308612229126	0.0418035482728206
MDGA1	463.379584864396	0.481905893836247	0.115582679931388	4.16936079110048	3.05455119472948e-05	0.00240945347895027
INPP5D-2	1255.35997706961	0.482052287291724	0.157510603362796	3.06044340507926	0.00221009525486107	0.0416064994508185
SGK1	1908.2603360911	0.482067327015205	0.0957695659794691	5.03361712131545	4.81310524095798e-07	0.0000809114552350878
HTRA1	11320.5858207991	0.482732187507946	0.14770520902387	3.26821369874594	0.00108228614068818	0.0274032178510788
GRAMD2A	1296.6631727005	0.484520953964866	0.0843244194436682	5.7459150879603	9.14251805306371e-09	0.00000234379878437855
LOC124900652	1834.87335779382	0.48528079006882	0.0835603458528666	5.80754884527769	6.33940606154824e-09	0.00000173353171888391
EDN2	1390.72330918065	0.485932168859453	0.10200784643446	4.76367442157172	1.90099140862327e-06	0.000251531824512611
FOXL2	545.663649987823	0.492365425879911	0.128339016548048	3.83644381204665	0.000124828738950723	0.00670186546371828
GLP2R	240.378798541319	0.495499019852742	0.135775447090081	3.64940076038933	0.000262852760009267	0.0110242275153989
NUPR1	695.064270472656	0.496154464479578	0.145412602242219	3.41204583941849	0.000644772696615684	0.0199050532938187
DND1	535.504885015893	0.497724845317717	0.16380767726773	3.03847080686106	0.00237782142127025	0.0429662903337723
SLC7A4	430.18104551845	0.49990915201551	0.126702650197296	3.94553035186771	7.96235447397724e-05	0.00486011690198807
PLEKHG6	205.252481175894	0.500070747779345	0.13242007075203	3.776396923362	0.000159113361913251	0.00770159176797577
FAM43B	1629.25638289434	0.507498978806127	0.161261510407489	3.1470558444091	0.00164923459664484	0.0348987195002427
EMILIN2	1818.36239931442	0.507530572825995	0.0820233910315019	6.18763216740299	6.10746351281837e-10	0.000000198822173308559
BCL2L1	15366.2836830208	0.508708575539303	0.13436075653715	3.78613955927413	0.00015300576451914	0.00752516840413202
GRIN2D	188.868032774335	0.50899654756037	0.152709150878338	3.33311098013952	0.000858806781944397	0.0233288321733744
SYNGR3	217.548552614578	0.510353152218437	0.16884190654227	3.02266873591995	0.00250556353703139	0.0439333486717193
SYNGR3-2	217.548552614578	0.510353152218437	0.16884190654227	3.02266873591995	0.00250556353703139	0.0439333486717193
EFEMP2	2813.11162815697	0.511062147322154	0.125198083755101	4.08202851029124	4.46443184538362e-05	0.00323856614298581
BRICD5	255.124693728529	0.51188636416328	0.131044868106811	3.90619160870959	9.37621730200197e-05	0.00550993812741428
COLGALT2	143.636327533258	0.513544878102724	0.168816926864083	3.04202243010967	0.00234994382792454	0.0428801208643741
ZFP36	6453.42039263946	0.515007897460478	0.114033656207673	4.51627979482275	6.29354974358676e-06	0.000682933395191645
TENM3-AS1	224.560750140601	0.51846961498083	0.171818452025464	3.01754327820386	0.00254832650527543	0.0440726800349204
CCDC92-2	586.011625640969	0.51912621852132	0.114689765852898	4.52635171639601	6.00106725064014e-06	0.000665275071585831
NEDD9	8441.06333986034	0.519757663234746	0.082659035924003	6.287971513636	3.21640911419542e-10	0.000000112800584355053
LOC101928796	235.408659273249	0.52082812920724	0.145069500871262	3.59019729218917	0.000330427765186459	0.0125961766472288
UFSP1	129.265890538972	0.521034137709419	0.170247342955843	3.06045385885735	0.0022100181046384	0.0416064994508185
PISD	9872.67540540999	0.526300845563657	0.0987702338469712	5.32853700011561	9.90070296288052e-08	0.000020104308620368
MYL9	5548.35812332515	0.527610520202227	0.154106312872826	3.42367882513438	0.000617795893490746	0.0193145975298807
SPEG	351.012429190909	0.528418842597686	0.145608463909817	3.62903933197842	0.000284477899321999	0.011350889566527
CILP2	253.04619137956	0.529276054931509	0.155396706485942	3.40596700470863	0.000659301467826085	0.0201440728383702
HID1	881.135300722979	0.529790964210452	0.13907643747586	3.80935098587357	0.000139332050129555	0.00712608732196269
LOC105376704-3	170.655073624545	0.53115376048776	0.143351512015327	3.70525398037635	0.000211179018344627	0.00960326050383584
GGT5	19240.298063625	0.533378918652066	0.0944350679451182	5.64810223848246	1.62228694007814e-08	0.00000391429210047795
CTF1	327.9720923502	0.53492792958653	0.177473337161361	3.01413123876838	0.00257716297384346	0.0443043046358387
UPK3BL2	282.428028653695	0.536448244114349	0.158800132724634	3.37813473395877	0.000729793141731813	0.0211606158572732
LAT2	108.650486556279	0.536927169533148	0.181762656038356	2.95400156025364	0.00313682419756578	0.0497164818144333
BISPR	196.674080832446	0.537120856441182	0.136328204374464	3.93991000545881	8.1512181290665e-05	0.00493136674362905
KIAA1614	169.849606230007	0.538171512273454	0.160239240953063	3.35855005972659	0.000783525282208365	0.0220429629805369
LINC02256-3	128.771288708379	0.540341627284441	0.176832779009633	3.05566439836929	0.00224562455686869	0.0418686491243817
PPM1H	848.746144200838	0.541470016809884	0.159338954200227	3.39822750518035	0.000678239922175462	0.020516257468874
JPH2	1793.04915810371	0.542062515192788	0.0854641245066027	6.34257377960866	2.25957935393218e-10	0.000000082753058874634
HCFC1R1	1839.02386807657	0.543436918578952	0.138461250341558	3.92483035678497	8.67908789114746e-05	0.00515940329158097
SMPD3	262.063651424867	0.544838970329132	0.139694242684341	3.90022494742516	9.61033531546397e-05	0.00559938542570598
NUAK1	429.639354775119	0.547693508745295	0.112020981605394	4.88920469090876	1.01244178794248e-06	0.000152677710506708
SLC34A2	539.815469571072	0.547697498619278	0.162366366194301	3.37322015302022	0.000742945246112863	0.0214003708602931
CRACR2B	418.536112151899	0.547920846226724	0.113289198287427	4.83647915696772	1.3215912358494e-06	0.000190876863774897
UBALD1	1826.58131146119	0.548065874160752	0.133720949209285	4.09857899903913	4.15694359660841e-05	0.00306671784974252
CD68	2672.90621255712	0.548221912311293	0.182874988604384	2.99779601625714	0.00271939621734481	0.0457148336242006
BANK1	261.758509201884	0.54875548347092	0.165027126021464	3.32524413834575	0.000883411420937681	0.023683509584328
SERINC2	774.017630025356	0.548879791425799	0.112030466099824	4.89937970031048	9.61396929206563e-07	0.000148250297902988
COL5A1	10503.7067269359	0.551885584484738	0.0869881738459369	6.34437487401646	2.23330413896671e-10	0.000000082753058874634
COX1	883499.793857045	0.554208844536711	0.161928760308875	3.4225473194482	0.000620372986844252	0.0193374965603652
FSTL1	12361.7303208784	0.556954676743239	0.0885940034875935	6.28659564776564	3.24503119457221e-10	0.000000112800584355053
VSTM2L	6988.28440112319	0.56082700525836	0.130244378479122	4.30595939576969	1.66263554692155e-05	0.00150880497485903
CAMK2N2	196.381106532544	0.563175704196073	0.18145304222542	3.10369943258618	0.00191117379706308	0.0384713748196414
SLPI	5754.74920309294	0.568955128937768	0.112218901957782	5.07004719358076	3.97717069053268e-07	0.0000697160629847305
LIMS2	1606.18980620411	0.570765065112774	0.150211837092955	3.7997342696739	0.000144851324515881	0.00729915433537149
CASTOR3P	644.549269447864	0.571313016791525	0.0934343703573838	6.11459160698862	9.68045490440057e-10	0.000000305440691745156
TM6SF2	147.320737613453	0.571564946129505	0.165844761323025	3.44638529170201	0.000568139704078655	0.0183495703794475
OTOGL	116.869032205955	0.571855484338342	0.186212219956563	3.07098795380741	0.0021335175833543	0.0409320038512754
SCARA3	3571.51078141928	0.572074096253254	0.0951194591021938	6.01426986289559	1.80699273215731e-09	0.000000553128566325585
LOC130494219	656.811073231397	0.572680497998414	0.173474282230309	3.30124149029831	0.000962579930132835	0.0252644331485889
ECM1	354.965229799922	0.573070863592058	0.158585807554121	3.61363272307002	0.000301936684789433	0.0117748861325216
KDM8	262.722585360262	0.574204027323435	0.157746643203843	3.64003959552685	0.000272596119006146	0.0111146596514852
SPINT1	4072.75605759933	0.577435052153164	0.165220056786884	3.49494524685941	0.000474159014722111	0.0161002106505559
PALM	478.398170902931	0.579907161342242	0.164446285693198	3.52642298302897	0.000421213654583329	0.0149976924337665
LOC107986951	110.015416026631	0.581642805198096	0.1726710473234	3.36850221397408	0.000755777900412812	0.0215580653123315
NXPH3	155.413625774966	0.584870885907133	0.171405591600547	3.41220423701316	0.000644398128528989	0.0199050532938187
PCOLCE	235.533000082437	0.587136771491363	0.154116311359718	3.80969909227158	0.000139136027196577	0.00712608732196269
LOXL1	222.254913538052	0.587478979409231	0.141796828926477	4.1431037905216	3.4263678108625e-05	0.00263188679524266
COX2	355356.97018267	0.591273939797168	0.184049979479529	3.21257270155215	0.00131551848850173	0.0303145715513281
MYO5B	260.475960340923	0.595296796277621	0.123208334480824	4.83162765559723	1.35421344087921e-06	0.000192871968465221
ADAM8	162.437620093211	0.595550784929696	0.176894737426454	3.36669588702323	0.000760745313128538	0.0216095922810986
NYAP1	325.599229424353	0.60188902173078	0.140552888807331	4.28229563147467	1.84974997875162e-05	0.00165661669494397
LOC124909423	127.630876710428	0.602019404719058	0.176980934542202	3.40160597680369	0.000669911488118074	0.020294261018927
AGR2	274.947564931698	0.602858466634654	0.116100886693224	5.19253972820724	2.07444585427213e-07	0.0000401366132313841
FOS	8478.52494828661	0.603990280101324	0.169277882977994	3.56804013303877	0.000359661424761584	0.0133628553631075
GAS6	7401.86030920655	0.604196781433776	0.0910709931527837	6.63434931932888	3.25937112324978e-11	0.0000000151923732651658
SLC29A3	1230.54620026289	0.605614268378493	0.109949969842099	5.50808944511968	3.6274909128685e-08	0.00000808654468826305
TLE6	193.261708605306	0.609450567820622	0.160997521628479	3.78546552553151	0.000153421103042467	0.00752754402463625
CDH4	3298.62907954822	0.614331185524147	0.0820074097136464	7.49116680638091	6.82639921674595e-14	0.0000000000400007490103551
CRYGS	78.2178913627741	0.616776866289509	0.206837645051862	2.9819371910508	0.00286430755758433	0.0472979739923487
SLC7A8	192.906436085721	0.617394640360018	0.144912933089758	4.26045230881918	2.04013613112957e-05	0.00177293016581934
GATA3	1094.0519164062	0.619039653610509	0.127497709753659	4.85530018387442	1.20204510116784e-06	0.000174842148793271
GPR17	191.273111433754	0.620687507153276	0.210078938337364	2.95454419212896	0.00313131303400902	0.049705958989544
LOC105370579	94.5884376282246	0.629503677974006	0.179562534812195	3.50576292895623	0.000455300557961327	0.0156149818448643
GJA1	4560.19824406623	0.629541668343267	0.161771722558748	3.89154333270233	9.96085944928529e-05	0.00572233239342835
PSD4	340.665031983582	0.630178796687328	0.147301561348696	4.27815422265316	1.88449442718329e-05	0.0016731210479265
SLC40A1	914.67145406503	0.630711170928937	0.188761154478958	3.3413186768745	0.000833814593486259	0.0229539644265902
FAM124A	892.529258467342	0.632074609962444	0.0999363200718436	6.32477371097964	2.53603949778919e-10	0.0000000912484808072956
ITGB4	16622.36293808	0.633315614885588	0.101031670338897	6.26848603770694	3.64575305539643e-10	0.000000124617915688542
LMCD1	555.109145973569	0.633341902453406	0.182622838783525	3.46803229361772	0.000524284280352974	0.0172040740892146
GAS6-DT	485.829027779386	0.633855923864953	0.167379035410946	3.7869493172112	0.000152508192524367	0.00751872721269772
NTF3	86.129860832101	0.634968744229777	0.209573054136206	3.02982054084634	0.00244699089259116	0.0434505075464521
SLC19A3	1346.37611899839	0.635007162995872	0.0699629935260477	9.07632922767169	1.12298306114151e-19	1.35477997652655E-016
COL21A1	299.770434070215	0.638420051921387	0.126815042762982	5.03426122021344	4.79695185095058e-07	0.0000809114552350878
CDA	284.612860785254	0.639741932856322	0.188777881903575	3.38886063560716	0.0007018367111308	0.0207573521324938
RPL29P19	106.074822024814	0.643734385996637	0.216758549642919	2.96982235329173	0.00297972006373122	0.0481948570875896
BAMBI	586.005136632301	0.64381100583339	0.0961386371463879	6.69669370133753	2.13187810100404e-11	0.0000000101680669705795
ARL4C	384.899772717677	0.645413065031219	0.128744026365638	5.01314960585606	5.35462311408236e-07	0.0000892828987371668
OLAH	382.572817813358	0.653853290668497	0.185468605538282	3.52541223227959	0.000422824260245493	0.0150029459400948
FGB	262.645427692951	0.657321028494365	0.220002782026438	2.98778507453316	0.00281007090085272	0.0466021381134476
RRAD	949.184836161284	0.664324250571367	0.148185763248976	4.48305043619607	7.35835288535797e-06	0.000781929841066356
PI3	399.820012301018	0.668554655057178	0.139874801278203	4.77966473551917	1.75587750321579e-06	0.000236916392851662
IGF2-AS	115.597903762063	0.669936846869712	0.217504669257136	3.08010328770325	0.00206928819825881	0.0402647359184915
RGS9	216.533554859272	0.671670246900677	0.151906640849664	4.42159897120893	9.797316939094e-06	0.000975403752931451
DYSF	1550.67028012298	0.671770320806696	0.136682224431216	4.91483309993068	8.8858125402756e-07	0.000138059946506449
SMTNL1	81.3500570957729	0.672167241226948	0.192224310943218	3.49678580159147	0.000470899772766219	0.0160426635210339
GALNT16	74.4894941819567	0.673737093360188	0.213142581481335	3.1609690033673	0.00157245230857906	0.0337337075278744
CLIP3	1134.52162793295	0.673995755659881	0.116890411616807	5.76604826980499	8.11518254875979e-09	0.00000214904983385047
DMD	1763.63691379366	0.674054915557958	0.129133821229528	5.21981700177419	1.79100011041431e-07	0.0000353188666004684
FOSB	633.84533684306	0.677865399622569	0.146292137590055	4.63364204522122	3.59288030848256e-06	0.000423484955440625
TP73	159.885224953322	0.677915264176883	0.153770452625741	4.40861851286116	1.04032087576896e-05	0.00102576638659353
COL9A2	98.6520410661693	0.679601766072375	0.196734369234481	3.4544130174956	0.000551492083138591	0.0179248036974475
ZC3H12B	107.280602060072	0.680002059532775	0.185155695227753	3.67259596685011	0.000240098939310195	0.0104853593086091
BPIFA1	122.211292143933	0.685432258629883	0.166923937292936	4.10625503894634	4.02125479321983e-05	0.00300915966322525
ZNF853	333.871272430397	0.685875811367723	0.125339589948123	5.47214022043317	4.44632793893322e-08	0.00000980534835479369
CDH4-2	2824.53301094066	0.689424197379043	0.0763138923772252	9.03405888368488	1.65419645340908e-19	1.78557447699826E-016
RNASE10	70.8279880203144	0.692324093312886	0.224850000859282	3.0790486576256	0.00207662762179282	0.0403310188402926
ANXA8	9440.34219712126	0.695303966972418	0.233220175045066	2.98131997730497	0.00287008736091984	0.0473552869550322
VTN	1108.67684046085	0.695674379869854	0.142234896122032	4.89102462783107	1.00312410935545e-06	0.000152393128583489
TMEM130	1095.98261133663	0.695726462924196	0.0946136201807948	7.35334364750814	1.93309097470233e-13	0.00000000010433095473729
MFAP2	135.81899287066	0.701524764215847	0.194620412777341	3.60457957212555	0.000312658647940508	0.0120937961189707
RNASE10-2	70.7278982974248	0.703883767834362	0.22432172335665	3.13783149175996	0.00170202694703815	0.035765236328694
FBLN7	399.021525039864	0.706085535946999	0.206386134075496	3.42118688888622	0.000623484716566047	0.0194037147982596
MFAP2-2	135.575865612537	0.70723093319597	0.19392390277418	3.6469508043035	0.000265370706879972	0.0110619671288645
PIANP	131.168152060753	0.70730369754475	0.216857080515169	3.26161219114667	0.00110780585451073	0.0278090456183115
ZNF469	383.334267030794	0.709490911630059	0.211163262290561	3.35991641696555	0.000779660563112564	0.0219945783890998
ANXA8L1	6068.06858587352	0.711407521521468	0.234595115260726	3.03249076917403	0.00242544515422935	0.0433305354251654
RIPOR3	90.8804788700981	0.714753199592193	0.2055039121463	3.47805154718103	0.000505072787177129	0.0168158081042463
GDF6	1165.53752665961	0.715052118850571	0.0790753578114347	9.04266687677474	1.52895243864456e-19	1.74207142023119E-016
LOC105373180	73.9833227400054	0.717773077594962	0.221124954214575	3.2460066759288	0.00117036094919712	0.0283722608830777
IL7R	2893.35237730904	0.721824429016791	0.122687484038323	5.88343982008237	4.01826243606469e-09	0.00000114459089307293
GDF7	935.872882338014	0.721877737808197	0.113105934099718	6.38231533609692	1.74430308920258e-10	0.0000000662479852897329
MYH14	94.3093093817775	0.722538233824779	0.228348515414248	3.16419063427682	0.00155514896092135	0.0336440401260929
EBF4	494.393617288137	0.72583420870633	0.192093909423058	3.77853837680917	0.000157751544259577	0.00767245936129001
CCDC146	160.924968061346	0.725992066921529	0.163622604698033	4.43699125962061	9.12249961906269e-06	0.000917124238663513
NDRG1	2289.70206871506	0.728684283128747	0.171601069149725	4.24638544934097	2.17246769005021e-05	0.00186120154335962
CDK18	273.297471745363	0.730825688653584	0.183675748335703	3.97889049194376	6.92376203402789e-05	0.00442365842853203
DIO3OS	194.456243359937	0.733397833739496	0.153671358135085	4.77250831020052	1.81945598715201e-06	0.000243890345362748
TMC4	155.95485786444	0.736231403311884	0.149746000777171	4.91653466196689	8.80896067371387e-07	0.000137910667524578
TTC9	803.771665639572	0.73633901751905	0.194127027382306	3.79307831293853	0.000148791205531689	0.00737091505857347
JAKMIP2	556.913599871702	0.738980718000664	0.178143959165001	4.14822215395025	3.35067177547637e-05	0.0025967045435445
RASD1	165.571871611062	0.740929608947059	0.154050175929196	4.80966415311075	1.51184096014061e-06	0.000212372234599477
IL11	132.734319440861	0.744215103883452	0.171218257012195	4.34658731416968	1.38272023518668e-05	0.00129781814982603
COX6B2	66.6764813410101	0.744529578139398	0.244770895033899	3.04174063683628	0.0023521447156088	0.0428801208643741
SSC4D	74.7524721460358	0.745296349978491	0.242796111905138	3.06963873568817	0.0021431783963118	0.0410022814645138
LOC105373424	73.670484672982	0.748532633928325	0.234046922152522	3.19821609720007	0.00138280615889838	0.0313369850970683
CYP4B1	2524.93111883803	0.754001853867282	0.228481597418677	3.30005506958017	0.000966658579709097	0.0252644331485889
TNFRSF13C	103.96124372269	0.754045104643318	0.209085582878593	3.60639454075205	0.000310480956598649	0.0120371530035571
LOC284344	419.021686399687	0.754666396407177	0.223423659443967	3.37773715767305	0.000730849016849303	0.0211606158572732
ANK3	293.812065666528	0.756197299369593	0.157648160586839	4.79674039046621	1.61268391931542e-06	0.00022197674161906
LOC105372338	190.568738172015	0.756249473303285	0.165422128985485	4.57163426647497	4.83935049454243e-06	0.00055139021829206
LOC105371912	61.3765012720905	0.757108762748477	0.232428001359268	3.25739049650132	0.00112441632402939	0.027892283824011
SLC13A5	313.973092344094	0.757266648056391	0.21133473612152	3.58325688409762	0.000339336593338156	0.012911788854865
IL23A	72.3990617813032	0.764202644590948	0.252439174282273	3.02727437912005	0.00246769854461502	0.0436197162323745
PROM2-2	61.5575569039492	0.773535057135316	0.248745394329968	3.10974624964995	0.00187248129911169	0.0381357685833979
PLCE1-AS1	165.284261612916	0.776517635680938	0.140520975968061	5.52599090869844	3.27631097305891e-08	0.0000075172243356909
EBI3	58.6434675945011	0.779159900044984	0.229773479726243	3.3909914276151	0.000696402793207817	0.020729353970826
PROM2	61.635877013396	0.780282678818981	0.248467247100708	3.14038444875078	0.0016872625423108	0.035491351261797
PGC	122.685015253724	0.78080770558278	0.194257231117763	4.01945246048234	5.83335503483202e-05	0.00391164787866993
LINC02863	68.2212800086445	0.781763374686701	0.23169800289005	3.37406177410031	0.000740677441647583	0.0213650543611115
LOC124904632	206.748031268221	0.783425026946158	0.217561980351006	3.60092800075735	0.00031708338451737	0.0122238028817044
COL6A2	1052.73493474999	0.786310447691818	0.13947503036515	5.63764313679111	1.72393296722372e-08	0.00000411117921218504
GRIA1	141.296688328489	0.789615411532515	0.168273097517472	4.69246375791312	2.69934365547641e-06	0.00033963704926482
EGR2	382.292391827333	0.794352556263325	0.16879945298576	4.70589532260118	2.52754193767434e-06	0.000323983484998519
C1QL1	2211.52653405399	0.795313668876718	0.168654317655575	4.71564369019538	2.40947776810555e-06	0.000312759364215676
PTPRQ	519.231126445955	0.795887743372146	0.146086412544979	5.44806138714027	5.09217847145991e-08	0.0000111101583267203
LOC105373465	179.149774963019	0.796578125642546	0.157996460284874	5.0417466581611	4.61301750094649e-07	0.0000788403132724263
SFRP1	681.762594496963	0.802165124015479	0.240574132165973	3.33437812616554	0.00085490354818668	0.0232822209988395
LINC03117	348.764986020744	0.802586632339674	0.139220848013534	5.76484516357529	8.17328426741122e-09	0.00000214904983385047
TMC4-8	147.180994493474	0.820349844508149	0.153571331499202	5.34181631753586	9.20198726860042e-08	0.0000188723556891726
COLQ	70.6427411778877	0.823698169918707	0.226397337203197	3.63828559158105	0.000274458981813507	0.0111671548544339
SSBP3	1646.80836871596	0.827142096765505	0.110196150906276	7.50608882400078	6.09200897147715e-14	0.0000000000367473564694191
NEURL1	43.3267307506132	0.827942339095768	0.272681772986016	3.03629512904123	0.00239504808084291	0.0430627831530744
CHST2	1484.74506809956	0.831480893060976	0.10381133538006	8.0095385539245	1.15139640050319e-15	0.000000000000874592176959996
TMPRSS3	173.68913711756	0.839845667007568	0.215405401849977	3.89890717593282	9.6627805488781e-05	0.00561399337895017
KCNH1	47.6586159337044	0.839855037939911	0.276608245887464	3.03626175440048	0.00239531322320352	0.0430627831530744
LINC00839	192.968222443087	0.841023787583323	0.141199219472615	5.95629204413863	2.58025071536125e-09	0.000000757793356522102
VCAM1	1568.68596025592	0.842361662669028	0.0985999468669116	8.54322633465545	1.30525395477854e-17	0.0000000000000116388927645883
GPR143	92.3258880812809	0.849742327430052	0.196387919449147	4.32685640651174	1.51252493596897e-05	0.00137868328496834
PLAAT2	212.282379269235	0.851967788765461	0.191724751799849	4.4437026558515	8.84237886041563e-06	0.000893341616001302
TMC4-10	240.340421916063	0.854607001976928	0.133855543429703	6.38454695322905	1.71905633174596e-10	0.0000000662479852897329
TMC4-3	240.340421916063	0.854607001976928	0.133855543429703	6.38454695322905	1.71905633174596e-10	0.0000000662479852897329
TMC4-4	240.340421916063	0.854607001976928	0.133855543429703	6.38454695322905	1.71905633174596e-10	0.0000000662479852897329
TMC4-5	240.340421916063	0.854607001976928	0.133855543429703	6.38454695322905	1.71905633174596e-10	0.0000000662479852897329
TMC4-6	240.340421916063	0.854607001976928	0.133855543429703	6.38454695322905	1.71905633174596e-10	0.0000000662479852897329
TMC4-7	240.340421916063	0.854607001976928	0.133855543429703	6.38454695322905	1.71905633174596e-10	0.0000000662479852897329
TMC4-9	240.340421916063	0.854607001976928	0.133855543429703	6.38454695322905	1.71905633174596e-10	0.0000000662479852897329
ARSL	44.6670719776618	0.859245557386918	0.266941030500139	3.2188590707732	0.00128701721842681	0.0299948137871766
CYP4F35P	186.36068038036	0.866989328962343	0.260210230499599	3.33188025427648	0.000862613643734693	0.0234012476446492
IGF2	347.192333853701	0.870125778846399	0.222170581097953	3.91647613534741	8.98527057790869e-05	0.00531063153551381
LOC112268438	73.5597487792948	0.870205591428287	0.219441835588389	3.96554097852402	7.32296694951675e-05	0.00457259472823848
MASP1	89.8543705668533	0.87061357713684	0.195695379379077	4.44882030377629	8.63432144905661e-06	0.000876640092072782
MASP1-2	89.8543705668533	0.87061357713684	0.195695379379077	4.44882030377629	8.63432144905661e-06	0.000876640092072782
HES2	768.286250541158	0.877790805862191	0.269799837108448	3.25348901344724	0.00113997133391085	0.0280668332379084
KRT17	1113.84441405773	0.893638846669972	0.184934922427483	4.83218007145397	1.35046020689688e-06	0.000192871968465221
L1CAM	94.24875238781	0.903625612640842	0.246784970634368	3.66159094015347	0.000250653854872898	0.0107770647999754
LOC105372631	35.6043398064737	0.904432362580221	0.294191367781541	3.07429945820786	0.00210997523872032	0.0406705659501082
LOC105374843	79.2805887099461	0.904463161554545	0.236644188782481	3.82203833615331	0.000132353107279021	0.00692456601322816
FMO3	553.791489140347	0.905431834789129	0.167106856481442	5.41828057719273	6.01749307377271e-08	0.0000127229655103097
HOXC10	50.5517441899271	0.90606532430633	0.255931667196708	3.54026265772703	0.000399728992687162	0.0145147566247656
RASGRF1	105.207337299646	0.910770938534087	0.203746078312137	4.47012745511006	7.81729982377213e-06	0.000817984704519095
ADM	2810.54162275699	0.915029792108955	0.187309355966257	4.88512593185038	1.03362767950124e-06	0.000153399610159737
ARNT2	1087.73584701829	0.917378422656232	0.20287803381137	4.52182232557115	6.13095123371141e-06	0.000672404699744317
PIEZO2	3159.60221744834	0.924067547676084	0.23847377392173	3.87492315184048	0.000106658353499613	0.00597665620744144
CYP11A1-2	1288.27474333218	0.93256126589497	0.144334679396419	6.46110324833067	1.0394236642477e-10	0.0000000463424781088177
SPON2	48.2148593503217	0.932653460522572	0.281898017823854	3.30847824941198	0.000938044709365253	0.0249201540730207
S1PR5	41.417904585674	0.933143210788504	0.288518086835307	3.23426243749205	0.00121957333395043	0.0290502084854697
CD177	59.5278995205906	0.933200551002464	0.307086944290359	3.0388805787852	0.00237458963682597	0.0429457309185749
DACT1	123.310906798134	0.933732989393006	0.194338655779981	4.80466938317266	1.55007427955148e-06	0.000214800495941359
LRRC46	72.9681222608114	0.950911990706273	0.216387776126561	4.39448109189912	1.11037667364389e-05	0.00107927560188448
RBP1	613.691893344978	0.955824173780384	0.301128184683631	3.17414384437174	0.00150279194843927	0.0330340408044384
DYNC1LI2-DT	32.2899548253462	0.957639186109776	0.311267532018014	3.07657910833551	0.00209390732505001	0.0405567432834081
CYP11A1	1017.43181577856	0.965757436179071	0.158157890154487	6.10628679502318	1.01975700076031e-09	0.000000316881762554443
SOWAHB	51.834326538698	0.970701919615242	0.259826131270383	3.73596725960215	0.000186994999150323	0.00881627686798617
TMC4-2	184.890301720045	0.971194935702063	0.140512703120833	6.91179455046771	4.78560616801109e-12	0.00000000251661530512153
PRR15L	180.481801146395	0.9736028248645	0.26000570953944	3.74454402016435	0.000180721690576569	0.00857967859267327
STARD8	480.468735046444	0.975531753722206	0.127214250890171	7.66841566016389	1.74133801553191e-14	0.0000000000115203552775948
GRHL2	134.948064420734	0.977452021401164	0.197836137391937	4.94071525195984	7.7836510529558e-07	0.000124714765191461
PLD5	151.075038837074	0.983442011515671	0.264357380082808	3.7201231575514	0.000199125652904023	0.00921917321817384
COL1A1	2424.86508381279	0.996361597200446	0.172144892590296	5.78792424339756	7.12615345775545e-09	0.00000192303001664614
CX3CL1	1169.63433270565	1.00433626838554	0.0969734786462805	10.3568138671084	3.8972830890062e-25	9.99117235905351E-022
SFRP5	1909.23269601578	1.00978914437654	0.259103407083703	3.89724379058561	9.72936655276949e-05	0.00563671126075563
CYP26B1	1020.16787789883	1.01058814157555	0.110957828807821	9.10785793516101	8.40244930573134e-20	1.07703645507028E-016
EFHD1	4903.63169301755	1.02045018299113	0.257590889344226	3.96151504266703	7.44756890443187e-05	0.00462855123215131
IGFBP3	2188.54450301537	1.02675157826809	0.103801465155272	9.89149408182456	4.53212654775837e-23	9.29493833679764E-020
PODN	783.414637695591	1.0281984935242	0.130819938154138	7.85964668713369	3.85218468195171e-15	0.00000000000272429157386716
TBX4	30.7219650357872	1.04093823713512	0.33763381637703	3.08303904006084	0.00204898272804001	0.0400978881387143
ABCA8	452.063613280706	1.04651968360828	0.125752124540574	8.32208352289603	8.64303693234623e-17	0.0000000000000709040177781955
KRT19	876.434457792583	1.04746252765039	0.203620000878539	5.14420254950894	2.68659551841756e-07	0.0000486570979260713
LOC124905978	149.292809043313	1.05143397973323	0.188421725684889	5.5802162723614	2.40219705397507e-08	0.00000559848402045166
HMOX1	1241.931976975	1.07188013346555	0.126859018711631	8.44938061441329	2.92852289261597e-17	0.0000000000000250254483352754
CLIC3	738.727519336394	1.08521564033693	0.225802484959312	4.80603940444886	1.53949569345999e-06	0.000214785831137217
PRSS22-2	67.0377267662307	1.09333076417852	0.248611486134162	4.39774839521496	1.0937967123524e-05	0.00106822270350644
NKD1	560.365093973934	1.09613960364678	0.233701979870971	4.69033084038041	2.72763652053156e-06	0.000340706146391757
CYTL1	41.7601080341407	1.09699284330039	0.353062819044267	3.10707552347178	0.0018894812047469	0.0382916667988817
B3GNT7	227.820355066214	1.10122063156999	0.225037835192795	4.8934910461903	9.90628233131646e-07	0.000151617868905201
PDE1A	62.1899668247647	1.10775727934979	0.260110493274168	4.25879504285189	2.05531809872739e-05	0.00177476187914185
NRP2	732.258712880494	1.11374002399328	0.100202484594843	11.11489429126	1.06176305721381e-28	3.62928309006633E-025
WNT10A	47.8799512525568	1.12291821717467	0.26563917325974	4.22723126034084	2.3658447833759e-05	0.00198045349641863
ALPG	49.1181798532878	1.14050464173124	0.336114486498238	3.39320287445337	0.000690804557446621	0.0206225773925368
PRSS22	53.61738043728	1.15123006538874	0.26865812964101	4.28511159117743	1.82647486621899e-05	0.00164294618558269
FAM83E	93.9451445359403	1.15311602698724	0.290813322800269	3.96514167880542	7.33523655756234e-05	0.00457259472823848
PSORS1C1-4	25.5562739896344	1.15522297069074	0.381624956896687	3.0271158890782	0.00246899281254448	0.0436197162323745
AP1M2	75.8512003801337	1.16242184558565	0.26083356943244	4.45656534208774	8.32832240057839e-06	0.000862654364209405
RAPGEF4	315.364420865063	1.17114983843896	0.145504728058931	8.04887823277214	8.355632769142e-16	0.000000000000659098740239743
MSLN	330.990029646927	1.17779700412865	0.189429897892216	6.21758770518266	5.04855985121257e-10	0.00000016700147417503
DEPP1	602.362643569549	1.17950450147331	0.132616270431602	8.8941160661101	5.88861257588036e-19	6.03847776593652E-016
BPIFB1	1474.9545828221	1.18404492542119	0.0883402771590462	13.4032285555258	5.78890364654504e-41	5.93623124434961E-037
H2BW3P	27.0085979623655	1.18712785005913	0.34840278101065	3.40734320953322	0.000655985847154606	0.0201401403282842
CEMIP	632.79337183733	1.20262871290004	0.158906619317069	7.56814736899294	3.78584376510571e-14	0.0000000000235284453874403
IL1R2	31.6558000187003	1.20315651649612	0.314786613643134	3.82213367516354	0.000132301933243617	0.00692456601322816
PLEKHG4B	60.9124016895646	1.20912153290247	0.270051099985417	4.47738051416106	7.55644948084712e-06	0.000798841352591204
ADAMTS8	192.108835752457	1.21251720361202	0.17778786898066	6.82002214528997	9.10264776547162e-12	0.00000000455332202492823
OLFML2B	813.570558728238	1.21567160325459	0.402958273369369	3.01686721329642	0.00255401664123622	0.0440726800349204
IQCA1	51.8078321669261	1.21796009218856	0.255496067555675	4.76704046305195	1.86951774576759e-06	0.00024897363277888
LOC124907756	20.2534125669977	1.22618312747505	0.406095593699395	3.01944455073973	0.00253238643933881	0.0440726800349204
CLIC5	104.590764126953	1.23249849698172	0.209175550126723	5.89217284828485	3.81150176774337e-09	0.00000110098717964294
MBL1P	47.0343275623918	1.23546513133623	0.284882301815662	4.33675634977021	1.44600761144781e-05	0.0013419081494653
RSPO1	37.1385131069594	1.2382788059151	0.341166282963568	3.62954625867096	0.000283919849992806	0.011350889566527
HSD3BP4	200.850138432478	1.24577117453389	0.274813224394255	4.53315584531939	5.81089089646639e-06	0.000647693268454507
FNDC1	41.057647876806	1.24938870283917	0.332650284359577	3.75586242243717	0.000172745575361047	0.00822004409531258
LOC105374234	32.8673406921489	1.26135040977225	0.337392957867588	3.73852026356543	0.000185106575050254	0.00874735195323885
ACKR3	71.8329970575989	1.26576177178285	0.245020721764895	5.16593765076485	2.39236536324131e-07	0.0000450137809492808
KCNB1	1191.39824170268	1.27463337676541	0.0956174566908591	13.3305509357609	1.53757958720385e-40	1.05114065846546E-036
LAD1	32.3899673960297	1.28257193298064	0.359985754863959	3.56284079481238	0.000366863186062918	0.0135244939929585
LOC124903364	18.2022039035336	1.28866374609652	0.40101682131442	3.21349050115315	0.00131132135410401	0.0302641015742231
PSG6	23.3082738850126	1.29434242864719	0.417978805501891	3.09667000242511	0.00195707607107118	0.0391969464273426
CYLD-AS1	24.7473627718267	1.31308956206087	0.428058178649926	3.0675492901509	0.00215821864098968	0.0411497179805037
LINC02709	141.799931914146	1.32138551855291	0.203427146425698	6.49562038189208	8.26919330216416e-11	0.0000000376873078742411
MYO16-AS1	90.1145181228469	1.3220795119088	0.230702563093869	5.73066676927587	1.00036619643604e-08	0.00000250201345398864
PRSS8	84.3847818723659	1.33595625332654	0.295982783756034	4.51362824679598	6.37278834799728e-06	0.000684290660885216
SFTPD	40.4099094156465	1.33669182972467	0.329686328688007	4.05443512032806	5.02555958501808e-05	0.00347034348582949
RAI2	50.3891681799042	1.36206567622974	0.29324360348486	4.64482655390661	3.40362283250681e-06	0.000405842445766756
EGR3	125.779533349883	1.36694026256511	0.218221271894868	6.26401015215263	3.75201031663618e-10	0.000000126147507514576
CLDN3	21.4808284443716	1.37895827864891	0.392265619968678	3.51536869012129	0.00043914386561382	0.0153274458783203
TNNT2	42.1680156082365	1.40098440164533	0.46176402338939	3.03398344323574	0.00241347674995627	0.0432373436562258
NPY4R	51.435463939393	1.40210736877657	0.395833701272245	3.54216269173159	0.00039686062292417	0.0144568641484046
KRT6A	747.993237595645	1.40620801818283	0.287922687166145	4.88397782065498	1.03966774646269e-06	0.000153399610159737
NPY4R2	45.216875150643	1.41863538135607	0.365423360287259	3.88216938359081	0.000103528720798545	0.00586538821783801
PSG1	401.827258037574	1.41902053583228	0.140649976790123	10.0890207607339	6.17827551384583e-24	1.40789169459405E-020
NPY4R2-2	48.6924806177	1.44423343642114	0.38130078318135	3.78764875427556	0.000152079635836514	0.00751566566595437
TBX1	64.8015543018972	1.45057698309488	0.247497436234057	5.86097781523309	4.60149456608633e-09	0.00000129276783638171
HOXC12	21.0118037048011	1.4541080372764	0.435113884527618	3.3419021754616	0.000832063797205992	0.0229365543237872
PSG11-AS1	17.6651095493228	1.47136978333492	0.494188976570214	2.97734237931928	0.00290759107984918	0.0477054283653015
CACNG4	543.253789208726	1.47560233786404	0.10817438850945	13.6409584393919	2.28537075672423e-42	4.68706688496573E-038
OLR1	186.465902829228	1.48292234435276	0.268412429133278	5.52479014903005	3.29879657814706e-08	0.0000075172243356909
CLSTN2	86.9914475443568	1.50491092073803	0.250328846618101	6.0117359268383	1.83547141481917e-09	0.000000553583577154799
LINC00968	42.1671406592655	1.53643794122496	0.326848559344263	4.7007640000232	2.59189926950865e-06	0.000330169329927658
HOXC13	26.4433495026573	1.56879892573776	0.369493078088612	4.24581411336081	2.17801146036524e-05	0.00186120154335962
ALPL	556.452546913726	1.56975696581193	0.263563371210675	5.95589955691212	2.58645155573393e-09	0.000000757793356522102
SRPX2	18.5331261451311	1.58498889573464	0.513548066737364	3.08634964941895	0.00202630392994593	0.0398099665626147
LOC107984782	34.7893010634881	1.58846863674564	0.467787266135684	3.39570730487755	0.000684515159617625	0.0206225773925368
PSG5	338.039726212201	1.60647764625513	0.181907268006071	8.83129994674819	1.03466118100314e-18	1.01046981719969E-015
HSD3B1	378.962826867072	1.62159625531485	0.171124663983724	9.4761106760688	2.6393768103599e-21	4.16392146182086E-018
SLAMF7	281.020911210693	1.62986022456471	0.28377349035646	5.74352531139317	9.27254957378579e-09	0.00000234778665689843
ECEL1P2	99.7742345171927	1.73919555689992	0.199019908556431	8.73880190939177	2.35595555997784e-18	2.19628602634479E-015
KRT16	33.8106429281828	1.77209345177821	0.425672602140984	4.16304324700534	3.14033860155215e-05	0.00245821390760431
ALPP	980.256850934426	1.77538380572732	0.37860107200098	4.68932588157786	2.74106558850455e-06	0.000340706146391757
MGAM-2	109.559632161899	1.77577777970103	0.264265246423719	6.71967957850111	1.82124605267919e-11	0.00000000889331792723752
ALPK2	22.3243869772839	1.8354410529506	0.532825751414277	3.44473037963874	0.00057162927450256	0.0184043089337096
MGAM	118.492976996154	1.83899574467134	0.240317500981927	7.65235880515269	1.97325723041032e-14	0.0000000000126467289182766
ENTREP2	119.536279958532	1.89144320941889	0.20153557222101	9.38515810670225	6.28221167006703e-21	9.2029913672432E-018
ENTREP2-3	198.814305154266	1.99386567987807	0.160902274418079	12.391780582898	2.89542236028623e-35	1.18764434374221E-031
ENTREP2-2	198.907407619131	1.99387063691642	0.160842674119456	12.3964031798899	2.73319113045594e-35	1.18764434374221E-031
PAMR1	19.9528718086883	2.00363663595086	0.428093443199184	4.68037216589323	2.86354618193321e-06	0.000347505731628806
CNN1	141.707885386971	2.09560653664383	0.214566046411133	9.7667201856738	1.56434390044394e-22	2.9166480958368E-019
ACTBP8	25.2114241724864	2.16980376388626	0.469893121835847	4.61765380903843	3.88103004904569e-06	0.000452250257249307

## Sheet: Functional_enrichment
	MSIGDB R-PACKAGE V.1.18.0 + CLUSTERPROFILER R-PACKAGE V.4.18.4
HALLMARK	Description	GeneRatio	BgRatio	RichFactor	FoldEnrichment	zScore	pvalue	p.adjust	qvalue	geneID	Count
	HALLMARK_EPITHELIAL_MESENCHYMAL_TRANSITION	28/273	200/4384	0.14	2.24820512820513	4.65584424224858	3.30123738369732e-05	0.00165061869184866	0.00145949442226618	ABI3BP/CAP2/CDH2/COL1A1/COL5A1/COL6A2/COL7A1/DAB2/ECM1/EFEMP2/FSTL1/FSTL3/GADD45B/GJA1/HTRA1/IGFBP3/ITGAV/LOXL1/MMP14/MYL9/NNMT/PCOLCE/PDGFRB/SDC1/SERPINE1/SFRP1/VCAM1/VCAN	28
	HALLMARK_TNFA_SIGNALING_VIA_NFKB	27/273	200/4384	0.135	2.16791208791209	4.35634868587433	8.77315509913156e-05	0.00219328877478289	0.00193932902191329	ABCA1/ACKR3/BTG2/CCL20/CXCL10/DUSP1/DUSP5/EFNA1/EGR2/EGR3/FOS/FOSB/FOSL2/GADD45B/ICAM1/IER5/IL23A/IL7R/NINJ1/OLR1/REL/SERPINE1/SGK1/SOCS3/TGIF1/TRAF1/ZFP36	27
	HALLMARK_APICAL_JUNCTION	23/273	200/4384	0.115	1.84673992673993	3.15836646037734	0.00278935991933938	0.0348669989917423	0.0308297675295405	ADAM9/BAIAP2/CD276/CDH4/CERCAM/CLDN15/CX3CL1/GRB7/ICAM1/ICAM5/ITGB4/JAM3/JUP/MYL9/NF1/NLGN2/SHROOM2/SIRPA/SPEG/SRC/TRAF1/VCAM1/VCAN	23
	HALLMARK_KRAS_SIGNALING_UP	23/273	200/4384	0.115	1.84673992673993	3.15836646037734	0.00278935991933938	0.0348669989917423	0.0308297675295405	ADAM8/ADGRL4/ALDH1A3/AMMECR1/CCL20/CXCL10/DOCK2/EMP1/EREG/HSD11B1/IGF2/IGFBP3/IL7R/JUP/LAT2/NIN/NRP1/PDCD1LG2/SLPI/STRN/TNNT2/TRAF1/VWA5A	23
	HALLMARK_ANGIOGENESIS	7/273	36/4384	0.194444444444444	3.12250712250712	3.29495099191729	0.00588246133431516	0.0490669631370676	0.043385525300144	FSTL1/ITGAV/NRP1/OLR1/TNFRSF21/VCAN/VTN	7
	HALLMARK_P53_PATHWAY	22/273	200/4384	0.11	1.76644688644689	2.85887090400309	0.00588803557644811	0.0490669631370676	0.043385525300144	APAF1/BAIAP2/BTG2/DGKA/F2R/FOS/HMOX1/IER5/IP6K2/ITGB4/KRT17/NDRG1/NINJ1/NUPR1/PHLDA3/RRAD/SDC1/SERTAD3/SLC7A11/TGFA/TSPYL2/VWA5A	22
CURATED	Description	GeneRatio	BgRatio	RichFactor	FoldEnrichment	zScore	pvalue	p.adjust	qvalue	geneID	Count
	ONDER_CDH1_TARGETS_2_UP	38/969	257/22093	0.147859922178988	3.37117570763714	8.18907940554332	5.04000280760652e-11	2.24380924994642e-07	1.88549157665617e-07	ABCA8/ACKR3/ARHGEF40/CCDC92/CDH2/CHST2/CITED2/COL1A1/COL5A1/COL6A2/CYP1B1/DAB2/DUSP1/FZD2/GADD45B/HMOX1/IGFBP3/IGFBP7/JAM3/LMCD1/LTBP2/MAGED1/MFAP2/MIOS/MLPH/MYBL1/MYL9/NNMT/NRP1/NUPR1/PCOLCE/PPM1H/PPP1R3C/PRAF2/RNFT2/SERPINE1/SHROOM2/VCAN	38
	SCHUETZ_BREAST_CANCER_DUCTAL_INVASIVE_UP	45/969	352/22093	0.127840909090909	2.91474634112018	7.75593477996575	1.27012928026828e-10	2.8273077778772e-07	2.37581024319657e-07	ACKR3/ADGRL4/AEBP1/ANGPTL2/ANKRD6/ARHGEF40/ARL4C/CEMIP/COL1A1/COL5A1/COL6A2/CPVL/CRISPLD2/DAB2/DACT1/EFEMP2/EMP1/F2R/FSTL1/FZD2/HLA-DMB/HMOX1/HTRA1/IGFBP3/IGFBP7/JAM3/LAMA4/LMCD1/LOXL1/MFAP2/MYL9/NNMT/NRP1/NUAK1/OLFML2B/OLR1/PDE10A/PDGFRB/PLXNC1/SEC23A/SGK1/SPON2/SRPX2/TGFB1I1/VCAN	45
	ROZANOV_MMP14_TARGETS_UP	37/969	267/22093	0.138576779026217	3.15952195977938	7.60356926130484	5.92123806116844e-10	7.72583587212868e-07	6.49208414657997e-07	ALPK2/ANGPTL2/BTG2/CACNG6/CCL20/CDCA7/COL5A1/COL6A2/COMMD8/CYTL1/DAPK1/EFEMP2/EMILIN2/HERPUD1/HLA-DMB/HSD11B1/IGFBP7/IL1R2/LAMA4/MAGED4B/MMP14/MYRF/NDRG4/NNMT/NNT/NUPR1/PALM2AKAP2/PCOLCE/PIK3IP1/PLAAT4/PSD4/RBPMS2/SHROOM2/SIRPA/SLAMF7/SRPX2/VANGL2	37
	LIM_MAMMARY_STEM_CELL_UP	53/969	480/22093	0.110416666666667	2.51747721018232	7.1990733049202	6.94145181682721e-10	7.72583587212868e-07	6.49208414657997e-07	ABI3BP/ABTB3/AEBP1/ALDH1L2/ANGPTL2/ARHGAP20/CAVIN2/CDH4/CLIP3/CNN1/COL5A1/COL7A1/COL9A2/EGR2/EGR3/FBLN7/GJA1/GOLIM4/HTRA1/ICAM1/IGFBP3/IGFBP6/ITGA6/ITGB4/JAM3/KCNIP3/KRT16/LCAT/LIMS2/MYL9/NLGN2/NNMT/NRP1/NRP2/NTF3/PALM2AKAP2/PAMR1/PCOLCE/PHLDA3/PODN/PPP1R3C/PRICKLE1/RUSC2/SCARF2/SH3TC1/SLCO3A1/SORBS1/STARD8/TGFB1I1/TMEM201/TSPYL2/VCAN/ZC3H12B	53
	NABA_CORE_MATRISOME	37/969	275/22093	0.134545454545455	3.0676085936767	7.38955920719577	1.36568549405104e-09	1.21600636390305e-06	1.02182026228577e-06	ABI3BP/AEBP1/BMPER/CILP2/COL1A1/COL21A1/COL5A1/COL6A2/COL7A1/COL9A2/COLQ/CRISPLD2/ECM1/EFEMP2/EMILIN2/FBLN7/FGA/FGB/FNDC1/GAS6/IGFBP1/IGFBP3/IGFBP6/IGFBP7/IGFBPL1/LAMA4/LTBP2/MFAP2/PCOLCE/PODN/RSPO1/SPON2/SRPX2/VCAN/VTN/VWA5A/VWDE	37
	WU_CELL_MIGRATION	29/969	183/22093	0.158469945355191	3.6130820461633	7.60236520404367	1.90899288335629e-09	1.34261393673277e-06	1.12820965885191e-06	AGR2/ANXA8/ARL4C/CDA/COL6A2/DAPK1/GATA3/GJA1/GLUL/IGFBP3/IGFBP6/IGFBP7/ITGB4/JUP/KRT17/KRT19/LAD1/LIMCH1/NEDD9/NNMT/OLR1/PALM2AKAP2/SACS/SERPINE1/SIRPA/SLPI/SPINT1/TNFRSF21/VCAN	29
	FOROUTAN_INTEGRATED_TGFB_EMT_UP	23/969	120/22093	0.191666666666667	4.36996044031648	7.9279713916582	2.11102820241001e-09	1.34261393673277e-06	1.12820965885191e-06	ACKR3/ARHGEF40/CDH2/COL1A1/COL5A1/COL7A1/DACT1/FSTL3/GADD45B/HMOX1/HTRA1/IGFBP7/IL11/LMCD1/MFAP2/MYL9/NEDD9/NUAK1/PTPRK/SACS/SERPINE1/TGFB1I1/VCAN	23
	ONDER_CDH1_TARGETS_2_DN	51/969	473/22093	0.107822410147992	2.45832869700679	6.86672213586194	3.30307858889131e-09	1.83816323471801e-06	1.54462385591049e-06	ADAM8/ALDH1A3/ANK3/ANXA8/AP1M2/ARL4C/CCL20/CTSC/CYP1A1/DEPP1/DMD/DSG2/EFNA1/EREG/ERMP1/FAM169A/FERMT1/FOS/GRHL2/ICAM1/IL1R2/ITGA6/ITGB4/JUP/KANK1/KRT16/KRT17/KRT6A/L1CAM/LAD1/LGR4/LPCAT4/MYO18A/MYO1E/NDRG1/PI3/PRSS8/RBM47/SDC1/SEL1L3/SFRP1/SIRPA/SLC7A8/SLPI/SMPDL3B/SPINT1/STEAP1/TFCP2L1/TGFA/TNFRSF21/ZHX2	51
	SENESE_HDAC1_TARGETS_DN	35/969	267/22093	0.131086142322097	2.98873698898049	7.00224388539066	7.55277281666505e-09	3.73610495331031e-06	3.13948006905586e-06	ADGRB2/ARHGEF40/BAIAP2/BCAM/CNN1/CNPY4/COL1A1/COL5A1/CYTL1/DAB2/EFEMP2/F2R/FOS/FSTL1/GALNT16/GLIS2/HCFC1R1/IQCA1/JAKMIP2/L1CAM/LOXL4/MAGED1/MAGED4B/MYBL1/MYL9/MYRF/RASSF4/ROCK2/SAMD1/SDC1/SESN3/SOX12/TNFRSF13C/UTRN/ZNF503	35
	NABA_ECM_GLYCOPROTEINS	29/969	196/22093	0.147959183673469	3.3734388492239	7.1483383336466	9.53943151438244e-09	4.24695491020306e-06	3.56875153706476e-06	ABI3BP/AEBP1/BMPER/CILP2/COLQ/CRISPLD2/ECM1/EFEMP2/EMILIN2/FBLN7/FGA/FGB/FNDC1/GAS6/IGFBP1/IGFBP3/IGFBP6/IGFBP7/IGFBPL1/LAMA4/LTBP2/MFAP2/PCOLCE/RSPO1/SPON2/SRPX2/VTN/VWA5A/VWDE	29
	SENESE_HDAC1_AND_HDAC2_TARGETS_DN	32/969	238/22093	0.134453781512605	3.0655184674489	6.86172773508663	1.78821829162632e-08	7.23740712210942e-06	6.08165340520567e-06	ACKR3/ALPK2/ANXA8/AP1M2/CAP2/CAVIN2/COL1A1/DACT1/DUSP1/EDN2/FSTL1/GALNT16/IGFBP7/KRT17/LAT2/LOXL1/LOXL4/MSLN/MYBL1/MYL9/NUPR1/PCLO/PCOLCE/PKIB/SCARA3/SDC1/SESN3/SMAD6/SYT12/TNNT2/ZNF362/ZNF503	32
	GOZGIT_ESR1_TARGETS_UP	24/969	149/22093	0.161073825503356	3.67244997610489	7.01029264477543	3.3891741069331e-08	1.20586180137206e-05	1.01329570200886e-05	ACSF2/ACSL5/ADAMTSL4/ALPP/ANXA8/ASPH/CEP170/CLSTN3/COL21A1/CRISPLD2/CYP11A1/ECM1/FOS/GDPD5/GRAMD2A/IGFBP3/LIMCH1/MEGF6/PALM/PEG10/PROM2/SERPINE1/VTN/VWDE	24
	REN_ALVEOLAR_RHABDOMYOSARCOMA_DN	44/969	407/22093	0.108108108108108	2.46484255152986	6.38836543746081	3.67850264364393e-08	1.20586180137206e-05	1.01329570200886e-05	ADAM9/AMMECR1/ARL4C/CAT/CEMIP/COL1A1/COL5A1/COL6A2/CST3/DAB2/DUSP1/ECM1/EFEMP2/EMP1/FSTL1/FSTL3/FZD2/GABARAPL1/GAS6/GJA1/HTRA1/IGFBP3/IGFBP6/IGFBP7/IQGAP1/ITGAV/LAMA4/LOXL1/LY6E/MMP14/NNMT/NQO1/NRP1/PCOLCE/PDGFRB/PRAF2/SCARA3/SEC24A/SLC35A2/SRPX2/STEAP1/TGFB1I1/TMEM184B/VCAN	44
	CHARAFE_BREAST_CANCER_LUMINAL_VS_MESENCHYMAL_DN	48/969	465/22093	0.103225806451613	2.35352708146077	6.31795563544347	3.79201824330836e-08	1.20586180137206e-05	1.01329570200886e-05	ALPK2/ARHGEF40/ATM/B3GNT5/BAG2/BCAT1/BMAL2/CAVIN2/CEP170/CHST2/CMTM3/COL5A1/COL6A2/CTSC/CYP26B1/DAB2/DMD/EFEMP2/EMILIN2/ERFE/FOSL2/FSTL1/FZD2/GJA1/GLIS3/GPR161/HTRA1/IGFBP6/IGFBP7/IGFBPL1/IL11/IL7R/ITGAV/LOXL1/LTBP2/MET/MID1/NAV1/NNMT/NRP1/PALM2AKAP2/SACS/SERPINE1/SFRP1/SGK1/SOCS3/TGFB1I1/TLCD3A	48
	CHARAFE_BREAST_CANCER_LUMINAL_VS_MESENCHYMAL_UP	47/969	454/22093	0.10352422907489	2.36033105567755	6.2725664708908	4.81542766207635e-08	1.36173721491872e-05	1.14427910857831e-05	AGR2/ANK3/AP1M2/CACNB3/CACNG4/CLDN3/CLN3/COMMD3/CRIP1/CYP4B1/DENND2D/EFHD1/ENTPD2/FAAH/GATA3/GRB7/GRHL2/HID1/JUP/KRT19/LAD1/MLPH/MUC1/MYH14/MYO5B/PATZ1/PPM1H/PROM2/PRR15L/PRSS8/RBM47/RIPOR3/RTL10/SCAMP2/SERINC2/SIGIRR/SLC7A8/SMPDL3B/SPINT1/SYNGR1/TC2N/TMC4/TMEM229B/TTC9/ULK1/ZHX2/ZNF385A	47
	OISHI_CHOLANGIOMA_STEM_CELL_LIKE_DN	34/969	274/22093	0.124087591240876	2.82917146881803	6.52534691194376	4.89393428542217e-08	1.36173721491872e-05	1.14427910857831e-05	ABI3BP/ACSL5/ADAM8/AEBP1/AGR2/ANGPTL2/ATOSB/CDA/CHPF/CITED2/CLIC3/COL5A1/COL6A2/CYP1B1/CYP4F3/DEPP1/DGKA/ECM1/EFEMP2/EMP1/GRIN2D/HK2/IER5/MFAP2/MMP14/MUC1/MYL9/NDRG1/NRP2/PEG10/SMPDL3B/SULT1E1/TGFB1I1/VCAM1	34
	SENESE_HDAC2_TARGETS_DN	22/969	133/22093	0.165413533834586	3.77139443034832	6.86592916932077	7.7006161189225e-08	2.01665546832018e-05	1.69461236449849e-05	ACKR3/ALPK2/BCAM/CAP2/CAVIN2/COL1A1/DACT1/EDN2/EFEMP2/IGFBP6/IGFBP7/JUP/KRT17/LOXL1/MGAM/MSLN/MYL9/PKIB/SCARA3/SESN3/TNNT2/ZNF362	22
	LIU_PROSTATE_CANCER_DN	49/969	493/22093	0.0993914807302231	2.26610524641158	6.08916466945534	8.92366993027176e-08	2.20712102942055e-05	1.85466215977695e-05	ACKR3/AEBP1/ANGPTL2/ARHGEF40/C2orf68/CHST2/COL5A1/COL7A1/CRISPLD2/CX3CL1/CYP4B1/DENND2B/DMD/EFEMP2/FBXO2/GAS6/GATA3/GJA1/GPR161/IGF2/KLF11/KRT17/KRT19/LAMA4/LCAT/LPCAT4/LYST/MASP1/MELTF/MET/MRAS/MYL9/NNT/PGAP4/PODN/RAVER2/RBP1/SDC1/SGPP2/SLCO3A1/SORBS1/SPEG/STARD4/SYNGR1/TFCP2L1/TGFB1I1/TLE2/VANGL2/ZCCHC14	49
	DAUER_STAT3_TARGETS_UP	13/969	48/22093	0.270833333333333	6.1749441004472	7.6871004542231	9.48369904111911e-08	2.22218042795065e-05	1.86731669762534e-05	ABCA1/ADM/DUSP5/EFNA1/FGA/FGB/ICAM1/IGFBP1/KLF11/PALM2AKAP2/SLC4A7/SOCS3/ZFP36	13
	GAUSSMANN_MLL_AF4_FUSION_TARGETS_F_UP	26/969	184/22093	0.141304347826087	3.22170996545071	6.48151190809971	1.41357368200984e-07	3.08791565685512e-05	2.59480121162886e-05	ADAMTSL4/ADGRG6/BMPER/BTG2/CDA/CNN1/COL6A2/CX3CL1/DAB2/DYSF/ECM1/EMILIN2/FBLN7/GAS6/GSTT1/LMO7/LTBP2/LY6E/MFAP2/NDRG4/NUAK1/PIK3IP1/PRICKLE1/RRAD/SCARA3/TLE2	26
	REACTOME_EXTRACELLULAR_MATRIX_ORGANIZATION	35/969	300/22093	0.116666666666667	2.65997592019264	6.20005057997279	1.4565639890826e-07	3.08791565685512e-05	2.59480121162886e-05	ADAM8/ADAM9/ADAMTS8/CAPN3/COL1A1/COL21A1/COL5A1/COL6A2/COL7A1/COL9A2/COLGALT2/DMD/EFEMP2/EMILIN2/FGA/FGB/HTRA1/ICAM1/ICAM5/ITGA6/ITGAV/ITGB4/JAM3/LAMA4/LOXL1/LOXL4/LTBP2/MFAP2/MMP14/PCOLCE/SDC1/SERPINE1/VCAM1/VCAN/VTN	35
	BOQUEST_STEM_CELL_CULTURED_VS_FRESH_UP	44/969	428/22093	0.102803738317757	2.34390401512302	6.0131510810509	1.57240309759386e-07	3.09609615478375e-05	2.60167535208338e-05	ABI3BP/ACKR3/ACSL5/AEBP1/ANGPTL2/BTG2/CDH2/CEMIP/CES1/CLIC3/CRIP1/CXCL10/CYP1B1/CYP26B1/CYP4B1/DEPP1/DUSP1/FMO3/GADD45B/GGT5/IER5/KLF11/LIMCH1/LMO7/ME1/MET/MYBL1/NQO1/OASL/OLFML2A/PIK3IP1/PPP1R3C/RAI2/REL/RRAD/SEL1L3/SERPINE1/SLC38A1/SLC7A11/SORBS1/SRPX2/TXNRD1/VCAM1/ZFP36	44
	WANG_HCP_PROSTATE_CANCER	19/969	106/22093	0.179245283018868	4.08675545689974	6.82281342610663	1.59951059209403e-07	3.09609615478375e-05	2.60167535208338e-05	CDK10/CITED2/CLIC3/CRIP1/CYP1B1/DUSP1/E2F1/EFEMP2/FOSL2/GADD45B/HTRA1/IGFBP3/MSLN/MUC1/RPS21/SGK1/SOCS6/TFEB/ZNF580	19
	CARRILLOREIXACH_HEPATOBLASTOMA_VS_NORMAL_HYPOMETHYLATED_AND_UP	24/969	162/22093	0.148148148148148	3.37774720024462	6.50556911539927	1.73088984666194e-07	3.2108006655579e-05	2.69806250659497e-05	ADAM9/ARID3A/BAMBI/BCAM/BCAT1/COL1A1/GAS2L3/GREB1/HK2/INPP5D/LAMA4/NKD1/NRP2/NUAK1/OLFML2B/OLR1/PDGFRB/PIEZO2/PLD3/PLXNC1/PRKDC/SLC7A11/UGGT1/VCAN	24
	FOROUTAN_TGFB_EMT_DN	19/969	108/22093	0.175925925925926	4.01107480029049	6.71833280210636	2.17238864970455e-07	3.86858970739386e-05	3.25080810991577e-05	AGR2/ALDH1A3/ANK3/CAVIN2/CITED2/CYP1B1/EMP1/EREG/ERMP1/GRTP1/KRT19/LY6E/MUC1/PEG10/PLAAT4/PLS1/RBM47/SLPI/SMPDL3B	19
	SWEET_KRAS_TARGETS_UP	16/969	83/22093	0.192771084337349	4.39514093525806	6.63709689931596	5.4067183900627e-07	9.25796548944582e-05	7.77954540821167e-05	ACKR3/CDH4/COL1A1/COL5A1/COL7A1/DENND2B/GABARAPL1/GADD45B/IGFBP3/IGFBP7/ITGAV/MYL9/NUAK1/SERPINE1/SGK1/ULK1	16
	LANDIS_ERBB2_BREAST_TUMORS_324_DN	22/969	151/22093	0.145695364238411	3.32182423335315	6.13156073416683	7.48538913874822e-07	0.000123425749798915	0.000103715684207061	ANGPTL2/CAVIN2/CES1/COL1A1/COL5A1/CRIP1/CYP4B1/FSTL1/GAS6/GBE1/GJA1/HTRA1/IGFBP6/KRT19/MCCC1/MYL9/NRP1/PTPRB/RSPO1/SEC23A/SORBS1/ZNF703	22
	DELYS_THYROID_CANCER_UP	43/969	445/22093	0.0966292134831461	2.20312612330562	5.49128012652263	1.16364977479905e-06	0.000182841624244302	0.000153643337722667	ADM/AGR2/ALDH1A3/ANXA2P1/ANXA8/BCAT1/CDH2/CHST2/COL1A1/CTSC/CYP1B1/DMD/DPP4/DUSP5/ECM1/EMILIN2/EREG/FSTL3/GRB7/HMOX1/ICAM1/IGFBP3/IGFBP6/KRT17/KRT19/KRT6A/LY6E/MET/MFAP2/MUC1/NINJ1/NRP2/ODC1/PLD3/PLXNC1/PRAF2/SDC1/SEL1L3/SLPI/SPINT1/TGFA/TNFRSF21/VCAN	43
	MANALO_HYPOXIA_UP	26/969	205/22093	0.126829268292683	2.89168113972161	5.82791421941747	1.19101686951589e-06	0.000182841624244302	0.000153643337722667	ABCA1/ACKR3/ADM/ARL4C/ATXN1/CDH2/COL5A1/CX3CL1/GADD45B/GAS6/GBE1/HTRA1/IGFBP3/KLF11/LIMCH1/NDRG1/NEDD9/NPAS2/NUAK1/PLEKHO1/PPP1R13L/PTPRB/SEC24A/SERPINE1/SMAD6/ZHX2	26
	JOHNSTONE_PARVB_TARGETS_2_UP	21/969	144/22093	0.145833333333333	3.3249699002408	5.99490821116227	1.30769245710509e-06	0.000194061560634395	0.000163071543598298	ALDH1A3/ASXL2/BCL2L1/CITED2/ECM1/EREG/GPR137/GREB1/IGFBP6/LY6E/NCOA7/OASL/PLAAT4/RAB11B/SCAMP4/SEL1L3/SERPINE1/TNIK/TXNRD1/USP11/WBP2	21
	JOHNSTONE_PARVB_TARGETS_3_UP	42/969	433/22093	0.0969976905311778	2.21152732394769	5.45304726221807	1.40141511147301e-06	0.000201261292783156	0.000169121538410019	ABHD14B/ACSL5/AFDN/ARL4C/ARNT2/ASXL2/ATM/CAT/CD276/CITED2/CLIC3/CMTM3/CRISPLD2/CST3/DUSP5/ERLIN2/HINT3/HMOX1/HTRA1/ICAM1/IQGAP1/ITGB4/JUP/KRT19/L1CAM/LGR4/LOXL4/MELTF/MYO18A/NAGLU/NAV1/NFE2L1/PEG10/PLD3/PPFIBP1/RBM47/RETREG3/SYVN1/TANC1/TGIF1/TNIK/ZNF703	42
	FOROUTAN_PRODRANK_TGFB_EMT_UP	24/969	185/22093	0.12972972972973	2.95781106183583	5.72725608671582	2.02754338766197e-06	0.000271875901648723	0.000228459581609581	ABCA1/ACKR3/ARHGEF40/CDH2/COL1A1/COL5A1/COL7A1/DACT1/FSTL3/GADD45B/HMOX1/HTRA1/IGFBP7/IL11/LMCD1/MFAP2/MYL9/NEDD9/NUAK1/PTPRK/SACS/SERPINE1/TGFB1I1/VCAN	24
	BILD_HRAS_ONCOGENIC_SIGNATURE	29/969	251/22093	0.115537848605578	2.63423910138599	5.57696068748928	2.04298757117303e-06	0.000271875901648723	0.000228459581609581	ABCA1/ADAM8/ARHGEF9/B3GNT5/BMAL2/CCL20/CXCL5/CYP1B1/DENND2B/DUSP1/DUSP5/EREG/FERMT1/FOS/GRHL2/HK2/IL11/MFAP2/MID1/MMP14/NDRG1/ODC1/PI3/PNLIPRP3/SDC1/SESN3/TGFA/VANGL2/ZFP36	29
	MISSIAGLIA_REGULATED_BY_METHYLATION_UP	19/969	125/22093	0.152	3.46556862745098	5.92063336550337	2.20033195853591e-06	0.000271875901648723	0.000228459581609581	CAMSAP2/CCL20/COL1A1/DUSP1/DUSP5/H2BC12/IGF2/IGFBP3/IL23A/LY6E/MELTF/PISD/PRSS8/PSG1/SCAMP2/SERPINE1/SLPI/SPINT1/TMEM184B	19
	DELACROIX_RARG_BOUND_MEF	37/969	366/22093	0.101092896174863	2.30489716738004	5.39148343605934	2.24738689914416e-06	0.000271875901648723	0.000228459581609581	ACADM/AEBP1/AHCTF1/ALDH3A1/ARSA/COL1A1/DENND2B/DUSP1/EFNA1/EMP1/EREG/FSTL1/GABARAPL1/GDPD5/GLIS2/LOXL1/MBD6/MED9/MIDN/MSLN/NRP1/NUPR1/OLFML2A/PCOLCE/PIK3R2/PPM1L/PRSS22/PRSS8/RARG/ROCK2/SGK1/SLC25A24/SMAD6/SRC/ST3GAL3/TGIF2/TMEM127	37
	ZWANG_EGF_INTERVAL_DN	28/969	239/22093	0.117154811715481	2.67110552655328	5.56325136263787	2.32110684075725e-06	0.000271875901648723	0.000228459581609581	AGFG2/AP4M1/ARHGEF37/ARRDC2/ARSA/CDC42BPG/CDIP1/CLN3/DAPK1/FBXO2/GRB7/HCFC1R1/IKZF5/KAT6B/KCTD11/LY6E/MARCHF9/NINJ1/PLAAT4/REEP4/RETREG3/SELENOM/SERPINE1/SLPI/TFCP2L1/TRERF1/ZC4H2/ZFP36	28
	JAATINEN_HEMATOPOIETIC_STEM_CELL_UP	34/969	323/22093	0.105263157894737	2.39997827385802	5.42856033364907	2.35448668892136e-06	0.000271875901648723	0.000228459581609581	ACSF2/ADGRG6/ANKRD6/ASPH/B4GALT6/BCAT1/CDCA7/CEP170/COL5A1/CRACD/CYTL1/DAPK1/DSG2/EMP1/ERLIN2/ERMP1/F2R/FAM171B/GOLIM4/IGFBP7/IPO11/JUP/LIMCH1/MEGF6/MYO18A/PDE1A/PPM1H/QSER1/RAVER2/SOCS6/TANC1/TNFRSF21/VWDE/WDR17	34
	LEI_MYB_TARGETS	34/969	323/22093	0.105263157894737	2.39997827385802	5.42856033364907	2.35448668892136e-06	0.000271875901648723	0.000228459581609581	ADGRG6/AGR2/ANXA2P1/BAIAP2/CDK2AP2/CLDN3/CYP1B1/DAB2/DPM2/GATA3/GJA1/HMOX1/HSPE1/IGFBP7/JUP/KRT16/KRT17/KRT19/KRT6A/LY6E/MBOAT7/ME1/MUC1/MYL9/NINJ1/NNMT/NUPR1/PALM2AKAP2/PI3/PPM1E/RRAD/SERPINE1/SFRP1/TXNRD1	34
	FOROUTAN_PRODRANK_TGFB_EMT_DN	15/969	82/22093	0.182926829268293	4.17069395152156	6.16073729153213	2.43681776032571e-06	0.000271875901648723	0.000228459581609581	AGR2/ANK3/CAVIN2/CITED2/CYP1B1/EREG/ERMP1/KRT19/LY6E/MUC1/PEG10/PLAAT4/PLS1/RBM47/SMPDL3B	15
	KINSEY_TARGETS_OF_EWSR1_FLII_FUSION_DN	35/969	338/22093	0.103550295857988	2.36092537295205	5.40013284590555	2.44273047303435e-06	0.000271875901648723	0.000228459581609581	ADM/ANGPTL2/ANKRD6/ATOSB/BAIAP2/CHPF/CLIP3/COL1A1/COL5A1/COL7A1/CST3/CYP26B1/DAB2/DR1/EFNA1/FSTL1/G6PC3/GJA3/IGFBP7/IGFBPL1/JAKMIP2/LAMA4/LIMCH1/LMO7/LZTS3/MAGED1/MAGED4B/METRNL/NUAK1/PIK3R2/SGSH/SLC35C2/SLC40A1/SMAD6/TSPYL2	35
	GARGALOVIC_RESPONSE_TO_OXIDIZED_PHOSPHOLIPIDS_TURQUOISE_UP	15/969	83/22093	0.180722891566265	4.12044462680443	6.10009827338041	2.8550852429697e-06	0.000309908096045569	0.000260418350911702	AGO2/ARRDC3/CLDN15/DUSP1/EMP1/FGFR1OP2/FOSL2/GABARAPL1/HS6ST1/PALM2AKAP2/SGK1/SLC4A7/SLC7A11/SMG1/ZFP36	15
	HELLER_HDAC_TARGETS_SILENCED_BY_METHYLATION_UP	43/969	461/22093	0.0932754880694143	2.12666187607592	5.23584824923215	2.92366128344877e-06	0.000309908096045569	0.000260418350911702	ACADSB/ACSL3/ALDH1A3/ALPG/ALPP/ANKRD6/BAIAP2/BLTP1/CDK18/COL6A2/CRISPLD2/CYP1A1/CYP1B1/CYP26B1/DUSP1/EGR2/FOS/GATA3/GLUL/IGFBP3/ITGA6/JUP/L1CAM/MET/MLF1/MYBL1/NEDD9/NFYA/ODC1/OGDHL/PCLO/PEG10/PLPPR2/PLS1/PPM1E/RAI2/RNFT2/RRAD/SMPD3/SORBS1/TMEM127/ZCCHC14/ZER1	43
	ONDER_CDH1_SIGNALING_VIA_CTNNB1	15/969	84/22093	0.178571428571429	4.07139171458057	6.04040450221163	3.3364108127093e-06	0.000339961980674741	0.000285672880152747	EFNA1/ERMP1/ICAM1/IGFBP3/IGFBP7/LMCD1/LTBP2/MFAP2/MIOS/MLPH/MYL9/NDRG1/NUPR1/SERPINE1/VCAN	15
	SENESE_HDAC3_TARGETS_UP	45/969	495/22093	0.0909090909090909	2.07270850924102	5.16974215808222	3.42092090372058e-06	0.000339961980674741	0.000285672880152747	AGO2/AHCTF1/ARL4C/ASPH/BCL2L1/BMAL2/BTG2/CCL20/CDK17/CEP170/CXCL10/CXCL5/DEPP1/EFNA1/EMP1/HTRA1/IL7R/IQGAP1/ITGA6/KDM1B/LTBP2/MET/MMP14/NCEH1/NDRG4/NF1/NFYA/NNMT/NPAS2/OASL/PI3/PIK3IP1/PPFIBP1/PTPRB/RANBP2/SFRP1/SKIC3/SLC7A11/SMG1/STRN/TAOK1/TASOR2/TNIK/TRAF1/ZNF451	45
	FOROUTAN_INTEGRATED_TGFB_EMT_DN	14/969	74/22093	0.189189189189189	4.31347446517725	6.11493744527771	3.46970213903245e-06	0.000339961980674741	0.000285672880152747	AGR2/ALDH1A3/ANK3/CAVIN2/EMP1/EREG/ERMP1/GRTP1/KRT19/LY6E/PLAAT4/PLS1/RBM47/SLPI	14
	HAN_SATB1_TARGETS_DN	38/969	388/22093	0.0979381443298969	2.23296947645037	5.2478283260682	3.51263502044881e-06	0.000339961980674741	0.000285672880152747	ACSF2/ADGRG6/AGR2/ANKRD6/C1QL1/CDH2/COL6A2/CYP1B1/DUSP1/DYSF/EFHD1/EMP1/FBXO2/HCFC1R1/IGFBP7/IL11/IL7R/ITGA6/ITGB4/JUP/KLRC2/LIMCH1/LMCD1/LRRC23/MYO18A/NEDD9/NPAS2/NRP1/PDE10A/PI3/PLD3/QSER1/RARG/SERPINE1/SHROOM2/SMAD6/TRERF1/VWA8	38
	FOROUTAN_TGFB_EMT_UP	24/969	192/22093	0.125	2.8499742002064	5.51411272210139	3.92012953725913e-06	0.000371328014891014	0.000312030019606247	ABCA1/ACKR3/ARHGEF40/CDH2/COL1A1/COL5A1/COL7A1/DACT1/FSTL3/GADD45B/HMOX1/HTRA1/IGFBP7/IL11/LMCD1/MFAP2/MYL9/NEDD9/NUAK1/PTPRK/SACS/SERPINE1/TGFB1I1/VCAN	24
	KIM_GLIS2_TARGETS_UP	15/969	86/22093	0.174418604651163	3.97670818633451	5.92374550443531	4.52179920249858e-06	0.000419396876031743	0.000352422683457893	ADAM8/CMTM3/COL1A1/CX3CL1/CXCL10/EFEMP2/HLA-DMB/ICAM1/LAD1/LTBP2/MFAP2/MMP14/SERPINE1/SOCS3/VCAM1	15
	RICKMAN_METASTASIS_DN	29/969	263/22093	0.110266159695817	2.51404568231135	5.29031231921513	5.19009829247073e-06	0.000471557502001626	0.000396253691330633	ADAMTSL4/ANXA8/BAIAP2/BCL2L1/CD177/COX6B2/FOSL2/ITGB4/JUP/KRT17/KRT6A/LAD1/LOC154761/LRRC8A/MUC1/MYO1E/NAA80/NAV1/NDRG1/PHLDA3/PROM2/PSD4/RASSF5/S1PR5/SCAMP2/SDC1/TBC1D2/TFEB/ZDHHC12	29
	AMIT_SERUM_RESPONSE_240_MCF10A	12/969	57/22093	0.210526315789474	4.79995654771604	6.15234955928383	5.39697739413666e-06	0.000480546867173928	0.000403807529658141	ALDH1A3/BCL2L1/EMP1/HERPUD1/KRT6A/PHLDA3/PRSS8/SERPINE1/TGFA/TGFB1I1/TGM1/TNFRSF21	12
	PLASARI_TGFB1_TARGETS_10HR_UP	24/969	196/22093	0.122448979591837	2.79181146142668	5.39658924036401	5.62080386356868e-06	0.000484225244303269	0.000406898500556537	ABTB3/ALDH1A3/CCL20/CNN1/CRISPLD2/CX3CL1/DUSP5/EGR2/EREG/FSTL3/GADD45B/GJA3/HK2/IL11/IP6K1/KCTD11/NUAK1/OLR1/PPP1R13L/SERPINE1/SLC41A2/TNNT2/TTC9/ZNF469	24
	HELLEBREKERS_SILENCED_DURING_TUMOR_ANGIOGENESIS	14/969	77/22093	0.181818181818182	4.14541701848203	5.92169060772727	5.65582046356019e-06	0.000484225244303269	0.000406898500556537	ABI3BP/ACSF2/ADM/CDH2/CLIP3/CNN1/DMD/ICAM1/IGFBP3/IGFBP7/NDRG4/NUAK1/TGFA/VCAN	14
	MILI_PSEUDOPODIA_CHEMOTAXIS_DN	40/969	427/22093	0.0936768149882904	2.13581204699309	5.07600878692738	5.80722089494947e-06	0.000487806555175755	0.000409907905871905	ABCA7/ACKR3/ADAMTSL4/AGFG2/ANGPTL2/BAIAP2/CDIP1/CHPF/COL5A1/DUSP1/ECM1/EPHB4/FOS/FOSB/FZD2/GAS5/GPAA1/HLA-DMB/LY6E/MMP14/MSLN/NAGLU/NCEH1/NRP1/NRP2/P2RX4/PDGFRB/PIK3IP1/PLD3/RARA/RUSC2/SCAMP2/SERPINE1/SLC35A2/SLC35F6/SLC4A7/SOCS3/SYVN1/TGIF1/ZFP36	40
	JINESH_BLEBBISHIELD_TO_IMMUNE_CELL_FUSION_PBSHMS_UP	37/969	382/22093	0.0968586387434555	2.20835697188768	5.10244516763319	6.06688811231158e-06	0.000500181219926133	0.000420306439593672	ACKR3/ADAM9/ADGRG6/ADM/ALDH1A3/ALDH3A1/ASPH/BCL2L1/CDH2/CITED2/CLIC3/DSG2/F2R/GADD45B/HK2/HMOX1/HOXC13/INPP5D/ITGAV/JUP/KRT16/KRT17/LIMCH1/MBOAT7/NIN/NUAK1/OLR1/PDPK1/PISD/RP2/RTL10/SLC12A2/SPINT1/TANC1/TGFA/TXNDC11/VPS13A	37
	GRAESSMANN_APOPTOSIS_BY_SERUM_DEPRIVATION_DN	27/969	238/22093	0.11344537815126	2.58653120691001	5.27051457374791	6.41646274077759e-06	0.000519383493126216	0.000436442269487532	ABHD18/ABTB1/ANGPTL2/BAG2/CLDN3/CNN1/CRY2/DUSP1/EDN2/EFHD1/GBE1/HID1/HMOX1/MASP1/MICAL1/MYBL1/NAA80/NDRG1/NDRG4/NIN/PCOLCE/PIGQ/PPP1R3C/SERPINE1/TXNDC11/VCAM1/ZNF385A	27
	BLANCO_MELO_COVID19_SARS_COV_2_LOW_MOI_INFECTION_A594_ACE2_EXPRESSING_CELLS_UP	22/969	174/22093	0.126436781609195	2.8827325243467	5.34003627666212	8.13612488116251e-06	0.000646821928052419	0.000543529846384428	ARRDC3/CCL20/CEMIP/EFNA1/EGR2/EGR3/EREG/FGA/FGB/FOS/FOSB/ICAM1/ICAM5/IER5/IGFBP1/IL23A/PPM1E/RASD1/REL/SAA2/SOCS3/ZFP36	22
	PID_P53_DOWNSTREAM_PATHWAY	19/969	137/22093	0.138686131386861	3.16201517103192	5.43667955689799	8.73265518478951e-06	0.000674705407229358	0.000566960565870605	APAF1/APC/ARID3A/BCL2L1/BTG2/CX3CL1/DUSP1/DUSP5/E2F1/EDN2/IGFBP3/MET/NDRG1/NFYA/SERPINE1/TGFA/TP73/VCAN/ZNF385A	19
	PETROVA_ENDOTHELIUM_LYMPHATIC_VS_BLOOD_DN	21/969	162/22093	0.12962962962963	2.95552880021404	5.35037020152414	8.78996262787573e-06	0.000674705407229358	0.000566960565870605	ADGRG6/ARL4C/BTG2/CAP2/CDH2/CTSC/HMOX1/ICAM1/ITGAV/LTBP2/MBOAT7/MMP14/MT3/NNMT/NUAK1/SERPINE1/SGSH/SRPX2/TNFRSF21/TXNRD2/VCAN	21
	DORN_ADENOVIRUS_INFECTION_24HR_DN	10/969	42/22093	0.238095238095238	5.42852228610742	6.15262805592183	1.02838493924966e-05	0.000775994872803301	0.000652074946314591	COL7A1/EFNA1/EGR3/FUBP3/H2BC12/KLRC2/KRT19/MFAP2/SGK1/TXNRD1	10
	ISSAEVA_MLL2_TARGETS	12/969	61/22093	0.19672131147541	4.48520529868548	5.83791339639855	1.13108899696476e-05	0.000839268035747851	0.000705243911440834	ANXA8L1/COL5A1/CRIP1/FSTL1/IGFBP6/KRT17/L1CAM/LOXL1/NEDD9/SLCO3A1/SMAD6/VTN	12
	ZWANG_CLASS_3_TRANSIENTLY_INDUCED_BY_EGF	26/969	232/22093	0.112068965517241	2.55514928294367	5.10002601206826	1.17750419383474e-05	0.000859385028024959	0.00072214838738372	ADM/ANO6/ATXN1/B3GNT5/CAVIN2/CCL20/COBL/DPP4/DUSP1/DUSP5/EMP1/FOS/FOSB/FOSL2/LMO7/METRNL/NCEH1/NCOA7/NDRG1/OLR1/PPFIBP1/SERPINE1/SOCS3/SYT12/TGIF1/TXNRD1	26
	CHARAFE_BREAST_CANCER_LUMINAL_VS_BASAL_DN	41/969	456/22093	0.0899122807017544	2.04998144225373	4.85240284234525	1.20071345762673e-05	0.000862189727960358	0.000724505200068831	ADM/ALDH1A3/ANXA8/B3GNT5/BMAL2/BTN3A2/CTSC/CYB5R3/DEPP1/DGKA/DMD/DSG2/EMP1/EREG/FERMT1/FSTL1/HTRA1/ICAM1/IGFBP6/IGFBP7/IL7R/ITGA6/KRT16/KRT17/KRT6A/MET/MMP14/MYO1E/NNMT/NRP1/PALM2AKAP2/PI3/PNLIPRP3/SEL1L3/SFRP1/SGK1/SH3D19/SIRPA/SLPI/SRPX2/TGFA	41
	CHIARADONNA_NEOPLASTIC_TRANSFORMATION_KRAS_DN	19/969	141/22093	0.134751773049645	3.07231261298846	5.28711925082818	1.32993463541024e-05	0.000939820475689902	0.000789738963115788	ADM/ANXA8L1/CITED2/COL1A1/COL5A1/DUSP1/FOS/FSTL1/FZD2/JUP/MSLN/NDRG4/NUPR1/PCOLCE/SH3D19/SLCO3A1/SLPI/SMAD6/SOCS3	19
	CLASPER_LYMPHATIC_VESSELS_DURING_METASTASIS_DN	9/969	35/22093	0.257142857142857	5.86280406899602	6.16636252736544	1.45749466614196e-05	0.001013869727135	0.000851963165044164	CDH2/COL5A1/COL6A2/EMILIN2/LOXL1/LTBP2/PCOLCE/SDC1/VCAN	9
	WANG_SMARCE1_TARGETS_UP	30/969	294/22093	0.102040816326531	2.3265095511889	4.90407481775106	1.66926225026439e-05	0.00114331623664263	0.000960738143714923	ABCA1/ABTB3/ALDH1L2/ATXN1/BCAM/BCAT1/COL1A1/COL5A1/DAB2/DACT1/DENND2B/DSG2/F2R/FNDC1/GAS5/GATA3/IGFBP6/LINC00968/LMCD1/ME1/MYL9/NUPR1/PLD3/PLEKHG4B/SEL1L3/SOCS3/STEAP1/STRBP/VCAN/ZNF703	30
	REACTOME_INTEGRIN_CELL_SURFACE_INTERACTIONS	14/969	85/22093	0.164705882352941	3.7552601226249	5.4509614066571	1.84726390149332e-05	0.00121535037933219	0.00102126903299442	COL1A1/COL5A1/COL6A2/COL7A1/COL9A2/FGA/FGB/ICAM1/ICAM5/ITGA6/ITGAV/JAM3/VCAM1/VTN	14
	CHIANG_LIVER_CANCER_SUBCLASS_CTNNB1_DN	21/969	170/22093	0.123529411764706	2.81644509196868	5.09199618462494	1.85633031883623e-05	0.00121535037933219	0.00102126903299442	AEBP1/CCL20/CDA/CMTM3/COL1A1/COL5A1/CXCL16/DUSP5/EGR2/GLIS3/IL7R/LOXL1/MYL9/MYO1E/SEL1L3/SELENOM/SERPINE1/SLC12A2/SLPI/SOCS3/VCAN	21
	JINESH_BLEBBISHIELD_TRANSFORMED_STEM_CELL_SPHERES_UP	21/969	170/22093	0.123529411764706	2.81644509196868	5.09199618462494	1.85633031883623e-05	0.00121535037933219	0.00102126903299442	ABHD3/ALDH1A3/ALDH3A1/ANXA8/CEMIP/CYP1B1/EMP1/HMOX1/IGFBP3/IL7R/MLPH/NDRG4/NQO1/ODC1/OLR1/SERPINE1/SLC40A1/SLC7A11/TGIF1/TNFRSF21/TXNRD1	21
	PEDERSEN_TARGETS_OF_611CTF_ISOFORM_OF_ERBB2	13/969	75/22093	0.173333333333333	3.95196422428621	5.48458932758401	2.07776854013462e-05	0.00134061239719991	0.00112652774853371	ADAM9/B3GNT5/FSTL3/HK2/IL11/IL1R2/LGR4/LMO7/LYST/MET/SLC4A7/STEAP1/TGFA	13
	LINDGREN_BLADDER_CANCER_CLUSTER_2B	36/969	389/22093	0.0925449871465296	2.11000660580834	4.73066070020438	2.18139167029425e-05	0.00138736510230714	0.00116581443552267	ABI3BP/AEBP1/ANGPTL2/ARL4C/COL6A2/CRIP1/CRISPLD2/DAB2/DOCK2/DUSP5/EBI3/EFHD1/GADD45B/ICAM1/IGFBP7/IL7R/JAM3/LAMA4/LAT2/LMCD1/MYL9/NNMT/NRP2/NUAK1/PALM2AKAP2/PCOLCE/PDE1A/PDGFRB/PRICKLE1/RBP1/RBPMS2/SIRPA/SOCS3/STARD4/TRAF1/VCAM1	36
	ELVIDGE_HYPOXIA_UP	21/969	172/22093	0.122093023255814	2.78369573043416	5.0297470151194	2.21907394229776e-05	0.0013914531255084	0.00116924963542272	ADM/ASPH/ATXN1/CEMIP/CITED2/CYP1B1/DUSP1/FOS/GADD45B/GBE1/GJA1/HCFC1R1/HK2/IGFBP3/LIMCH1/LOXL1/MET/NDRG1/OLFML2A/SERPINE1/ZMYND8	21
	MCBRYAN_PUBERTAL_BREAST_4_5WK_UP	28/969	270/22093	0.103703703703704	2.36442304017123	4.83131135502973	2.35336480733061e-05	0.0014551639058661	0.00122278633410132	CLDN3/CNN1/COL7A1/CRACR2B/EGR2/F2R/FBLN7/FOS/GAS6/GATA3/GRHL2/HTRA1/IGFBP6/KRT19/LAD1/PROM2/PTPRK/RBP1/SDC1/SESN3/SFRP1/SLPI/SPINT1/SPON2/TASOR2/TGIF1/VCAN/WDR43	28
	KHETCHOUMIAN_TRIM24_TARGETS_UP	10/969	46/22093	0.217391304347826	4.95647686992417	5.75312913479567	2.4294931200604e-05	0.00148165799596012	0.00124504953838423	BTG2/COL1A1/EMP1/FOS/ICAM1/IGF2/ITGAV/RBP1/SERPINE1/VCAM1	10
	MCBRYAN_PUBERTAL_BREAST_3_4WK_UP	24/969	214/22093	0.11214953271028	2.55698619831602	4.90195411579819	2.49079493416888e-05	0.0014985160874216	0.00125921553286433	ACSF2/ADM/CARHSP1/CLDN3/CNN1/CYB5R3/EGR2/GABARAPL1/GATA3/GJA1/HSD11B1/KCNB1/KRT19/MLPH/MMP14/PROM2/SDC1/SFRP1/SLC12A2/SLC25A24/SOCS6/SRPX2/TFCP2L1/TGIF1	24
	PASINI_SUZ12_TARGETS_DN	31/969	316/22093	0.0981012658227848	2.23668861282021	4.74237840168703	2.63256216394068e-05	0.00151196375536717	0.00127051572009621	ARL4C/BTG2/CD276/CDH2/CITED2/CMTM3/CNN1/COL1A1/COL5A1/CYP1B1/DUSP1/FOSL2/FZD2/IER5/IGFBP3/ITGAV/KRT19/METRNL/MMP14/NUAK1/PHC2/PRICKLE1/RBP1/SDC1/SETD7/SLC25A24/SOCS6/STEAP1/TGFB1I1/VCAN/ZMYND8	31
	PETROVA_PROX1_TARGETS_DN	11/969	56/22093	0.196428571428571	4.47853088603863	5.58219454356367	2.65325852065784e-05	0.00151196375536717	0.00127051572009621	ADGRG6/CAP2/CDH2/LTBP2/MMP14/NNMT/NRP1/NUAK1/SERPINE1/TNFRSF21/VCAN	11
	WINTER_HYPOXIA_METAGENE	26/969	243/22093	0.106995884773663	2.43948408906556	4.83254171316828	2.65931165434372e-05	0.00151196375536717	0.00127051572009621	ADM/ALDH1A3/ARSL/BCL2L1/CITED2/COL5A1/DR1/EDN2/EFNA1/FOS/GBE1/HERPUD1/HK2/HMOX1/ICAM1/IGF2/IGFBP1/IGFBP3/KRT19/MET/MUC1/NDRG1/ODC1/SERPINE1/SIRPA/TGFA	26
	HOLLERN_EMT_BREAST_TUMOR_DN	17/969	123/22093	0.138211382113821	3.15119098559407	5.12398468469703	2.67815372739209e-05	0.00151196375536717	0.00127051572009621	AP1M2/CCDC120/CLDN3/CLIC3/DENND2D/DSG2/GRB7/GRHL2/JUP/MYH14/MYO5B/PLEKHG6/PRSS8/RNF43/SPINT1/TMC4/TMEM54	17
	MA_RAT_AGING_DN	20/969	161/22093	0.124223602484472	2.83227249709953	4.99752768387492	2.68295455242602e-05	0.00151196375536717	0.00127051572009621	CITED2/CNN1/COL1A1/COL6A2/CRIP1/CST3/DUSP1/FOS/FSTL1/GAS6/HTRA1/IGFBP3/IGFBP6/IGFBP7/MFAP2/MYL9/PCOLCE/RPS21/RPS29/ZFP36	20
	DORN_ADENOVIRUS_INFECTION_32HR_DN	9/969	38/22093	0.236842105263158	5.39995111618054	5.81403236606431	2.98922642662793e-05	0.00166350450641844	0.00139785667371522	COL7A1/EFNA1/EGR3/FUBP3/KLRC2/KRT19/MFAP2/SGK1/TXNRD1	9
	JECHLINGER_EPITHELIAL_TO_MESENCHYMAL_TRANSITION_UP	12/969	67/22093	0.17910447761194	4.08354512268379	5.41391232432961	3.05727832560922e-05	0.00168037075377929	0.00141202952166539	ACKR3/CD68/CDH2/COL6A2/CYP1B1/DAB2/HTRA1/IL11/PCOLCE/PDGFRB/SDC1/SLPI	12
	FOSTER_TOLERANT_MACROPHAGE_DN	37/969	412/22093	0.0898058252427184	2.04755427975994	4.59702446656715	3.23658602522466e-05	0.00175722938832929	0.00147661447158516	ADGRG6/APAF1/BLTP1/CACNB3/CITED2/CTSC/DENND6B/DGKA/DUSP5/F2R/FOS/GJA1/ITGAV/NCOA7/ODC1/OLR1/PHC2/PPFIBP1/RANBP2/RBL1/REL/SERPINE1/SERTAD3/SLC4A7/SLCO3A1/SOCS3/SRC/TANC1/TASOR2/TMEM219/TMEM229B/TRAF1/VCAM1/VCAN/VCPIP1/WDR43/ZFP36	37
	MEBARKI_HCC_PROGENITOR_WNT_UP_CTNNB1_DEPENDENT	14/969	90/22093	0.155555555555556	3.54663456025685	5.1848746380045	3.5862467157214e-05	0.00192361088896285	0.001616426230523	ARID3A/ARL4C/CLIC3/CLSTN2/COL1A1/CRISPLD2/DACT1/ITGB4/KANK1/MAGED4B/PAMR1/RNF43/SERPINE1/SRPX2	14
	ELVIDGE_HIF1A_TARGETS_DN	14/969	92/22093	0.152173913043478	3.46953380894692	5.08368936856096	4.60902978771845e-05	0.00244278578749078	0.00205269321623451	ADM/ATXN1/CITED2/CYP1A1/FOS/GBE1/GJA1/HCFC1R1/HK2/IGFBP3/LOXL1/MAGED4B/NDRG1/OLFML2A	14
	MANNE_COVID19_COMBINED_COHORT_VS_HEALTHY_DONOR_PLATELETS_DN	24/969	224/22093	0.107142857142857	2.44283502874834	4.64855047218312	5.23594830825371e-05	0.00274240492568771	0.00230446567028281	ACADM/BANK1/CAVIN2/CEMIP/CIITA/CLIC5/CPVL/CXCL5/CYCS/DMD/ENTREP2/HLA-DMB/IGF2/IL7R/NEURL1/PDCD1LG2/PPM1E/SETD7/STEAP1B/STRBP/TNFRSF21/UTRN/VWA8/ZC3H12B	24
	CONCANNON_APOPTOSIS_BY_EPOXOMICIN_UP	25/969	239/22093	0.104602510460251	2.38491564870828	4.61050110085267	5.48452939433731e-05	0.00283920056553369	0.0023858038515881	ABHD3/CAP2/CYP4F3/DUSP1/FOS/GABARAPL1/GDF7/HMOX1/IL11/INPP5D/MBOAT7/ME1/NQO1/PLD3/RRAD/SEL1L3/SERPINE1/SLC7A11/SLCO3A1/SMG1/SPATA2/SUSD5/TMF1/TSPYL2/ZFP36	25
	PICCALUGA_ANGIOIMMUNOBLASTIC_LYMPHOMA_UP	23/969	211/22093	0.109004739336493	2.48528555847383	4.6430034416773	5.69913762367866e-05	0.00286084525194906	0.00240399206162268	ABI3BP/ADGRL4/COL1A1/CTSC/CXCL10/CYP1B1/CYP26B1/DAB2/DEPP1/FSTL1/GJA1/IGFBP7/LAMA4/LOXL1/MYL9/NNMT/PCOLCE/RASSF4/RPE/SLC40A1/TANC1/VCAM1/WDFY3	23
	LEONARD_HYPOXIA	9/969	41/22093	0.219512195121951	5.00483274182587	5.49722668154383	5.70807420831744e-05	0.00286084525194906	0.00240399206162268	DEPP1/DUSP1/EFNA1/FOSL2/MUC1/PHC2/PPP1R3C/SERPINE1/TGFA	9
	AMIT_EGF_RESPONSE_40_MCF10A	6/969	17/22093	0.352941176470588	8.04698597705336	6.22528160274664	5.71912011283617e-05	0.00286084525194906	0.00240399206162268	ADM/DUSP5/EGR3/FOS/HSDL2/ZFP36	6
	LEE_LIVER_CANCER_MYC_TGFA_UP	11/969	61/22093	0.180327868852459	4.11143819046169	5.2118326289167	6.0989432657366e-05	0.00301694393545104	0.00253516308379273	BTG2/CNN1/ICAM1/IGF2/IGFBP1/IGFBP6/LY6E/MT3/NDRG1/NEDD9/SLPI	11
	AMBROSINI_FLAVOPIRIDOL_TREATMENT_TP53	15/969	107/22093	0.14018691588785	3.19623274789503	4.87740103858583	6.643465502879e-05	0.00325018773833157	0.00273115979146697	CAP2/CCDC92/CDK2AP2/CYP4F3/DGKA/IL11/MICAL1/OLFML2A/PALM/PEG10/RNFT2/SCAMP5/STARD3/TFCP2L1/VAMP2	15
	FRIDMAN_IMMORTALIZATION_DN	8/969	33/22093	0.242424242424242	5.52722269130938	5.5741339384915	6.93929499774576e-05	0.00335801536195262	0.00282176824050211	ALDH1A3/CYP1B1/HTRA1/IGFBP3/IGFBP6/IGFBP7/SERPINE1/TGFB1I1	8
	DIRMEIER_LMP1_RESPONSE_EARLY	11/969	62/22093	0.17741935483871	4.04512467126069	5.14250998715752	7.12385014758143e-05	0.00337981660952575	0.00284008801017982	ACKR3/BTG2/DUSP5/EGR2/EGR3/GADD45B/HERPUD1/ICAM1/JUP/TRAF1/ZFP36	11
	QI_HYPOXIA	17/969	133/22093	0.12781954887218	2.91425933254188	4.74243898487302	7.35293250033603e-05	0.00337981660952575	0.00284008801017982	ADM/ARRDC3/DUSP1/DYRK1B/EFNA1/GBE1/HK2/HMOX1/IGFBP3/KCNB1/KRT19/NAA80/NDRG1/PDXP/PPP1R3C/SLC41A2/TRERF1	17
	BROCKE_APOPTOSIS_REVERSED_BY_IL6	18/969	146/22093	0.123287671232877	2.81093345773782	4.70200043574865	7.36736232741343e-05	0.00337981660952575	0.00284008801017982	CDK17/DAPK1/DEPP1/DUSP5/GADD45B/GAS6/ICAM1/LPCAT4/MUC1/MYO18A/RAPGEF4/SGK1/SOCS3/TGIF1/TMEM184B/TMF1/VWA5A/ZFP36	18
	CHARAFE_BREAST_CANCER_BASAL_VS_MESENCHYMAL_DN	10/969	52/22093	0.192307692307692	4.38457569262523	5.2333717053831	7.42854643586001e-05	0.00337981660952575	0.00284008801017982	ALPK2/ARHGEF40/ARNT2/BCAT1/CMTM3/COL6A2/FZD2/IL11/NUAK1/UTRN	10
	KOHOUTEK_CCNT1_TARGETS	10/969	52/22093	0.192307692307692	4.38457569262523	5.2333717053831	7.42854643586001e-05	0.00337981660952575	0.00284008801017982	ABHD14B/ARL4C/BBS7/CD68/CLN3/COL7A1/CXCL16/HTRA1/ITGB4/PGC	10
	COLDREN_GEFITINIB_RESISTANCE_DN	24/969	229/22093	0.104803493449782	2.38949801938702	4.5269134393684	7.43984788260385e-05	0.00337981660952575	0.00284008801017982	AGR2/ALDH1A3/AP1M2/FAM171B/GRHL2/KRT19/LAD1/LMO7/MYH14/PEG10/PIK3IP1/PRR15L/PRSS22/PRSS8/PSD4/RBM47/SCAMP2/SMPDL3B/SPINT1/SRPX2/TC2N/TMC4/TMC5/TMEM54	24
	UDAYAKUMAR_MED1_TARGETS_DN	25/969	244/22093	0.102459016393443	2.33604442639869	4.49460320195575	7.68657437861065e-05	0.00345662920541158	0.00290463427342714	ABHD3/ACKR3/ADM/BAMBI/CDA/CITED2/COL1A1/DUSP5/EFNA1/EPHB4/FOSL2/GABARAPL1/GADD45B/GDPD5/HMOX1/HOXC13/INTS6/NDRG1/NFE2L1/NGRN/PATZ1/PHLDA3/RARA/RPS21/UPF1	25
	JAEGER_METASTASIS_DN	26/969	259/22093	0.1003861003861	2.28878236927773	4.46842159177459	7.83885831359665e-05	0.00348985972121323	0.00293255815226552	ANK3/ANXA8/CDA/CLIC3/COBL/COL7A1/CYP26B1/DGKA/FERMT1/GATA3/GJA1/GRHL2/GSTT1/IL1R2/ITGB4/JUP/KRT16/KRT17/KRT19/KRT6A/LAD1/PI3/PLXNC1/PRSS8/SDC1/SLPI	26
	PHONG_TNF_TARGETS_UP	11/969	63/22093	0.174603174603175	3.98091634314545	5.07462717304302	8.29271664750393e-05	0.00362194455147561	0.00304355013381196	CCL20/DUSP1/DUSP5/EGR2/EREG/FOS/ICAM1/IER5/IL11/REL/ZFP36	11
	MEBARKI_HCC_PROGENITOR_WNT_UP	22/969	202/22093	0.108910891089109	2.48314583780359	4.53542581793856	8.29825571092794e-05	0.00362194455147561	0.00304355013381196	ALDH3A1/ARID3A/ARL4C/BMF/CLIC3/CLSTN2/COL1A1/CRISPLD2/CYP1B1/DACT1/ITGB4/KANK1/MAGED4B/NAV1/NDRG4/PAMR1/RARG/RNF43/SERPINE1/SRPX2/TEX15/VCAN	22
	PID_INTEGRIN3_PATHWAY	9/969	43/22093	0.209302325581395	4.77204982360141	5.30271978247474	8.49229581060672e-05	0.00367065057755545	0.00308447821266186	COL1A1/FGA/FGB/ITGAV/L1CAM/LAMA4/PDGFRB/SDC1/VTN	9
	CHIARADONNA_NEOPLASTIC_TRANSFORMATION_KRAS_CDC25_DN	10/969	53/22093	0.188679245283019	4.30184784936815	5.15442853975125	8.79990167747516e-05	0.00373115831124947	0.00313532336458614	CYP1B1/FOS/LAMA4/LOXL1/LTBP2/MAGED1/SLC12A2/SLPI/VCAM1/ZFP36	10
	KRIEG_HYPOXIA_VIA_KDM3A	10/969	53/22093	0.188679245283019	4.30184784936815	5.15442853975125	8.79990167747516e-05	0.00373115831124947	0.00313532336458614	ADM/ASPH/COL7A1/CXCL5/EDN2/HMOX1/NRP2/PIK3IP1/RGPD4/SERPINE1	10
	BRUECKNER_TARGETS_OF_MIRLET7A3_UP	15/969	110/22093	0.136363636363636	3.10906276386153	4.74934472226463	9.16790149518404e-05	0.00381453247257564	0.00320538336585185	CYP1B1/DAPK1/DUSP5/EFNA1/FERMT1/FGB/GABARAPL1/GJA1/GLIS3/LGR4/LYST/NDRG1/SLC12A2/TXNRD1/VCAN	15
	WOOD_EBV_EBNA1_TARGETS_UP	15/969	110/22093	0.136363636363636	3.10906276386153	4.74934472226463	9.16790149518404e-05	0.00381453247257564	0.00320538336585185	ALDH3A1/CTSC/DPAGT1/FZD2/GLUL/HOXC10/HSPE1/ICAM1/ITGAV/NQO1/SLCO3A1/SPON2/TMPRSS3/TXNRD1/ZNF580	15
	DACOSTA_UV_RESPONSE_VIA_ERCC3_COMMON_DN	39/969	466/22093	0.0836909871244635	1.90813723275622	4.2436311271823	9.35016336472673e-05	0.00385434512034846	0.00323883826493556	ABI1/ACSL3/ADGRG6/ASCC3/BLTP1/CAMSAP2/CAP2/CDK17/CEMIP/CEP135/CEP170/CEP350/DAPK1/DUSP1/FAM169A/GBE1/IL7R/ITSN2/KAT6B/LIMCH1/MAMLD1/MID1/MYBL1/NUAK1/OPA1/PALM2AKAP2/PDS5A/PIKFYVE/PTENP1/PTPRK/ROCK2/SEC24A/SERPINE1/SLC4A7/USP24/VPS13A/WDR43/ZHX2/ZMYND8	39
	HORIUCHI_WTAP_TARGETS_UP	29/969	308/22093	0.0941558441558442	2.14673381314248	4.3406075453784	9.85713357530432e-05	0.00402605125479402	0.00338312435795573	ABCA1/ACSL5/ANKRD6/BAMBI/CHST2/COL5A1/CRACD/CXCL16/CXCL5/DUSP23/DUSP5/GALNT11/GLIS3/HMOX1/ICAM1/IL7R/LIMCH1/LYRM7/MYL9/NDRG4/OLAH/PLAAT4/PPP1R3C/SESN3/SLC40A1/TGFA/TMEM127/VCAM1/ZNF503	29
	TAKEDA_TARGETS_OF_NUP98_HOXA9_FUSION_8D_DN	22/969	205/22093	0.107317073170732	2.44680711822598	4.45734093342204	0.000103227248811194	0.00417788828824943	0.0035107142801434	ADAM9/CAMK1D/CXCL5/CYTL1/DAB2/EMP1/GLUL/HIPK1/HSD11B1/HTRA1/IL1R2/IL7R/KNL1/ME1/MMP14/NRP1/SGK1/SLC26A11/SLC41A2/SLPI/SNX21/TEX15	22
	WANG_MLL_TARGETS	28/969	294/22093	0.0952380952380952	2.17140891444297	4.33067138752235	0.000106167174410162	0.00425816450877515	0.00357817105598593	ABHD3/ABI3BP/ADM/COL6A2/DAB2/DGKA/EFHD1/EGR3/GATA3/GDF6/HOXC10/HOXC13/HSD11B1/IGFBP6/ISL2/MMP14/PPM1L/RTN4RL1/S1PR1/SCARF2/SFRP1/SH3TC1/SMPDL3B/SPON2/TGM1/TTC9/ZCWPW1/ZNF503	28
	FRASOR_RESPONSE_TO_ESTRADIOL_UP	8/969	35/22093	0.228571428571429	5.21138139466313	5.34031477559742	0.000108820926549041	0.00432563183032437	0.00363486440747454	CYP1A1/CYP1B1/EGR3/FOS/GREB1/MYBL1/OLFML2A/PEG10	8
	DURCHDEWALD_SKIN_CARCINOGENESIS_DN	26/969	265/22093	0.0981132075471698	2.23696088167144	4.33873630931842	0.000114225039490351	0.00450026438770832	0.00378160959803173	ALDH1A3/ANK3/ARID3A/CAMSAP2/CASTOR2/CAT/CEP350/EEA1/FOS/HMOX1/ITGA6/LTN1/MET/MYO5B/NAA80/ODC1/RBP1/RFNG/RUSC2/SLC4A7/SLPI/SMG1/TAOK1/USF3/UTRN/ZHX2	26
	FARMER_BREAST_CANCER_CLUSTER_4	6/969	19/22093	0.31578947368421	7.19993482157406	5.79048220966261	0.000116267595060027	0.00450829485009347	0.00378835766237107	AEBP1/COL5A1/DACT1/HTRA1/PCOLCE/SRPX2	6
	HUMMERICH_SKIN_CANCER_PROGRESSION_UP	13/969	88/22093	0.147727272727273	3.36815132751665	4.76739818563147	0.000116506226767752	0.00450829485009347	0.00378835766237107	ADAM8/APC/COL1A1/COL7A1/FOS/GADD45B/HMOX1/ITGB4/KRT16/KRT19/MMP14/SAA2/VCAM1	13
	SATO_SILENCED_BY_METHYLATION_IN_PANCREATIC_CANCER_1	36/969	422/22093	0.0853080568720379	1.94500608924039	4.19800240204329	0.000117466802023999	0.00450829485009347	0.00378835766237107	ADAM8/B4GALT6/BMAL2/CDA/CIITA/CLDN3/CLIP3/CLSTN2/COL21A1/CX3CL1/CYP1B1/CYP26B1/DAPK1/DEPP1/DUSP5/EFEMP2/EFHD1/FOXL2/HOXC13/ICAM1/IGF2/IGFBP3/LRRC23/MAGED4B/MRAS/PI4K2A/PRAF2/PRR15L/SCARA3/SERPINE1/SFRP1/SLC7A11/SPINT1/TP53I11/VTN/ZHX2	36
	ENK_UV_RESPONSE_EPIDERMIS_UP	28/969	296/22093	0.0945945945945946	2.15673723258863	4.29114840599602	0.0001192058877786	0.00453593685803697	0.00381158547157124	ADAM8/ALDH1A3/BCL2L1/BMAL2/CACNB3/CARHSP1/CHST2/DAPK1/DPAGT1/DSG2/FKBPL/HK2/IDH3A/IP6K1/ITGB4/KRT16/KRT17/KRT6A/ME1/NUPR1/OASL/PHLDA3/PRSS22/SFRP1/STRN/TGFA/TGM1/XPOT	28
	BURTON_ADIPOGENESIS_PEAK_AT_2HR	9/969	45/22093	0.2	4.55995872033024	5.11985834616909	0.000123356842164601	0.00464042122845183	0.00389938455712815	ACKR3/ADM/BTG2/DUSP1/FOS/FOSB/HK2/SERPINE1/ZFP36	9
	GRUETZMANN_PANCREATIC_CANCER_UP	32/969	359/22093	0.0891364902506964	2.03229358009147	4.22349462444314	0.000124036416483775	0.00464042122845183	0.00389938455712815	ADAM9/ANXA8/CCNA2/CNN1/COL1A1/CTSC/DGKA/DOCK2/DUSP5/ECM1/GGT5/GOLIM4/IQGAP1/ITGB4/LAD1/LAMA4/MBOAT7/MYL9/NDRG1/NNMT/PCOLCE/PDE1A/PDGFRB/PRKDC/SDC1/SEC23A/SERPINE1/SLPI/TXNRD1/VCAN/WASHC5/ZMYND8	32
	REACTOME_SYNDECAN_INTERACTIONS	7/969	27/22093	0.259259259259259	5.91105760042809	5.46872933695997	0.000125427097962734	0.00465334533441744	0.00391024479087331	COL1A1/COL5A1/ITGA6/ITGAV/ITGB4/SDC1/VTN	7
	CHARAFE_BREAST_CANCER_BASAL_VS_MESENCHYMAL_UP	16/969	126/22093	0.126984126984127	2.89521188592396	4.56929287208022	0.000128261980924104	0.00468240633881275	0.0039346649945951	ENTPD2/FOSB/GRAMD2A/GRHL2/KRT16/LAD1/MUC1/MYO5B/PROM2/PRR15L/PRSS8/RNF43/SLPI/SPINT1/TC2N/ZFP36	16
	PID_INTEGRIN1_PATHWAY	11/969	66/22093	0.166666666666667	3.7999656002752	4.87908421187463	0.000128313920335839	0.00468240633881275	0.0039346649945951	COL1A1/COL5A1/COL6A2/COL7A1/FGA/FGB/ITGA6/ITGAV/LAMA4/VCAM1/VTN	11
	CHANDRAN_METASTASIS_DN	29/969	313/22093	0.0926517571884984	2.11244094072807	4.24533064942714	0.000130566936914958	0.00472588620443408	0.00397120148734069	BTG2/CRISPLD2/DPP4/DUSP1/EFEMP2/EGR2/EGR3/FBXO2/FOS/FOSB/GLIS2/JAM3/LIMS2/MEGF6/MLLT10/NAGLU/PAMR1/PODN/PPM1L/RASSF4/RNF43/RRAD/SELENOM/SFRP1/SMPDL3B/SORBS1/TXNDC11/ZFP36/ZNF747	29
	SEMENZA_HIF1_TARGETS	8/969	36/22093	0.222222222222222	5.06662080036693	5.23001618528848	0.000134575203425447	0.00483168391653297	0.00406010418483902	ADM/CITED2/HK2/HMOX1/IGF2/IGFBP1/IGFBP3/SERPINE1	8
	MIKKELSEN_NPC_HCP_WITH_H3K27ME3	31/969	345/22093	0.0898550724637681	2.04867710623532	4.20468048052497	0.000136076263801963	0.0048464922115707	0.00407254771833411	B3GNT7/C1QL1/CLSTN2/COBL/FAM167A/FAM43B/HES2/HOXC10/HOXC13/IGF2/IGFBPL1/IL11/KCNH1/LAD1/LTBP2/NALF2/NPAS2/RSPO1/S1PR5/SERINC2/SFRP1/SFRP5/SGPP2/SIGIRR/SOWAHB/SPINT1/SYT12/TMEM130/TMEM91/TP73/WNT10A	31
	ONDER_CDH1_TARGETS_1_UP	17/969	140/22093	0.121428571428571	2.76854636591479	4.49598502166373	0.000139610476533261	0.00493290350417523	0.00414515984627578	BTG2/C1QL1/CEP152/CYP1B1/CYP4F3/EFEMP2/FBXO2/GABARAPL1/HCFC1R1/INPP5D/MAGED1/NINJ1/NUPR1/PAMR1/PPFIBP1/PRSS8/ZNF451	17
	OSWALD_HEMATOPOIETIC_STEM_CELL_IN_COLLAGEN_GEL_UP	23/969	224/22093	0.102678571428571	2.34105023588383	4.32061849277875	0.00014181114072738	0.00496234608923841	0.00416990069540675	ARL4C/BTG2/CXCL10/CYP1B1/DAB2/DND1/DUSP1/EGR3/EREG/FOS/FOSB/GADD45B/HIPK1/ICAM1/IER5/IL1R2/NF1/PALM2AKAP2/PEG10/RASSF4/SGK1/SLC12A2/ZFP36	23
	CROONQUIST_STROMAL_STIMULATION_UP	10/969	56/22093	0.178571428571429	4.07139171458057	4.92883537101586	0.000142673023230574	0.00496234608923841	0.00416990069540675	DUSP1/FOS/FOSB/IGFBP3/IGFBP7/LAMA4/NNMT/NUPR1/SERPINE1/VCAN	10
	KOBAYASHI_EGFR_SIGNALING_24HR_UP	14/969	102/22093	0.137254901960784	3.12938343552075	4.61660581607714	0.000144998979053037	0.00500415081196993	0.00420502955164826	ANXA8/BCAM/CLDN3/CYP1B1/GLUL/HCFC1R1/HMOX1/LIMCH1/MUC1/NUPR1/PIK3IP1/PSG1/PSG6/VPS13C	14
	PLASARI_TGFB1_TARGETS_10HR_DN	25/969	255/22093	0.0980392156862745	2.23527388251482	4.24930833313173	0.000155197445706612	0.00531491560219875	0.0044661677898081	ACADM/ADGRG6/ADM/ARHGAP20/ARNT2/ARRDC3/CAVIN2/CDH2/CYP1B1/DAB2/HOXC10/LAMA4/LGR4/LMO7/NQO1/PDE1A/PLEKHG1/PPP1R3C/SCARA3/SESN3/SLC12A2/SLC40A1/TLE6/VCAM1/VWA5A	25
	MASRI_RESISTANCE_TO_TAMOXIFEN_AND_AROMATASE_INHIBITORS_UP	6/969	20/22093	0.3	6.83993808049536	5.59607962087238	0.000159954292927543	0.00543600390926275	0.00456791930144224	AGR2/CYP26B1/DMD/GJA1/GREB1/MYBL1	6
	PEDRIOLI_MIR31_TARGETS_DN	35/969	413/22093	0.0847457627118644	1.93218589844502	4.0958047203738	0.000165045463358384	0.00556653335508732	0.00467760428050795	ABCA7/ACKR3/AFDN/ANO6/CCL20/CD276/CEP135/CMTM3/CORO7/CX3CL1/DSG2/EMILIN2/EMP1/EXD3/GSTCD/ICAM1/IL23A/ITGB4/KANK1/NPAS2/NQO1/NRP1/P2RX4/PCLO/PEG10/RASD1/RRAD/SCARF2/SLC7A11/SMPDL3B/SOCS6/STK36/TXNRD1/VCAM1/VCPIP1	35
	MEBARKI_HCC_PROGENITOR_WNT_UP_CTNNB1_DEPENDENT_BLOCKED_BY_FZD8CRD	9/969	47/22093	0.191489361702128	4.36591792372044	4.9474210840029	0.000175351878666538	0.00586967341220623	0.00493233539201327	ARID3A/CLIC3/CRISPLD2/KANK1/MAGED4B/PAMR1/SERPINE1/SRPX2/ZNF503	9
	GERY_CEBP_TARGETS	16/969	130/22093	0.123076923076923	2.80612844328015	4.42349767964326	0.000185476786184332	0.00614619608643075	0.00516469969526999	ABCA1/ALDH3A1/ANK3/BAIAP2/BTG2/CD68/CHORDC1/DUSP1/EREG/FOS/GADD45B/HIPK1/HMOX1/IGF2/RRAD/VCAN	16
	SENESE_HDAC1_AND_HDAC2_TARGETS_UP	24/969	243/22093	0.0987654320987654	2.25183146682975	4.20256661901587	0.000186373870545407	0.00614619608643075	0.00516469969526999	ADGRL4/ADPRHL1/AGO2/BCL2L1/CCL20/CEP170/CES1/CXCL5/EREG/IL11/IL7R/IQGAP1/ITGA6/JAM3/MELTF/NKD1/OLAH/PI3/PPARGC1B/RBPMS2/SFRP1/SKIC3/SMG1/TASOR2	24
	KONDO_EZH2_TARGETS	23/969	229/22093	0.100436681222707	2.28993560191256	4.20254417836005	0.00019673131730638	0.00644005753417649	0.00541163391413989	ABI3BP/AHCTF1/CAP2/CCL20/COL1A1/CXCL5/EMP1/GJA1/IGFBP3/IQCA1/ITGA6/LMCD1/LOXL4/NNMT/NPAS2/NRP1/PCLO/PLAAT2/SERPINE1/SGK1/SLC12A2/UHRF2/VPS13C	23
	SEAVEY_EPITHELIOID_HEMANGIOENDOTHELIOMA	13/969	93/22093	0.139784946236559	3.18706792281146	4.52672103328186	0.00020588283970876	0.00669044089330949	0.0056220331334993	CACNG6/FBLN7/FSTL3/MELTF/NCEH1/PPP1R13L/SCARF2/SERPINE1/SMPDL3B/SRPX2/SSC4D/TMPRSS3/TNFRSF21	13
	LI_WILMS_TUMOR_VS_FETAL_KIDNEY_2_DN	9/969	48/22093	0.1875	4.2749613003096	4.86477844214732	0.000207509555606408	0.00669443870695456	0.00562539252955892	COL5A1/CX3CL1/DAB2/GATA3/IGFBP6/ITGAV/RARG/SDC1/TGFA	9
	LIM_MAMMARY_LUMINAL_MATURE_DN	13/969	94/22093	0.138297872340426	3.15316294490921	4.48054331857464	0.000229491585460414	0.0072890755091476	0.00612507078060968	ABTB3/AEBP1/B4GALT6/COL6A2/DAB2/FSTL1/GAS6/HTRA1/IGFBP3/PALM2AKAP2/PRICKLE1/SFRP1/SORBS1	13
	BLANCO_MELO_COVID19_SARS_COV_2_LOW_MOI_INFECTION_A594_ACE2_EXPRESSING_CELLS_DN	5/969	14/22093	0.357142857142857	8.14278342916114	5.72575982408032	0.000230853469629338	0.0072890755091476	0.00612507078060968	ALDH1L2/DPP4/KRT19/OLFML2A/PSG5	5
	HOEGERKORP_CD44_TARGETS_DIRECT_DN	5/969	14/22093	0.357142857142857	8.14278342916114	5.72575982408032	0.000230853469629338	0.0072890755091476	0.00612507078060968	APC/BCAM/MLLT10/PALM/PLS1	5
	BAELDE_DIABETIC_NEPHROPATHY_DN	36/969	437/22093	0.0823798627002288	1.87824386649758	3.97153184247997	0.000232806677406085	0.00729898118177387	0.00613339459971257	ABI1/ACADM/ACSL3/ADM/ANXA2P1/ATXN1/BCAM/CAMSAP2/CHST2/CITED2/CLIC5/CLIP3/COLQ/CYP1B1/DUSP1/F2R/FOSL2/GJA1/GLUL/HTRA1/IGFBP7/ITGAV/KANK1/LOXL1/MYL9/MYO1E/NDRG1/NEDD9/NFE2L1/NUPR1/ODC1/PREPL/RHEBP1/SERPINE1/TNNT2/VCAN	36
	LIN_SILENCED_BY_TUMOR_MICROENVIRONMENT	14/969	107/22093	0.130841121495327	2.98315056470202	4.40418741284157	0.000242260350970156	0.00749115977893244	0.00629488387343971	ALDH1A3/CLIC3/CYP4B1/DAPK1/DUSP5/EGR3/EMP1/FAM171B/GAS2L3/MYH14/MYO5B/PI3/SLCO3A1/VSTM2L	14
	DORN_ADENOVIRUS_INFECTION_48HR_DN	8/969	39/22093	0.205128205128205	4.67688073880024	4.92220263255754	0.000243510398619538	0.00749115977893244	0.00629488387343971	COL7A1/EFNA1/EGR3/KLRC2/KRT19/MFAP2/SGK1/TXNRD1	8
	LINDGREN_BLADDER_CANCER_HIGH_RECURRENCE	9/969	49/22093	0.183673469387755	4.18771719214001	4.78436109234995	0.000244418312328231	0.00749115977893244	0.00629488387343971	ABI3BP/AEBP1/CRIP1/IL7R/LAMA4/MYL9/NRP2/VCAM1/VCAN	9
	CERVERA_SDHB_TARGETS_1_UP	15/969	120/22093	0.125	2.8499742002064	4.3521408616787	0.000245666964897605	0.00749115977893244	0.00629488387343971	ACKR3/CACNB3/COL1A1/FSTL1/GALNT16/HTRA1/KRT17/MEGF6/OLFML2A/PLEKHG4B/RIPOR3/SLC25A24/SMPDL3B/SUSD5/TMEM54	15
	PHONG_TNF_RESPONSE_NOT_VIA_P38	30/969	341/22093	0.0879765395894428	2.00584694442679	4.00913628327419	0.000249790291368205	0.00756507739572279	0.00635699746167277	ABCA1/ARHGEF40/BAMBI/BMAL2/COL6A2/CX3CL1/CXCL10/CYP1A1/EFNA1/EMP1/FSTL3/ICAM1/IER5/KCNAB2/MID1/MYBL1/NFE2L1/NRP2/PDE10A/PEG10/RBM47/SERPINE1/SGK1/SLCO3A1/STEAP1/TNFRSF21/TNIK/TRAF1/VCAM1/VCAN	30
	MOREAUX_MULTIPLE_MYELOMA_BY_TACI_UP	32/969	374/22093	0.0855614973262032	1.95078447928566	3.97181762326805	0.00026065922175287	0.00784091118407958	0.0065887828884047	AFDN/ALPL/ALPP/ANXA8/APAF1/BPIFA1/C1QL1/C6orf47/EPHB4/HLA-DMB/KCNB1/LRRC41/LTBP2/MAMLD1/MLPH/MMP14/NEURL1/NF1/NQO1/NRP2/NUAK1/OASL/OLAH/PGAP4/PIK3R2/PRR15L/RAB11B/SOX12/SYNGR1/SYT12/ZNF263/ZNF362	32
	CREIGHTON_ENDOCRINE_THERAPY_RESISTANCE_5	39/969	491/22093	0.0794297352342159	1.81098156917392	3.89220831301343	0.000274282109818132	0.0081953285430223	0.00688660274315535	ACADSB/ACKR3/ADAM9/AGR2/ALDH1A3/ANK3/ARHGEF37/ARL4C/BAMBI/BCAM/EEA1/EMP1/LIMCH1/LOXL1/MIGA1/MIOS/MUC1/NAXD/NCEH1/NF1/OLFML2B/PHLDA3/PROM2/PRR15L/RAI2/RASD1/RIPOR3/SDC1/SELENOM/SH3D19/SLC12A2/SLC41A2/SOCS6/TC2N/TMF1/TTC9/UTRN/WASHC5/ZFP36	39
	LANDIS_BREAST_CANCER_PROGRESSION_DN	11/969	72/22093	0.152777777777778	3.48330180025226	4.52031353936809	0.000284241707466188	0.00825609438757601	0.00693766478778199	ANGPTL2/COL1A1/COL5A1/CRIP1/FSTL1/GAS6/GJA1/HTRA1/IGFBP6/NRP1/SORBS1	11
	HAN_SATB1_TARGETS_UP	35/969	425/22093	0.0823529411764706	1.87763006131245	3.9128019711415	0.000284314453675725	0.00825609438757601	0.00693766478778199	ADGRG6/ADM/AP1M2/ARNT2/ARSA/ASPH/ATM/CAMSAP2/CDH4/CEMIP/CITED2/COL6A2/CYB5R3/CYP26B1/DUSP1/FSTL1/IL11/IL7R/KAT6B/LIMCH1/MYL9/NDRG1/NEDD9/NNMT/PDE10A/PI3/RARG/RASGRF1/SETX/SLC7A11/SLPI/SYNGR1/SYNGR3/TXNRD2/VPS13C	35
	LIU_OVARIAN_CANCER_TUMORS_AND_XENOGRAFTS_XDGS_UP	24/969	250/22093	0.096	2.18878018575851	4.04861747787934	0.000285298342581073	0.00825609438757601	0.00693766478778199	AHCTF1P1/ALPL/BRD7P2/EEF1A1P6/FABP5P7/FGB/H3-5/HNRNPA1P10/LINC01224/PABPC3/PLEKHG4B/RALGAPA1P1/RNFT2/RPL23AP42/RPL35P2/RPL4P4/RPS7P10/RPS7P11/RPSAP15/SERBP1P5/SETP14/SUMO2P1/THAP12P7/TUBAP2	24
	REACTOME_DISEASES_OF_METABOLISM	24/969	250/22093	0.096	2.18878018575851	4.04861747787934	0.000285298342581073	0.00825609438757601	0.00693766478778199	ADAMTS8/ADAMTSL4/B3GALT6/CYP11A1/CYP1B1/CYP26B1/DPAGT1/DPM2/FMO3/G6PC3/GBE1/MCCC1/MTRR/MUC1/NAGLU/PPP1R3C/SDC1/SFTPD/SGSH/SLC34A2/SLC37A4/SPON2/ST3GAL3/VCAN	24
	MURATA_VIRULENCE_OF_H_PILORI	6/969	22/22093	0.272727272727273	6.21812552772305	5.24452528694625	0.000285588170639422	0.00825609438757601	0.00693766478778199	COL6A2/DPP4/GAS6/IL11/L1CAM/MUC1	6
	COULOUARN_TEMPORAL_TGFB1_SIGNATURE_UP	14/969	109/22093	0.128440366972477	2.92841385709281	4.32266382106593	0.000294549817721609	0.00846023089352647	0.00710920239173241	CXCL10/FOSL2/GRB7/IQGAP1/ITGA6/LMO7/NBEAL1/NRP1/RBM47/SERPINE1/SGK1/SLC40A1/TGIF1/VCPIP1	14
	REACTOME_ASSEMBLY_OF_COLLAGEN_FIBRILS_AND_OTHER_MULTIMERIC_STRUCTURES	10/969	61/22093	0.163934426229508	3.7376710822379	4.58575186143486	0.000296450834334169	0.00846025073369051	0.00710921906358729	COL1A1/COL5A1/COL6A2/COL7A1/COL9A2/ITGA6/ITGB4/LOXL1/LOXL4/PCOLCE	10
	PEREZ_TP53_AND_TP63_TARGETS	21/969	207/22093	0.101449275362319	2.31302253929795	4.06504617304625	0.000319710523933275	0.00906593154491045	0.00761817768728703	ABTB3/APAF1/BAMBI/CAPN3/CHST2/CRISPLD2/CX3CL1/ERFE/GLIS2/GRTP1/HS6ST1/IGF2/IGFBP3/ITSN2/MEGF6/METRNL/NUAK1/RASSF5/SMAD6/ULK1/ZNF385A	21
	HELLER_SILENCED_BY_METHYLATION_UP	26/969	283/22093	0.0918727915194346	2.09468068425064	3.96957641268962	0.00032467647889362	0.00914847901287594	0.00768754301124535	ARL4C/ARNT2/CAPN3/CIITA/CLDN3/COL9A2/CXCL10/CYP1B1/EBI3/GATA3/HLA-DMB/ICAM1/IGFBP3/IL1R2/L1CAM/MICAL1/MUC1/NQO1/OLAH/OLFML2B/REL/SIRPA/SLAMF7/SOCS3/VCAM1/ZER1	26
	JECHLINGER_EPITHELIAL_TO_MESENCHYMAL_TRANSITION_DN	10/969	62/22093	0.161290322580645	3.67738606478245	4.52148468913751	0.000339760898345391	0.00951330515367095	0.00799410945196637	BTG2/DUSP1/EGR2/FOS/GRB7/JUP/NNT/NRP1/SGK1/ZFP36	10
	PILON_KLF1_TARGETS_UP	39/969	497/22093	0.0784708249496982	1.78911861260442	3.81087890140384	0.000349270593900781	0.00971845427528924	0.00816649796528538	ABCA1/ABCA8/AEBP1/ANK3/ASPH/ASXL2/CAP2/CAVIN2/CDH2/CHAC2/COL1A1/COL6A2/CX3CL1/DAB2/DENND2B/FGA/FGB/FSTL1/HIPK2/HMOX1/HSD3B1/IGF2/IGFBP1/IGFBP7/LOXL4/MAGED1/MASP1/ME1/MIOS/MLPH/MYL9/NRP2/PLS1/PTPRB/RBP1/TRMT10A/VCAM1/VTN/WDR43	39
	THUM_SYSTOLIC_HEART_FAILURE_UP	35/969	430/22093	0.0813953488372093	1.85579715362277	3.83828387954056	0.000353447340092809	0.00975603475316195	0.0081980771534349	ADAM9/ADM/ARHGEF9/BCAT1/BTN3A2/CAT/CAVIN2/CLIC5/COLQ/CTSC/CYB5R3/DEPP1/DOCK2/GADD45B/GAS5/GIMAP2/IGFBP3/JAM3/LOXL1/LTBP2/LYRM7/OASL/PIK3IP1/PPFIBP1/PPP1R3C/PREPL/RARA/RARG/SCARA3/SELENOM/SRPX2/ST3GAL3/UTRN/VCAM1/VCAN	35
	TARTE_PLASMA_CELL_VS_PLASMABLAST_UP	33/969	397/22093	0.0831234256926952	1.89519694925564	3.85491971128292	0.000355003960020718	0.00975603475316195	0.0081980771534349	ADAM8/ADM/AEBP1/BTG2/CES1/COL1A1/CST3/DAB2/DAPK1/DMD/DUSP1/FOS/FOSB/FSTL1/HERPUD1/IL7R/JUP/KANK1/KRT6A/LRRC23/LTBP2/PALM/PCOLCE/PIK3R2/PTPRK/RPS21/SDC1/SGSH/SIRPA/SMPDL3B/TGIF1/TRAF1/VCAM1	33
	RODWELL_AGING_KIDNEY_NO_BLOOD_UP	22/969	224/22093	0.0982142857142857	2.23926544301931	3.99268651337439	0.000366840319670633	0.0100194668906359	0.00841944136977352	ABI3BP/AEBP1/ALPK2/CLDN3/COL1A1/COL5A1/GGT5/LOXL1/MIOS/MRAS/MYRF/NNMT/NUAK1/PHLDA3/PKIB/PRICKLE1/RBP1/RPL27/SETD7/SLC40A1/SOCS3/VCAM1	22
	BASAKI_YBX1_TARGETS_DN	33/969	398/22093	0.0829145728643216	1.8904351478756	3.83932900297498	0.000371281513317028	0.0100789347395574	0.00846941269787368	ADM/ANKRD50/ASPH/ATM/BTN3A2/CAT/CLINT1/DMXL1/DPP4/DUSP5/DYNC2H1/ENTREP2/FOS/FRRS1/GABARAPL1/GAS2L3/GBE1/GRB7/HINT3/HK2/HTRA1/MET/MIGA1/MUC1/NAV1/NDRG1/RBM47/SLC40A1/SLC7A11/SLPI/TENT4B/TMC5/VPS13A	33
	CHIARADONNA_NEOPLASTIC_TRANSFORMATION_CDC25_DN	17/969	152/22093	0.111842105263158	2.54997691597415	4.10686230310232	0.00037604995953746	0.0101465116355198	0.00852619812565316	ADM/ANXA8L1/BAG2/BAIAP2/CARHSP1/DAB2/DUSP1/FZD2/ITGB4/LYPLA1/MSLN/NDRG4/NEDD9/NFE2L1/NUPR1/PHLDA3/UTRN	17
	MEBARKI_HCC_PROGENITOR_WNT_UP_BLOCKED_BY_FZD8CRD	15/969	125/22093	0.12	2.73597523219814	4.16864197857097	0.000384323717232612	0.0103072842718048	0.0086612967092245	ALDH3A1/ARID3A/BMF/CLIC3/CRISPLD2/CYP1B1/KANK1/MAGED4B/NAV1/NDRG4/PAMR1/RARG/SERPINE1/SRPX2/VCAN	15
	INGRAM_SHH_TARGETS_DN	10/969	63/22093	0.158730158730159	3.61901485740495	4.45853638011406	0.00038822009303791	0.0103494362527232	0.00869671736940896	BAMBI/C2orf68/COL1A1/EREG/GAS6/KDM8/SDC1/SFRP1/SLPI/VCAN	10
	AMIT_SERUM_RESPONSE_40_MCF10A	7/969	32/22093	0.21875	4.9874548503612	4.83447698254806	0.000392542831347574	0.0104023850307107	0.00874121066797793	ADM/CITED2/DUSP1/FOS/FOSB/GLUL/ZFP36	7
	KIM_WT1_TARGETS_8HR_UP	18/969	167/22093	0.107784431137725	2.45746278341151	4.04918231017762	0.000403688914387273	0.0106094114768123	0.00891517671267579	ABHD3/ADM/B4GALT6/BAIAP2/CX3CL1/DAB2/EMP1/EREG/GOLIM4/HIPK1/IL11/PDE10A/PIAS2/PLEKHO1/SERPINE1/SIRPA/TBC1D2/TGFB1I1	18
	ZHANG_TARGETS_OF_EWSR1_FLI1_FUSION	12/969	87/22093	0.137931034482759	3.14479911746913	4.29306061706124	0.000405121282807299	0.0106094114768123	0.00891517671267579	CES1/CITED2/DAPK1/EGR2/FOS/GABARAPL1/HIPK1/ME1/SEL1L3/SIRPA/STEAP1/VWA5A	12
	WP_ARRHYTHMOGENIC_RIGHT_VENTRICULAR_CARDIOMYOPATHY	11/969	75/22093	0.146666666666667	3.34396972824217	4.35496854939208	0.000408825542821673	0.010643808869252	0.00894408112765913	CACNB3/CACNG4/CACNG6/CDH2/DMD/DSG2/GJA1/ITGA6/ITGAV/ITGB4/JUP	11
	ANASTASSIOU_MULTICANCER_INVASIVENESS_SIGNATURE	10/969	64/22093	0.15625	3.562467750258	4.39685688914222	0.000442294732465679	0.0114482334240535	0.00962004577223392	AEBP1/COL1A1/COL5A1/COL6A2/CRISPLD2/NUAK1/OLFML2B/PCOLCE/PDGFRB/VCAN	10
	JINESH_BLEBBISHIELD_VS_LIVE_CONTROL_DN	26/969	289/22093	0.0899653979238754	2.05119250395478	3.85260440060583	0.000448049150709306	0.0115153518924756	0.00967644597953809	ANXA2P1/ANXA8/CAMK1D/CAT/CCL20/COMMD3/CXCL10/DUSP23/FERMT1/HNRNPA1P10/HNRNPA1P12/HNRNPA1P4/IL23A/ITGAV/KRT16/KRT17/NNT/NUAK1/OASL/PLAAT4/PRSS8/RPL15P3/RPS29/S1PR5/SALL2/SMAD6	26
	HUPER_BREAST_BASAL_VS_LUMINAL_UP	9/969	53/22093	0.169811320754717	3.87166306443133	4.48287829455465	0.000450737087790359	0.0115153518924756	0.00967644597953809	GJA1/HTRA1/ITGA6/KRT16/KRT6A/NDRG1/PI3/SDC1/SLPI	9
	DAVICIONI_TARGETS_OF_PAX_FOXO1_FUSIONS_UP	24/969	258/22093	0.0930232558139535	2.12091103271174	3.87878515709369	0.000452647480050143	0.0115153518924756	0.00967644597953809	ABI1/ACKR3/ARL4C/CARHSP1/CDH4/COL5A1/COL6A2/CTSC/DUSP1/ECM1/EMP1/IGFBP6/JAKMIP2/MET/MYO18A/NDRG1/NNMT/NRP2/PALM2AKAP2/PLXNC1/SGK1/TGFB1I1/TGIF1/VWA5A	24
	DASU_IL6_SIGNALING_SCAR_DN	5/969	16/22093	0.3125	7.124935500516	5.24907536800433	0.000468070011533702	0.0118400437008412	0.00994928720688265	HMOX1/PPP1R3C/PSG6/SERPINE1/SGK1	5
	GROSS_HYPOXIA_VIA_ELK3_DN	17/969	155/22093	0.109677419354839	2.50062252405207	4.01541207122081	0.000472616409301975	0.011887504261087	0.00998916871043246	ADM/ALDH1L2/CXCL10/DEPP1/FGB/FOS/GBE1/GJA1/ITGA6/KCTD11/NDRG1/NEDD9/SLC7A11/SLPI/TGIF1/VANGL2/ZFP36	17
	RIGGI_EWING_SARCOMA_PROGENITOR_UP	35/969	437/22093	0.080091533180778	1.82607042576154	3.73559682588682	0.000475301816237406	0.0118878858757805	0.0099894893844337	BAMBI/BTG2/CDH4/CES1/CITED2/CLIC3/CLSTN2/COL21A1/COLGALT2/CRIP1/CRYGS/CYP26B1/CYTL1/DAPK1/DMD/DUSP5/EFHD1/ERFE/F2R/FAM43B/FOS/GDF7/GIMAP2/GPR17/HS6ST1/ICAM1/KRT17/LINC00839/PALM2AKAP2/SEL1L3/SH3TC1/SOX6/STEAP1/TGFA/ZNF703	35
	WP_OXIDATIVE_STRESS_RESPONSE	7/969	33/22093	0.212121212121212	4.83631985489571	4.72346119468184	0.000479544722485682	0.0119270005838338	0.0100223577989657	CAT/CYP1A1/FOS/HMOX1/NQO1/TXNRD1/TXNRD2	7
	TONKS_TARGETS_OF_RUNX1_RUNX1T1_FUSION_HSC_UP	19/969	184/22093	0.103260869565217	2.35432651321398	3.95104831834825	0.00048509012944494	0.0119978958682715	0.0100819316961831	ANK3/BAMBI/CYP1A1/DAB2/ECM1/EMP1/FSTL1/HMOX1/JUP/MFAP2/NEDD9/NQO1/P2RX4/PPFIBP1/S1PR1/SERTAD3/SLC7A11/TGFB1I1/VCAN	19
	CAIRO_HEPATOBLASTOMA_CLASSES_DN	21/969	214/22093	0.0981308411214953	2.23736292352652	3.89566476714894	0.000499306807997851	0.0122518270514614	0.0102953121816082	ACSL5/CAMK1D/CAT/CYP1A1/DAPK1/ECM1/FMO3/GABARAPL1/GAS6/GLUL/HSD11B1/HTRA1/LIMS2/NAXD/NTF3/PALM2AKAP2/PAMR1/PTPRB/RASGRF1/RBP1/TTC9	21
	LEE_LIVER_CANCER_ACOX1_DN	10/969	65/22093	0.153846153846154	3.50766055410018	4.33639883719324	0.000502478679886687	0.0122518270514614	0.0102953121816082	CPOX/DPP4/HSD11B1/LMCD1/MASP1/MCM10/NINJ1/PPP1R3C/SFTPD/SLC37A4	10
	CERVERA_SDHB_TARGETS_2	14/969	115/22093	0.121739130434783	2.77562704715754	4.08881926155071	0.000513210570622303	0.0122518270514614	0.0102953121816082	COL7A1/CXCL5/DUSP1/FSTL3/GJA1/IGFBP7/LTBP2/MELTF/MLF1/NUAK1/SLC12A2/STEAP1/SYT12/TMC4	14
	MAHAJAN_RESPONSE_TO_IL1A_UP	11/969	77/22093	0.142857142857143	3.25711337166446	4.2493338641664	0.000515050306596269	0.0122518270514614	0.0102953121816082	ACKR3/CCL20/COL7A1/CXCL5/DUSP1/FSTL3/IL7R/NEDD9/OASL/RAB11B/SDC1	11
	PEREZ_TP63_TARGETS	30/969	356/22093	0.0842696629213483	1.92133092148746	3.75346326489048	0.00051524004928222	0.0122518270514614	0.0102953121816082	ABTB3/ANGPTL2/APAF1/BAMBI/CAPN3/CEMIP/CHST2/CLIC3/COL1A1/CRISPLD2/CX3CL1/EFHD1/ERFE/GLIS2/GRTP1/HS6ST1/IGF2/IGFBP3/ITSN2/LIMS2/MEGF6/METRNL/NDRG1/NUAK1/RASSF5/SMAD6/SOCS3/TEX15/ULK1/ZNF385A	30
	BECKER_TAMOXIFEN_RESISTANCE_DN	9/969	54/22093	0.166666666666667	3.7999656002752	4.41209606277056	0.000520124733316757	0.0122518270514614	0.0102953121816082	CEP170/EMP1/GATA3/GJA1/MBOAT7/ME1/PEG10/PTPRK/RBP1	9
	TONKS_TARGETS_OF_RUNX1_RUNX1T1_FUSION_GRANULOCYTE_UP	9/969	54/22093	0.166666666666667	3.7999656002752	4.41209606277056	0.000520124733316757	0.0122518270514614	0.0102953121816082	BCAT1/CDK17/CYP1A1/F2R/HSPE1/JAM3/JUP/LY6E/MYRF	9
	VERRECCHIA_EARLY_RESPONSE_TO_TGFB1	9/969	54/22093	0.166666666666667	3.7999656002752	4.41209606277056	0.000520124733316757	0.0122518270514614	0.0102953121816082	ADAM9/APC/ICAM1/IGFBP3/JUP/LAMA4/MMP14/SERPINE1/VCAN	9
	WIERENGA_STAT5A_TARGETS_GROUP2	9/969	54/22093	0.166666666666667	3.7999656002752	4.41209606277056	0.000520124733316757	0.0122518270514614	0.0102953121816082	ABCA1/BTG2/CXCL10/EMP1/GABARAPL1/GADD45B/IL7R/OLR1/TRAF1	9
	RUTELLA_RESPONSE_TO_CSF2RB_AND_IL4_UP	29/969	341/22093	0.0850439882697947	1.93898537961256	3.74263736220229	0.000547094836954677	0.0128192958638012	0.0107721609448029	ACSL3/ADAM8/CEP350/CEP83/CRIP1/CYP1B1/DPAGT1/DUSP5/EBI3/GADD45B/GAS6/HSD11B1/IER5/IL1R2/LTBP2/ME1/MICAL1/NDRG1/NQO1/NRP1/RBM47/SCAMP2/SERPINE1/SLAMF7/SLC29A3/SLC7A11/SYNGR3/TRAF1/ZHX2	29
	REACTOME_COLLAGEN_FORMATION	12/969	90/22093	0.133333333333333	3.03997248022016	4.15332523165548	0.000554877072393238	0.0129335744832183	0.0108681902192646	COL1A1/COL21A1/COL5A1/COL6A2/COL7A1/COL9A2/COLGALT2/ITGA6/ITGB4/LOXL1/LOXL4/PCOLCE	12
	DIAZ_CHRONIC_MYELOGENOUS_LEUKEMIA_DN	14/969	116/22093	0.120689655172414	2.75169922778549	4.05131167385198	0.000560568119044453	0.0129981732603433	0.0109224731090131	ANK3/BTG2/CAPN3/CDH2/DACT1/FAAH/FZD2/GADD45B/GATA3/HLA-DMB/IL7R/ME1/MYO18A/NINJ1	14
	REACTOME_ELASTIC_FIBRE_FORMATION	8/969	44/22093	0.181818181818182	4.14541701848203	4.47302626337866	0.000577907729351742	0.0133308042024557	0.0112019856564826	EFEMP2/EMILIN2/ITGAV/LOXL1/LOXL4/LTBP2/MFAP2/VTN	8
	IGLESIAS_E2F_TARGETS_UP	16/969	144/22093	0.111111111111111	2.53331040018347	3.95362327373285	0.000593984568529614	0.0136310273149167	0.0114542656351289	ACADM/AGR2/ANGPTL2/ARSA/CES1/COL1A1/COL6A2/CRIP1/DAB2/EMP1/GAS6/GJA1/KRT19/LAMA4/MFAP2/RBP1	16
	RAMJAUN_APOPTOSIS_BY_TGFB1_VIA_SMAD4_DN	4/969	10/22093	0.4	9.11991744066048	5.50064862658683	0.000624557273936086	0.0142591229926331	0.0119820596575916	ATM/BCL2L1/DAPK1/TNFRSF21	4
	TONKS_TARGETS_OF_RUNX1_RUNX1T1_FUSION_ERYTHROCYTE_UP	17/969	159/22093	0.106918238993711	2.43771378130862	3.8967577220788	0.000634064152461272	0.0144023143201918	0.0121023845211996	ADAMTSL4/ATXN1/CXCL5/CYP1A1/ECM1/EMP1/JAM3/NDRG1/NQO1/NUPR1/OLR1/P2RX4/PALM/SLC7A11/SOCS3/TNFRSF21/VCAN	17
	VANHARANTA_UTERINE_FIBROID_DN	10/969	67/22093	0.149253731343284	3.40295426890316	4.21896979405719	0.000643290437145074	0.0145377107927405	0.0122161593033053	ABCA8/ACKR3/CITED2/DAPK1/EFHD1/GADD45B/NDRG1/ODC1/PLAAT4/RBP1	10
	FARMER_BREAST_CANCER_APOCRINE_VS_BASAL	28/969	329/22093	0.0851063829787234	1.94040796609797	3.68074911284532	0.000668373954366217	0.0150282870951434	0.0126283946508109	ACSL3/BMAL2/CES1/CLN3/CX3CL1/DMD/EFHD1/ERLIN2/GPR161/KANK1/KRT16/KRT6A/LIMCH1/MFAP2/MID1/MLF1/MLPH/PCLO/PHKB/PLAAT2/PRR15L/RBM47/SEL1L3/SLC38A1/TASOR2/TNFRSF21/VWA5A/ZMYND8	28
	WP_ARYL_HYDROCARBON_RECEPTOR_PATHWAY_WP2873	8/969	45/22093	0.177777777777778	4.05329664029354	4.39118751514254	0.000676189002257069	0.015127605216324	0.0127118524941636	ALDH3A1/CAP2/CES3/CYP1A1/CYP1B1/IGFBP1/NQO1/SRC	8
	ELVIDGE_HIF1A_AND_HIF2A_TARGETS_DN	13/969	105/22093	0.123809523809524	2.82283158877586	4.00995646719092	0.000683462211006075	0.0152138688169952	0.0127843405153452	ADM/ATXN1/CITED2/FOS/GBE1/GJA1/HK2/IGFBP3/LIMCH1/LOXL1/MAGED4B/NDRG1/SERPINE1	13
	TURASHVILI_BREAST_DUCTAL_CARCINOMA_VS_DUCTAL_NORMAL_DN	20/969	205/22093	0.0975609756097561	2.22437010747816	3.77205429042433	0.000723261175180373	0.0160196952830996	0.0134614831976488	ALDH1A3/CNN1/CX3CL1/DEPP1/DUSP1/FOS/FOSB/GABARAPL1/IQCA1/ITGB4/KIF27/KRT16/KRT17/MEGF6/MET/MID1/NCOA7/RRAD/SFRP1/TGFA	20
	ELVIDGE_HYPOXIA_BY_DMOG_UP	15/969	133/22093	0.112781954887218	2.57140529341931	3.89304291109392	0.00074444778668859	0.0164073343878099	0.0137872195617053	ADM/ASPH/ATXN1/CEMIP/CITED2/FOS/GBE1/GJA1/HK2/IGFBP3/LIMCH1/MET/NDRG1/OLFML2A/SERPINE1	15
	ZHANG_RESPONSE_TO_IKK_INHIBITOR_AND_TNF_DN	13/969	106/22093	0.122641509433962	2.7962011020893	3.97023514380732	0.000748351374303361	0.0164121197950668	0.0137912407792281	ARRDC3/CEP170/DAPK1/GRHL2/KANK1/LGR4/MCM10/PDXP/RBL1/SMAD6/TMEM201/ZNF362/ZNF451	13
	WEINMANN_ADAPTATION_TO_HYPOXIA_UP	6/969	26/22093	0.230769230769231	5.26149083115027	4.65658903571781	0.000758385759425147	0.0165506539262782	0.0139076521620071	ALDH3A1/DMD/HMOX1/IGFBP7/NNMT/NQO1	6
	SCHAEFFER_PROSTATE_DEVELOPMENT_48HR_UP	35/969	449/22093	0.0779510022271715	1.77726676182136	3.56382057384929	0.000772450605571694	0.0166943380449915	0.0140283911221213	ACKR3/AGR2/ALDH1A3/ARHGAP20/BCL2L1/CEMIP/CITED2/COLGALT2/CRISPLD2/CYP1B1/DENND2D/ECM1/ENTREP2/ERMP1/GAS6/GATA3/GLP2R/GLUL/ITGB4/KRT19/LMCD1/LY6E/MASP1/NQO1/PHLDA3/PROM2/RASD1/RETREG3/RIPOR3/SGK1/SPINT1/SULT1E1/TFCP2L1/TLE6/TMC4	35
	CUI_TCF21_TARGETS_2_UP	34/969	432/22093	0.0787037037037037	1.79442820012995	3.5714831106056	0.000772469370455584	0.0166943380449915	0.0140283911221213	APBB1/BMPER/C1QL1/CCNA2/CD276/CDCA7/CLSTN2/COL1A1/COL6A2/CYP1B1/ECM1/FBLN7/GAS2L3/GAS6/GJA1/GREB1/HMGB3/KNL1/LAMA4/MFAP2/NEURL1/NKD1/NLGN2/NRP2/PALM/PAMR1/PATZ1/PPAN/RBP1/SALL2/SLC38A1/SPINT1/VCAM1/VCAN	34
	JIANG_TIP30_TARGETS_UP	8/969	46/22093	0.173913043478261	3.96518149593934	4.31168249305918	0.000787501848486061	0.0167749197581815	0.0140961046059907	CDH2/DUSP1/IGFBP1/IGFBP3/ITGA6/NEDD9/PPARGC1B/VCAN	8
	MARCHINI_TRABECTEDIN_RESISTANCE_DN	8/969	46/22093	0.173913043478261	3.96518149593934	4.31168249305918	0.000787501848486061	0.0167749197581815	0.0140961046059907	ADM/BCAM/CITED2/FSTL1/IGFBP7/LOXL1/RUSC2/SIRPA	8
	PEDERSEN_METASTASIS_BY_ERBB2_ISOFORM_1	8/969	46/22093	0.173913043478261	3.96518149593934	4.31168249305918	0.000787501848486061	0.0167749197581815	0.0140961046059907	ADGRG6/CEMIP/DUSP5/EGR3/EREG/RASD1/SLC7A11/TNFRSF21	8
	HARRIS_HYPOXIA	11/969	81/22093	0.135802469135802	3.0962682668909	4.04809731104725	0.00079730925413608	0.0169029561876849	0.0142036946827049	ADM/COL5A1/EDN2/FOS/HK2/HMOX1/IGF2/IGFBP1/IGFBP3/L1CAM/TGFA	11
	ZHOU_INFLAMMATORY_RESPONSE_LIVE_UP	35/969	450/22093	0.0777777777777778	1.77331728012843	3.54974019572873	0.000803367365440384	0.0169506706679649	0.0142437895573715	ABCA1/ADM/AGO2/ATXN1/BAMBI/BRICD5/BTG2/CCL20/CEP350/COBL/CTF1/CXCL10/DUSP1/DUSP5/EREG/FGFR1OP2/FUBP3/ICAM1/IL23A/KANK1/KRT19/NDRG1/NINJ1/PALM2AKAP2/REL/RSPO1/SERPINE1/SGPP2/SLCO3A1/SRC/STARD8/TRAF1/TTC9/USF3/ZCWPW1	35
	UZONYI_RESPONSE_TO_LEUKOTRIENE_AND_THROMBIN	7/969	36/22093	0.194444444444444	4.43329320032106	4.4155036547543	0.000835673493605655	0.0175491433657188	0.0147466911433689	CITED2/DUSP1/EGR3/FOSL2/NDRG1/NEDD9/ZFP36	7
	WP_ESTROGEN_METABOLISM_WP697	5/969	18/22093	0.277777777777778	6.33327600045866	4.84809679413394	0.000853369711361926	0.0177470961949189	0.0149130325523104	ARSL/CYP1A1/CYP1B1/NQO1/SULT1E1	5
	ZHANG_RESPONSE_TO_IKK_INHIBITOR_AND_TNF_UP	21/969	223/22093	0.0941704035874439	2.14706576517791	3.68729330283313	0.00085460276410589	0.0177470961949189	0.0149130325523104	B3GNT5/BTG2/CCL20/CXCL10/CXCL16/EFNA1/HERPUD1/ICAM1/IL1R2/IL23A/IL7R/NCOA7/NINJ1/OASL/OLR1/PI3/SGK1/SGPP2/SLCO3A1/SOCS3/TRAF1	21
	CHARAFE_BREAST_CANCER_LUMINAL_VS_BASAL_UP	31/969	384/22093	0.0807291666666667	1.8406083376333	3.55902240921722	0.000857058778505743	0.0177470961949189	0.0149130325523104	ADGRB2/AGR2/ARID3A/CACNB3/CACNG4/CEP350/CLSTN2/CRACD/GATA3/HEXD/HID1/HK2/KAT6B/KRT19/LMCD1/MIF4GD/MLPH/MYO5B/PATZ1/RIPOR3/SLC26A11/SLC38A1/SLC7A8/SOX12/STRBP/TC2N/TGIF2/TMEM229B/TTC9/ULK1/ZNF703	31
	OSMAN_BLADDER_CANCER_UP	32/969	401/22093	0.0798004987531172	1.8194349008799	3.5467303561786	0.000865296371155312	0.0178347196499234	0.0149866632703995	ACBD5/AGTRAP/APPL1/ATXN1/B4GALT6/BLTP1/CHST2/CITED2/CTSC/CYP1B1/FAM120A/FGFR1OP2/G2E3/GBE1/GOLIM4/HCFC2/HIPK2/IGFBP7/INTS6/IQGAP1/LDLRAD3/LYPLA1/LYST/NNT/PSENEN/RBM12B/SCAMP2/SEC24A/SMG1/SNHG5/STRN/ZER1	32
	PHONG_TNF_RESPONSE_VIA_P38_COMPLETE	21/969	224/22093	0.09375	2.1374806501548	3.66475453397002	0.000905060948012986	0.0185683471914922	0.0156031365958678	ACSL3/ARL4C/DUSP5/FOS/FOSL2/FZD2/GABARAPL1/IL11/IL7R/ITSN2/KAT6B/LIMCH1/MID1/NINJ1/PCLO/PTPRK/SEC24A/TGIF1/VCAN/ZFP36/ZMYND8	21
	REACTOME_CELL_SURFACE_INTERACTIONS_AT_THE_VASCULAR_WALL	19/969	194/22093	0.0979381443298969	2.23296947645037	3.69430182811563	0.000926829906305776	0.0189277373526299	0.0159051351376665	CD177/COL1A1/GAS6/GRB7/INPP5D/ITGA6/ITGAV/JAM3/L1CAM/OLR1/PIK3R2/PSG1/PSG5/PSG6/SDC1/SIRPA/SLC7A11/SLC7A8/SRC	19
	LEI_HOXC8_TARGETS_UP	4/969	11/22093	0.363636363636364	8.29083403696407	5.18018987384107	0.000947455026477153	0.0191730444448922	0.0161112687277502	FZD2/HES2/IL1R2/MSLN	4
	SCHAEFFER_PROSTATE_DEVELOPMENT_AND_CANCER_BOX4_UP	4/969	11/22093	0.363636363636364	8.29083403696407	5.18018987384107	0.000947455026477153	0.0191730444448922	0.0161112687277502	CAVIN2/KRT19/NAV1/ZMYND8	4
	RIGGI_EWING_SARCOMA_PROGENITOR_DN	19/969	195/22093	0.0974358974358974	2.22151835093012	3.66949586074133	0.000985737733147518	0.0198574859184287	0.016686410591123	ALDH1A3/BMAL2/COL6A2/ECM1/IGF2/IGFBP6/LAMA4/LINC00968/MELTF/NRP1/NRP2/PAMR1/PDE1A/PIEZO2/PPP1R3C/SCARA3/STEAP1B/VCAN/ZNF503	19
	WANG_BARRETTS_ESOPHAGUS_AND_ESOPHAGUS_CANCER_DN	7/969	37/22093	0.189189189189189	4.31347446517725	4.32028542523609	0.000992128253272975	0.0198961936196905	0.0167189369944625	ANXA8/CDA/ECM1/EMP1/KRT6A/NEDD9/RARG	7
	KAN_RESPONSE_TO_ARSENIC_TRIOXIDE	14/969	123/22093	0.113821138211382	2.59509845872453	3.79941164118964	0.00100772087579878	0.0200912154410856	0.0168828154531655	ADM/ARL4C/GABARAPL1/HMOX1/IL11/IL7R/MYBL1/NDRG1/NUPR1/SACS/SEL1L3/SERPINE1/SLC7A11/VCAN	14
	REACTOME_NON_INTEGRIN_MEMBRANE_ECM_INTERACTIONS	9/969	59/22093	0.152542372881356	3.47793461720103	4.08188253277709	0.00101087876433135	0.0200912154410856	0.0168828154531655	COL1A1/COL5A1/DMD/ITGA6/ITGAV/ITGB4/LAMA4/SDC1/VTN	9
	ZHOU_INFLAMMATORY_RESPONSE_LPS_UP	32/969	405/22093	0.0790123456790123	1.8014651734638	3.48653268697176	0.00101952725240035	0.0201730459008282	0.0169515782691501	ADM/BAMBI/BCL2L1/BRICD5/BTG2/CCL20/CEMIP/COBL/CXCL10/DUSP5/DYNC2H1/EREG/FGFR1OP2/GRIA1/ICAM1/IGF2-AS/IGFBP3/IL23A/MBL1P/NCOA7/NINJ1/OASL/PALM2AKAP2/REL/SERPINE1/SGPP2/SRC/SULT1E1/TGM1/TP73/TTC9/USF3	32
	SERVITJA_LIVER_HNF1A_TARGETS_DN	17/969	166/22093	0.102409638554217	2.33491862185584	3.69752018517568	0.00103103656327951	0.020310507874869	0.0170670887093404	CAMK1D/CES3/CTSC/DPP4/HSD11B1/HSD3B1/LOXL4/LY6E/MBL1P/MCM10/PPP1R3C/RASSF5/SAA2/SIGIRR/SLC37A4/SLC41A2/SOX6	17
	FULCHER_INFLAMMATORY_RESPONSE_LECTIN_VS_LPS_DN	35/969	457/22093	0.0765864332603939	1.74615487102361	3.45215207035787	0.00105196356747413	0.0206314616845588	0.0173367888653052	ACBD5/ARL4C/ARRDC3/CEMIP/CES1/CITED2/CTSC/CXCL10/DUSP1/DYSF/GADD45B/GAS6/HIPK1/HLA-DMB/HMOX1/KANK1/KAT6B/LDLRAD3/LY6E/ME1/NCOA7/NUPR1/OASL/OLFML2B/PRICKLE1/RARA/RBM47/REEP4/SETX/SGK1/SLC26A11/SLC35F6/SOCS3/TBC1D2/ZFP36	35
	BLANCO_MELO_COVID19_SARS_COV_2_INFECTION_CALU3_CELLS_UP	28/969	339/22093	0.0825958702064897	1.88316879305674	3.5096622801733	0.00105816346204325	0.0206620339167393	0.0173624789663053	ALDH1L2/ARRDC3/BCAT1/CAVIN2/CCL20/CX3CL1/CXCL10/CYP1A1/CYP1B1/DEPP1/DUSP1/EDN2/EGR2/FOSB/GIMAP2/ICAM1/IGF2-AS/IL23A/NCOA7/NUPR1/OASL/PA2G4P4/PDCD1LG2/PLAAT2/SERPINE1/TRAF1/VCAM1/ZFP36	28
	ZHU_CMV_24_HR_DN	11/969	84/22093	0.130952380952381	2.98568725735908	3.90518545465765	0.00108446629478036	0.0210831613290924	0.0177163558338285	ACKR3/ADM/COL1A1/COL6A2/CYP1B1/IGF2/IGFBP3/LAMA4/SERPINE1/SULT1E1/VCAN	11
	REACTOME_REGULATION_OF_INSULIN_LIKE_GROWTH_FACTOR_IGF_TRANSPORT_AND_UPTAKE_BY_INSULIN_LIKE_GROWTH_FACTOR_BINDING_PROTEINS_IGFBPS	14/969	124/22093	0.112903225806452	2.57417024534771	3.76485906864537	0.00109115063533422	0.0211208809935128	0.0177480519815919	CDH2/CST3/FGA/FSTL1/FSTL3/GAS6/IGF2/IGFBP1/IGFBP3/IGFBP6/IGFBP7/MELTF/MSLN/VCAN	14
	LIN_TUMOR_ESCAPE_FROM_IMMUNE_ATTACK	5/969	19/22093	0.263157894736842	5.99994568464505	4.66974208107337	0.00111662046718403	0.0215203217311832	0.0180837053559902	ACKR3/HTRA1/NRP2/TNNT2/VCAM1	5
	HOLLERN_EMT_BREAST_TUMOR_UP	15/969	139/22093	0.107913669064748	2.46040938147315	3.69927409058953	0.00117455013808025	0.0223999321022741	0.0188228492673859	ANGPTL2/APBB1/ARHGEF40/DAB2/EFEMP2/LOXL1/MRAS/NRP2/PCOLCE/PHKA1/RRAD/SACS/SCARA3/SEC23A/TRAF1	15
	IBRAHIM_NRF2_DOWN	17/969	168/22093	0.101190476190476	2.30712197159566	3.64243894721029	0.00117735492181764	0.0223999321022741	0.0188228492673859	ABCA7/CDK10/CES3/CITED2/CTDSP1/DACT1/DEPP1/IP6K2/LAMA4/LPCAT4/NAGLU/NRP1/OGDHL/PIGQ/RFNG/TNIK/TRAF1	17
	MCBRYAN_PUBERTAL_TGFB1_TARGETS_UP	17/969	168/22093	0.101190476190476	2.30712197159566	3.64243894721029	0.00117735492181764	0.0223999321022741	0.0188228492673859	CNN1/COL7A1/CYB5R3/ECM1/EGR2/F2R/GJA1/HTRA1/IER5/ITGAV/MMP14/PCOLCE/PTPRK/SIRPA/TGIF1/UTRN/VCAN	17
	LI_AMPLIFIED_IN_LUNG_CANCER	18/969	183/22093	0.0983606557377049	2.24260264934274	3.61516361787645	0.00118802251225058	0.0225067073384663	0.0189125733865109	CDK2AP2/COL1A1/CYCS/DENND2B/FGB/HSPE1/IGFBP3/JUP/KDELR1/MAGED1/MSLN/MUC1/NQO1/ODC1/RPL27/RPS21/SPINT1/TXNRD1	18
	QI_PLASMACYTOMA_DN	12/969	98/22093	0.122448979591837	2.79181146142668	3.80745423016308	0.00119581583015155	0.0225583562535369	0.0189559743994586	AEBP1/AGR2/ALPL/COL1A1/COL6A2/FSTL1/IGFBP3/LOXL4/MAGED1/MFAP2/MYH14/SLPI	12
	FURUKAWA_DUSP6_TARGETS_PCI35_UP	10/969	73/22093	0.136986301369863	3.12325939748646	3.89176989352583	0.00127254632740351	0.0239045411375546	0.020087184755017	ALPP/ARHGEF37/HMOX1/KLRC2/KRT17/OLFML2A/PLAAT2/PLAAT4/PSG1/PSG6	10
	BOQUEST_STEM_CELL_UP	23/969	262/22093	0.0877862595419847	2.00150859861823	3.49268838212389	0.00129303393426991	0.0241873406528136	0.0203248235400056	ABCA8/ABI3BP/AEBP1/CES1/COL1A1/COL5A1/COL6A2/CRIP1/CRISPLD2/HTRA1/IGFBP3/IGFBP6/LTBP2/MFAP2/OLFML2B/PAMR1/PCOLCE/PEG10/SCARA3/SPON2/STEAP1/SUSD5/VCAN	23
	FISCHER_DIRECT_P53_TARGETS_META_ANALYSIS	26/969	311/22093	0.0836012861736334	1.90609206959142	3.44663245648249	0.00132092887928487	0.0246057546886036	0.0206764203346331	ALDH1A3/APAF1/ASCC3/BCL2L1/BTG2/CAVIN2/CDIP1/COL7A1/DGKA/EDN2/GBE1/GREB1/IER5/IGFBP7/NCEH1/NINJ1/NUPR1/PHLDA3/PPFIBP1/PPP1R3C/RRAD/SERPINE1/TANC1/TEAD3/VCAN/ZNF385A	26
	BLANCO_MELO_BETA_INTERFERON_TREATED_BRONCHIAL_EPITHELIAL_CELLS_UP	30/969	378/22093	0.0793650793650794	1.80950742870248	3.3999939794266	0.00134528146715994	0.0249549712158169	0.0209698698872212	ABCA1/B3GNT7/BMAL2/CDK17/DUSP1/FERMT1/H3-5/HSD11B1/IGFBP3/IL1R2/IL23A/IL7R/NCOA7/PAMR1/PDCD1LG2/PLAAT4/PLD5/PSG5/ROCK2/RP2/SEC24A/SLC41A2/SLC7A11/SOCS3/STARD4/SYT12/TGFA/TMEM229B/TXNRD1/WNT10A	30
	LIM_MAMMARY_LUMINAL_MATURE_UP	13/969	113/22093	0.115044247787611	2.62298510461474	3.70451398025035	0.00136373914689479	0.0250340518510983	0.021036322002838	ABCA7/CACNB3/CACNG4/CCDC92/FAAH/HID1/MLPH/PHKA1/PROM2/PSD4/SLC40A1/SLC7A4/ZSCAN18	13
	AMIT_EGF_RESPONSE_20_HELA	4/969	12/22093	0.333333333333333	7.5999312005504	4.89792340134159	0.00137203698375291	0.0250340518510983	0.021036322002838	BTG2/FOS/GADD45B/ROCK2	4
	BIOCARTA_FIBRINOLYSIS_PATHWAY	4/969	12/22093	0.333333333333333	7.5999312005504	4.89792340134159	0.00137203698375291	0.0250340518510983	0.021036322002838	F2R/FGA/FGB/SERPINE1	4
	MCBRYAN_TERMINAL_END_BUD_UP	4/969	12/22093	0.333333333333333	7.5999312005504	4.89792340134159	0.00137203698375291	0.0250340518510983	0.021036322002838	CNN1/EGR2/SDC1/SFRP1	4
	ZHAN_MULTIPLE_MYELOMA_MS_UP	8/969	50/22093	0.16	3.64796697626419	4.01470411173649	0.0013884869857439	0.0252307920838034	0.0212016444568585	CST3/DSG2/FZD2/JAM3/PPM1H/RAI2/VWA5A/ZNF503	8
	PID_INTEGRIN2_PATHWAY	6/969	29/22093	0.206896551724138	4.71719867620369	4.29006601139419	0.0013986177232745	0.0253115695285288	0.0212695224155652	FGA/FGB/ICAM1/JAM3/SPON2/VCAM1	6
	PID_AVB3_INTEGRIN_PATHWAY	10/969	74/22093	0.135135135135135	3.08105318941232	3.84053361729205	0.00141465929550145	0.0253954160627922	0.0213399793557392	COL1A1/COL5A1/COL6A2/COL7A1/COL9A2/ITGAV/PIK3C2A/SDC1/SRC/VTN	10
	SHETH_LIVER_CANCER_VS_TXNIP_LOSS_PAM3	10/969	74/22093	0.135135135135135	3.08105318941232	3.84053361729205	0.00141465929550145	0.0253954160627922	0.0213399793557392	AEBP1/B4GALT6/CCDC120/COL1A1/IGFBP1/ITGA6/NUPR1/PROM2/SERPINE1/SLPI	10
	BANG_VERTEPORFIN_ENDOMETRIAL_CANCER_CELLS_UP	5/969	20/22093	0.25	5.6999484004128	4.50369252210819	0.0014355091919362	0.0255635476899998	0.0214812617605948	ADAM9/DSG2/ITGAV/ITGB4/VCAN	5
	WOTTON_RUNX_TARGETS_UP	5/969	20/22093	0.25	5.6999484004128	4.50369252210819	0.0014355091919362	0.0255635476899998	0.0214812617605948	CDK18/CYP1B1/LY6E/MASP1/SLC40A1	5
	WP_VEGFAVEGFR2_SIGNALING	33/969	431/22093	0.0765661252900232	1.74569185349069	3.34842121035183	0.00144764778214109	0.0256770036896102	0.0215765997807903	ACKR3/ADAM9/AFDN/ASCC3/BCL2L1/CYCS/DUSP5/EEA1/EGR3/FAM120A/FGA/FGB/GJA1/HERPUD1/HTRA1/ICAM1/IER5/IGFBP3/IGFBP7/IQGAP1/ITGAV/KANK1/MMP14/NDRG1/NRP2/PDPK1/PIK3R2/ROCK2/RPL27/S1PR1/SHROOM2/SRC/SYNJ1	33
	GROSS_HYPOXIA_VIA_ELK3_AND_HIF1A_UP	15/969	142/22093	0.105633802816901	2.40842890158287	3.60614572045495	0.0014581747418447	0.0257610871059231	0.021647255774921	ALDH1L2/DEPP1/FOS/GATA3/GBE1/HK2/KCTD11/MAGED1/NDRG1/NEDD9/RUSC2/SGK1/SLC37A4/TGIF1/ZFP36	15
	WIERENGA_STAT5A_TARGETS_UP	19/969	202/22093	0.0940594059405941	2.14453504173947	3.49996180114553	0.00149496589954198	0.0263066726670391	0.0221057158600882	ABCA1/ADM/BTG2/CERCAM/CXCL10/DAB2/DAPK1/DUSP5/EMP1/GABARAPL1/GADD45B/GGT5/IL7R/MUC1/NDRG1/OLR1/P2RX4/PIK3IP1/TRAF1	19
	KOYAMA_SEMA3B_TARGETS_DN	29/969	364/22093	0.0796703296703297	1.81646707265902	3.36403745838405	0.0015135445357019	0.0265287412320664	0.0222923219224391	ADGRG6/ADM/CABLES2/CAMSAP2/CCDC146/CCDC92/CDC73/CEP350/CORO7/EFEMP2/EFHD1/EFNA1/IGF2/INSYN2A/LYPLA1/MYL9/NEURL1/NQO1/PLEKHO1/PPM1E/QSER1/RRAD/SMAD6/SYNGR1/SYNGR3/TRAF1/XRCC2/ZCCHC14/ZNF695	29
	LIM_MAMMARY_STEM_CELL_DN	32/969	416/22093	0.0769230769230769	1.75383027705009	3.32439009368888	0.00157375508044558	0.0274710691774838	0.023084167933224	ALDH1A3/AP1M2/CLDN3/COBL/CRACR2B/DENND2D/ERLIN2/FAAH/GATA3/GLUL/GRB7/GRTP1/HID1/KRT19/LARS1/MIF4GD/MLPH/MUC1/MYH14/MYO5B/P2RX4/PPM1H/RBM47/RHBDD2/SIGIRR/SPINT1/SYNGR1/TFCP2L1/TMC4/TMEM54/ZDHHC12/ZSWIM4	32
	VERHAAK_AML_WITH_NPM1_MUTATED_DN	22/969	250/22093	0.088	2.0063818369453	3.42742513989441	0.00157964818271246	0.0274710691774838	0.023084167933224	ANXA8/B4GALT6/BANK1/CIITA/CLDN15/CLIP3/CYTL1/EMP1/FZD2/GATA3/GJA1/IGFBP7/ITGA6/JUP/MSLN/PALM/PALM2AKAP2/SLC38A1/SYNGR1/TGFB1I1/TNFRSF21/ZHX2	22
	BHAT_ESR1_TARGETS_NOT_VIA_AKT1_DN	11/969	88/22093	0.125	2.8499742002064	3.72423989254842	0.00159494995536991	0.0275221596949877	0.0231270997200516	ANK3/ATXN1/BCL2L1/BTG2/EDN2/EFNA1/GATA3/NRP1/PTPRK/RNF43/SLC29A3	11
	SCHLESINGER_METHYLATED_DE_NOVO_IN_CANCER	11/969	88/22093	0.125	2.8499742002064	3.72423989254842	0.00159494995536991	0.0275221596949877	0.0231270997200516	CDH4/CRIP1/EGR3/MT3/NDRG1/RARA/RASSF5/SFRP1/SFRP5/TBX1/TP73	11
	YANG_BCL3_TARGETS_UP	27/969	332/22093	0.0813253012048193	1.85420008206199	3.35877222038491	0.00161230920936764	0.0277142880312924	0.0232885467591652	ABCA1/ABHD3/ACADM/ACSL3/ANXA8/ASCC3/CCNA2/CD68/CTSC/CXCL10/E2F1/FNDC1/IGFBP6/LIMCH1/MASP1/MYL9/OASL/OLR1/RBM47/SDC1/SERPINE1/SLC37A4/SLC7A8/TNFRSF21/TNIK/TXNDC11/VPS13C	27
	KOYAMA_SEMA3B_TARGETS_UP	23/969	267/22093	0.0861423220973783	1.96402716418718	3.39429162990562	0.00165730030683652	0.0283780806386008	0.0238463372084899	ATG13/CLIP3/CRIP1/CTSC/DYNC2H1/EMILIN2/FZD2/HK2/IGFBP6/LAT2/LOXL1/LTBP2/MAMLD1/MID1/NPAS2/PLEKHG1/SERPINE1/SIRPA/SLC38A1/SPEG/STEAP1/TBC1D2/VAMP2	23
	DURAND_STROMA_S_UP	25/969	300/22093	0.0833333333333333	1.8999828001376	3.36145772603202	0.00169171150725558	0.0288563204226124	0.0242482060769765	ADAM8/ALPL/BMPER/CDK18/CHST2/CIB2/COL1A1/COL6A2/CYP26B1/GATA3/JUP/LOXL1/LTBP2/NDRG1/OASL/PALM2AKAP2/PDE1A/PDGFRB/RBPMS2/RTN4RL1/S1PR1/SPEG/SPON2/SRPX2/TEX15	25
	XIE_ST_HSC_S1PR3_OE_UP	18/969	189/22093	0.0952380952380952	2.17140891444297	3.46392944710466	0.00171063989886266	0.0290678199608266	0.0244259308981836	ABCA1/ARHGAP20/BAMBI/BMF/CD276/CXCL10/CYP1B1/DAB2/EGR3/GATA3/LY6E/MYL9/NCOA7/NEDD9/OASL/SERPINE1/SMAD6/VWA5A	18
	REACTOME_CELL_CELL_COMMUNICATION	14/969	130/22093	0.107692307692308	2.45536238787013	3.56441545989486	0.00172280032961507	0.0291631447431418	0.0245060331056712	AFDN/CDH2/CDH4/CLDN15/CLDN3/IQGAP1/ITGA6/ITGB4/JUP/LIMS2/PIK3R2/SFTPD/SIRPA/SRC	14
	SEKI_INFLAMMATORY_RESPONSE_LPS_UP	10/969	76/22093	0.131578947368421	2.99997284232252	3.74061619436928	0.0017375890317583	0.029302069581015	0.024622772802508	CXCL10/CXCL16/EGR2/EGR3/EREG/GADD45B/ICAM1/REL/SLC4A7/VCAM1	10
	WP_NETRINUNC5B_SIGNALING_PATHWAY	8/969	52/22093	0.153846153846154	3.50766055410018	3.8774490460144	0.00180189776619299	0.0302718824720422	0.0254377146417076	ALPL/COL1A1/DAPK1/ICAM1/INPP5D/ITGB4/SRC/VCAM1	8
	RIGGINS_TAMOXIFEN_RESISTANCE_DN	20/969	221/22093	0.0904977375565611	2.06332973770599	3.40260216816744	0.00181344896719023	0.0302921326214984	0.0254547310107357	ACADM/ADAM9/ATXN1/COMMD8/CYP1B1/DSG2/EFHD1/EMP1/GJA1/GREB1/MUC1/NEDD9/NNT/PDE10A/PDS5A/PEG10/PLAAT4/RAI2/RANBP2/RBM47	20
	GESERICK_TERT_TARGETS_DN	5/969	21/22093	0.238095238095238	5.42852228610742	4.34849489525894	0.00181671145775833	0.0302921326214984	0.0254547310107357	BTG2/EGR2/FOSB/GADD45B/ZFP36	5
	WACKER_HYPOXIA_TARGETS_OF_VHL	4/969	13/22093	0.307692307692308	7.01532110820037	4.64646086565144	0.00191340573878121	0.0317853818994551	0.0267095207997975	ADM/HK2/IGFBP3/TGFA	4
	JINESH_BLEBBISHIELD_TO_IMMUNE_CELL_FUSION_PBSHMS_DN	30/969	387/22093	0.0775193798449612	1.76742586059312	3.26207047494406	0.00192945523730978	0.0319328428122793	0.0268334334314183	AGR2/ANKRD50/ANXA8/CAT/CCL20/CPVL/CTSC/CUTA/CXCL10/CYP4B1/DEPP1/DYNLRB1/FOS/HLA-DMB/IL23A/MLPH/NDRG1/PAMR1/PEG10/PRSS8/RPL15P3/SALL2/SESN3/SGK1/SGPP2/SLC7A8/SLCO3A1/SLPI/SMAD6/STEAP1	30
	WP_MALIGNANT_PLEURAL_MESOTHELIOMA	33/969	439/22093	0.0751708428246014	1.71387970126307	3.23578422581042	0.00194942106083973	0.0321437872698461	0.0270106918137403	APC/ATG13/ATM/BAG2/BMI1/CDH2/CDH4/CXCL10/CXCL5/CYCS/E2F1/EFNA1/FZD2/IGF2/ITGA6/ITGAV/ITGB4/LAMA4/MET/MMP14/NDRG1/NTF3/PDGFRB/RASSF4/RASSF5/SFRP1/SFRP5/SRC/TEAD3/TGFA/TNIK/ULK1/WNT10A	33
	RUTELLA_RESPONSE_TO_HGF_UP	32/969	422/22093	0.0758293838862559	1.72889430154701	3.23796858408565	0.00197421122440385	0.0324324294134537	0.0272532402079289	ACSL3/BCAT1/CEP350/CES1/CXCL10/CXCL5/CYP1B1/DAB2/DPAGT1/DUSP5/EBI3/EMP1/G6PC3/HK2/HSD11B1/IL1R2/LTBP2/ME1/NDRG1/NQO1/NRP1/RBM47/SCAMP2/SERPINE1/SGK1/SLAMF7/SLC29A3/SLC7A11/SYNGR3/TFEB/TRAF1/VWA5A	32
	MANNE_COVID19_NONICU_VS_HEALTHY_DONOR_PLATELETS_DN	19/969	207/22093	0.0917874396135266	2.09273467841243	3.38304696963576	0.00198252177284275	0.0324492166643233	0.0272673466744704	ACADM/BANK1/CAVIN2/CEMIP/CLIC5/CXCL5/CYCS/CYP11A1/DMD/ENTREP2/IGF2/IL7R/OPA1/PDCD1LG2/PPM1E/SETD7/UTRN/VWA8/ZC3H12B	19
	REACTOME_PHASE_I_FUNCTIONALIZATION_OF_COMPOUNDS	12/969	104/22093	0.115384615384615	2.63074541557514	3.57019076849416	0.00200396588618155	0.0326800590669607	0.0274613254655455	ALDH3A1/ARNT2/CES1/CES3/CYB5R3/CYP11A1/CYP1A1/CYP1B1/CYP26B1/CYP4B1/CYP4F3/FMO3	12
	MEBARKI_HCC_PROGENITOR_WNT_DN_CTNNB1_DEPENDENT	6/969	31/22093	0.193548387096774	4.41286327773894	4.07257061730033	0.00201193103002174	0.0326902078308641	0.0274698535562707	AGR2/ARHGAP20/BCO2/JAKMIP2/MPV17L/PLAAT2	6
	BORLAK_LIVER_CANCER_EGF_UP	8/969	53/22093	0.150943396226415	3.44147827949452	3.81132804935804	0.00204210410902012	0.0330598090667549	0.0277804325491197	AEBP1/BTG2/FOS/IGFBP1/RBP1/SERPINE1/TGFA/TGIF1	8
	VECCHI_GASTRIC_CANCER_ADVANCED_VS_EARLY_UP	17/969	177/22093	0.096045197740113	2.18981068490435	3.40388734628339	0.00207273624670768	0.0334341368490673	0.0280949832982421	ALDH1L2/ARL4C/BCAT1/CEMIP/CEP170/CMTM3/CYP1B1/DAB2/FNDC1/FSTL1/GLIS2/HES2/IGFBP3/LTBP2/NUAK1/PALM2AKAP2/VCAN	17
	YAGI_AML_WITH_T_8_21_TRANSLOCATION	29/969	372/22093	0.0779569892473118	1.77740326464485	3.23868901782803	0.00209304930192318	0.0335685362613882	0.0282079202423449	ACADSB/ACKR3/ATXN1/BCAM/BCL2L1/CD68/CDH2/CDH4/CEP170/CIITA/CLINT1/HLA-DMB/ITGB4/JUP/MYRF/NAA80/NUPR1/PALM/PALM2AKAP2/REL/SACS/SMG1/SOCS3/STARD8/SYNGR1/TGIF1/TMF1/TNFRSF21/TXNRD1	29
	GRYDER_PAX3FOXO1_TOP_ENHANCERS	33/969	441/22093	0.0748299319727891	1.70610700420519	3.20798354094809	0.00209614849071561	0.0335685362613882	0.0282079202423449	ALDH1A3/APPL1/ARL4C/CLINT1/COBL/DAPK1/ERLIN2/GALNT11/IDH3A/IER5/IGF2/IGFBPL1/ITSN2/KANK1/KIAA1614/LIMCH1/NCAPG2/OLFML2B/OPA1/PEG10/PPM1H/RASSF4/SACS/SDC1/SETD7/SETX/SLC38A1/TNNT2/TXNRD1/UBAC2/UBL7/VANGL2/WDR43	33
	MEISSNER_BRAIN_HCP_WITH_H3K27ME3	23/969	272/22093	0.0845588235294118	1.92792372366903	3.29800061254189	0.00210591852455247	0.0336041192519986	0.0282378209253329	AEBP1/ALDH1A3/CLDN3/ERFE/GATA3/GDF7/GJA3/HES2/HOXC12/HOXC13/IGF2/IGFBPL1/KRT19/LOXL1/LTBP2/PLEKHG6/PROM2/SCARF2/SFRP5/SPINT1/TBX1/TMEM54/TP73	23
	AMIT_EGF_RESPONSE_40_HELA	7/969	42/22093	0.166666666666667	3.7999656002752	3.89004408127558	0.00214971107495713	0.0340587676359756	0.028619865744138	BTG2/DUSP1/DUSP5/EGR3/SEC23A/SGK1/ZFP36	7
	PID_UPA_UPAR_PATHWAY	7/969	42/22093	0.166666666666667	3.7999656002752	3.89004408127558	0.00214971107495713	0.0340587676359756	0.028619865744138	FGA/FGB/ITGAV/PDGFRB/SERPINE1/SRC/VTN	7
	WANG_NEOPLASTIC_TRANSFORMATION_BY_CCND1_MYC	5/969	22/22093	0.227272727272727	5.18177127310254	4.20292786547462	0.0022670418363227	0.0356652533212138	0.029969809028135	BMF/CLSTN2/COL5A1/EREG/IGFBP3	5
	YAMASHITA_METHYLATED_IN_PROSTATE_CANCER	9/969	66/22093	0.136363636363636	3.10906276386153	3.67515044899053	0.00226713088272765	0.0356652533212138	0.029969809028135	ACKR3/AEBP1/COL1A1/CYP1A1/DYSF/GAS6/PRAF2/SERPINE1/SLC34A2	9
	BROWNE_HCMV_INFECTION_30MIN_UP	8/969	54/22093	0.148148148148148	3.37774720024462	3.74677783878199	0.00230679617435984	0.0360962358570918	0.0303319672379307	COL6A2/DUSP1/EGR2/EGR3/FOS/SOCS3/ZER1/ZFP36	8
	RUAN_RESPONSE_TO_TNF_DN	10/969	79/22093	0.126582278481013	2.88604982299382	3.59673591944788	0.00233133958613232	0.0360962358570918	0.0303319672379307	ACADM/CIB2/HIPK2/HK2/ITGA6/LAMA4/ME1/NNMT/RASD1/SORBS1	10
	YAO_TEMPORAL_RESPONSE_TO_PROGESTERONE_CLUSTER_16	10/969	79/22093	0.126582278481013	2.88604982299382	3.59673591944788	0.00233133958613232	0.0360962358570918	0.0303319672379307	AGR2/CNN1/COL1A1/COL6A2/DAB2/MFAP2/PCOLCE/PRAF2/TNNT2/VCAN	10
	CHIANG_LIVER_CANCER_SUBCLASS_PROLIFERATION_UP	17/969	179/22093	0.0949720670391061	2.1653435264138	3.35282573404917	0.0023347634514662	0.0360962358570918	0.0303319672379307	ARID3A/B3GNT5/BCAT1/CCNA2/CDCA7/CMTM3/DEPDC1B/GLIS2/HK2/LDLRAD3/NCEH1/OIP5/SALL2/SEL1L3/SELENOM/SLC38A1/TNFRSF21	17
	SMID_BREAST_CANCER_RELAPSE_IN_BONE_DN	26/969	324/22093	0.0802469135802469	1.82961306679917	3.22196023114713	0.00234048580457812	0.0360962358570918	0.0303319672379307	ARL4C/BAG2/CCL20/CEP170/CXCL5/CYP26B1/FERMT1/GPR161/IL1R2/ITGA6/KRT16/KRT17/KRT6A/L1CAM/MMP14/MRAS/MSLN/PEG10/PI3/PRKDC/RBP1/SFRP1/SLPI/SMPDL3B/TFCP2L1/TNFRSF21	26
	MARKEY_RB1_CHRONIC_LOF_DN	13/969	120/22093	0.108333333333333	2.46997764017888	3.45818322918383	0.00235146314785688	0.0360962358570918	0.0303319672379307	ADAM8/GABARAPL1/HMOX1/HTRA1/IGFBP3/MCCC1/NDRG4/NINJ1/NUPR1/PLD3/RBP1/SLCO3A1/SYNGR1	13
	LIU_CMYB_TARGETS_UP	16/969	164/22093	0.0975609756097561	2.22437010747816	3.3706724747492	0.00235939007960775	0.0360962358570918	0.0303319672379307	ARL4C/CITED2/CRISPLD2/EFHD1/FOSL2/GREB1/KRT16/NQO1/PPM1E/PRAF2/RAB11B/RBM47/SLCO3A1/TGIF1/TP53I11/ZER1	16
	PHONG_TNF_RESPONSE_VIA_P38_PARTIAL	16/969	164/22093	0.0975609756097561	2.22437010747816	3.3706724747492	0.00235939007960775	0.0360962358570918	0.0303319672379307	ADM/CCL20/CITED2/COL7A1/DUSP1/EREG/FOSL2/GABARAPL1/HERPUD1/INTS6/ITGAV/REL/SERPINE1/TGFA/TGIF2/TNFRSF21	16
	ABE_INNER_EAR	7/969	43/22093	0.162790697674419	3.71159430724554	3.81193924987673	0.00247214180827619	0.0374352902396108	0.0314571857737686	FBXO2/IGFBP6/MT3/RAB1B/RBP1/SELENOM/USP11	7
	FUJII_YBX1_TARGETS_UP	7/969	43/22093	0.162790697674419	3.71159430724554	3.81193924987673	0.00247214180827619	0.0374352902396108	0.0314571857737686	CLIC3/GIMAP2/KLF11/MUC1/PLAAT4/PRICKLE1/ULK1	7
	RIZ_ERYTHROID_DIFFERENTIATION_CCNE1	7/969	43/22093	0.162790697674419	3.71159430724554	3.81193924987673	0.00247214180827619	0.0374352902396108	0.0314571857737686	BMI1/CUX2/E2F1/FOSL2/HMGB3/PIAS2/SMAD6	7
	SWEET_LUNG_CANCER_KRAS_UP	35/969	481/22093	0.0727650727650728	1.65902864045279	3.12982945912172	0.00248545636680198	0.0374991042664857	0.0315108092313544	ACSL5/ANK3/CD68/CDK2AP2/CES3/CITED2/CLDN3/CPOX/CTSC/CYB5R3/GJA1/GJA3/GSTT1/HK2/HLA-DMB/HMGB3/IGFBP3/IL11/IQGAP1/KDELR1/ME1/MUC1/NNT/PISD/PLD3/SDC1/SERPINE1/SIRPA/SLC12A2/SLC34A2/SLPI/SPINT1/TFCP2L1/TGIF1/VAMP2	35
	REACTOME_POST_TRANSLATIONAL_MODIFICATION_SYNTHESIS_OF_GPI_ANCHORED_PROTEINS	11/969	93/22093	0.118279569892473	2.69674978084046	3.51187671907026	0.00249320190091639	0.0374991042664857	0.0315108092313544	ALPG/ALPL/DPM2/GPAA1/LY6E/MDGA1/MELTF/MSLN/PIGQ/PIGZ/RTN4RL1	11
	TAKEDA_TARGETS_OF_NUP98_HOXA9_FUSION_10D_DN	15/969	150/22093	0.1	2.27997936016512	3.36892948614894	0.00250680789827673	0.0375767971822492	0.0315760952347174	CXCL5/DAB2/EMP1/GLUL/IL1R2/IL7R/ME1/NRP1/NRP2/OLFML2B/RASSF4/SGK1/SLC7A8/SLPI/TEX15	15
	KIM_MYCN_AMPLIFICATION_TARGETS_DN	12/969	107/22093	0.11214953271028	2.55698619831602	3.45776016135306	0.00255067672976309	0.0380337283626712	0.0319600583063634	BMI1/CAMK1D/COL1A1/GRB7/LMO7/MAGED4/MICAL1/NDRG1/PEG10/PLEKHG1/SLC34A2/USF3	12
	FARMER_BREAST_CANCER_CLUSTER_6	4/969	14/22093	0.285714285714286	6.51422674332891	4.42028492967061	0.00258642664644197	0.0380337283626712	0.0319600583063634	AGR2/GATA3/MLPH/RBM47	4
	REACTOME_LYSOSPHINGOLIPID_AND_LPA_RECEPTORS	4/969	14/22093	0.285714285714286	6.51422674332891	4.42028492967061	0.00258642664644197	0.0380337283626712	0.0319600583063634	PLPPR2/S1PR1/S1PR2/S1PR5	4
	REACTOME_TP53_REGULATES_TRANSCRIPTION_OF_GENES_INVOLVED_IN_G1_CELL_CYCLE_ARREST	4/969	14/22093	0.285714285714286	6.51422674332891	4.42028492967061	0.00258642664644197	0.0380337283626712	0.0319600583063634	ARID3A/CCNA2/E2F1/ZNF385A	4
	SINGH_NFE2L2_TARGETS	4/969	14/22093	0.285714285714286	6.51422674332891	4.42028492967061	0.00258642664644197	0.0380337283626712	0.0319600583063634	HMOX1/ME1/NQO1/TXNRD1	4
	RUTELLA_RESPONSE_TO_HGF_VS_CSF2RB_AND_IL4_UP	31/969	412/22093	0.0752427184466019	1.71551845060968	3.13993831850574	0.00258854889799851	0.0380337283626712	0.0319600583063634	ARHGEF40/BCAT1/CES1/CXCL10/CXCL5/CYP1B1/DAB2/DPAGT1/EMP1/EREG/G6PC3/HK2/HSD11B1/IGFBP7/LTBP2/ME1/NDRG1/NEDD9/NQO1/NRP1/PLAAT4/RBM47/SCAMP2/SERPINE1/SGK1/SIGIRR/SLAMF7/SLC29A3/SLC7A11/TFEB/VWA5A	31
	BROWNE_HCMV_INFECTION_18HR_DN	17/969	182/22093	0.0934065934065934	2.12965105070368	3.27748136867356	0.00277927976262303	0.0406246916901122	0.0341372663419536	ABCA8/ANGPTL2/CEMIP/CLIP3/COL6A2/CTIF/DUSP1/GAS6/IGF2/LOXL1/LPCAT4/MT3/PAMR1/PDGFRB/PSG6/TGFB1I1/VCAN	17
	GARGALOVIC_RESPONSE_TO_OXIDIZED_PHOSPHOLIPIDS_YELLOW_DN	5/969	23/22093	0.217391304347826	4.95647686992417	4.06595632175948	0.00279340552272841	0.0406246916901122	0.0341372663419536	B3GNT5/PATZ1/PIK3R2/RTL10/ZMYND8	5
	YAN_ESCAPE_FROM_ANOIKIS	5/969	23/22093	0.217391304347826	4.95647686992417	4.06595632175948	0.00279340552272841	0.0406246916901122	0.0341372663419536	ALDH3A1/CCL20/CX3CL1/CXCL10/VCAM1	5
	REACTOME_CARGO_CONCENTRATION_IN_THE_ER	6/969	33/22093	0.181818181818182	4.14541701848203	3.87278845087218	0.00280921183816007	0.0406246916901122	0.0341372663419536	COL7A1/CTSC/GRIA1/SEC23A/SEC24A/TGFA	6
	HINATA_NFKB_TARGETS_FIBROBLAST_UP	10/969	81/22093	0.123456790123457	2.81478933353718	3.50453419404428	0.00281051326158009	0.0406246916901122	0.0341372663419536	CCL20/CDH2/CXCL5/ICAM1/MMP14/MT3/MYBL1/NPAS2/SEC24A/SERPINE1	10
	TONKS_TARGETS_OF_RUNX1_RUNX1T1_FUSION_SUSTAINDED_IN_ERYTHROCYTE_UP	7/969	44/22093	0.159090909090909	3.62723989117178	3.73613831309363	0.00283051041780244	0.0407813345632895	0.0342688946512344	CYP1A1/ECM1/EMP1/NQO1/P2RX4/SLC7A11/VCAN	7
	LEE_TARGETS_OF_PTCH1_AND_SUFU_UP	8/969	56/22093	0.142857142857143	3.25711337166446	3.62211702592024	0.00291638665208689	0.0417484031353403	0.035081530416371	CAVIN2/CDCA7/FZD2/HK2/IER5/MICAL1/PPAN/SFRP1	8
	TONKS_TARGETS_OF_RUNX1_RUNX1T1_FUSION_MONOCYTE_DN	8/969	56/22093	0.142857142857143	3.25711337166446	3.62211702592024	0.00291638665208689	0.0417484031353403	0.035081530416371	ADAM8/ARL4C/BTG2/CYP1B1/PLXNC1/ROCK2/SLC38A1/UTRN	8
	LU_AGING_BRAIN_UP	22/969	263/22093	0.0836501901140684	1.90720706933964	3.16992333261687	0.00296663127784346	0.0423315463107663	0.0355715504772458	BAMBI/CEP170/CYP1B1/DNASE1L1/EFHD1/GJA1/GREB1/HTRA1/IQGAP1/ITGAV/KANK1/MTRR/NDRG1/NUPR1/PIK3C2A/PLXNC1/RAPGEF4/S1PR1/SFRP1/TGIF1/VCAN/ZHX2	22
	SANSOM_APC_TARGETS_DN	28/969	364/22093	0.0769230769230769	1.75383027705009	3.10595904498844	0.00298797840237333	0.0424309799276982	0.035655105372639	AGR2/ANK3/ARSA/CAPN3/CDK2AP2/CHST2/CX3CL1/CYB5R3/CYP4F3/DGKA/EDN2/ENTPD2/GGT5/GSTT1/HLA-DMB/ICAM5/INPP5D/LAT2/MLPH/MYH14/PCOLCE/PLEKHO1/SIRPA/SLC35C2/SLC7A8/SLPI/WBP2/WDTC1	28
	SHETH_LIVER_CANCER_VS_TXNIP_LOSS_PAM2	16/969	168/22093	0.0952380952380952	2.17140891444297	3.26425960682749	0.00300697393514436	0.0424309799276982	0.035655105372639	B4GALT6/BTG2/CD276/DSG2/ERI2/HID1/PLS1/PRSS8/QSER1/RBP1/SEL1L3/SIRPA/SMPDL3B/TANC1/TLE6/WNT10A	16
	EBAUER_TARGETS_OF_PAX3_FOXO1_FUSION_UP	18/969	199/22093	0.0904522613065327	2.06229288859156	3.22403376789871	0.00300870335511245	0.0424309799276982	0.035655105372639	ADAM8/AEBP1/CLSTN2/COL1A1/CTF1/CX3CL1/CXCL10/DPAGT1/FOSL2/GADD45B/HCFC1R1/ITGA6/LAT2/MRAS/RASSF4/RUSC2/SLC12A2/UTRN	18
	COULOUARN_TEMPORAL_TGFB1_SIGNATURE_DN	14/969	138/22093	0.101449275362319	2.31302253929795	3.31387658247939	0.00301172274419421	0.0424309799276982	0.035655105372639	ACSL3/ARID3A/CDA/GADD45B/GLUL/HIPK2/IGFBP3/RASSF5/SERINC2/SULT1E1/TGM1/TMEM127/TSPYL2/ZSWIM4	14
	SMID_BREAST_CANCER_RELAPSE_IN_BRAIN_DN	10/969	82/22093	0.121951219512195	2.78046263434771	3.45948322837707	0.00307794304715612	0.0432271370534355	0.036324122827803	AGR2/CRIP1/CYP4B1/GATA3/GREB1/IL11/MLPH/RBM47/SLC7A8/TTC9	10
	PID_NFAT_TFPATHWAY	7/969	45/22093	0.155555555555556	3.54663456025685	3.66251668411599	0.00322735909961343	0.0450413878102789	0.0378486528296523	DGKA/E2F1/EGR2/EGR3/FOS/GATA3/PTPRK	7
	SAGIV_CD24_TARGETS_DN	7/969	45/22093	0.155555555555556	3.54663456025685	3.66251668411599	0.00322735909961343	0.0450413878102789	0.0378486528296523	DUSP5/ECM1/ICAM1/LAT2/LDB1/OASL/PLPPR2	7
	MIYAGAWA_TARGETS_OF_EWSR1_ETS_FUSIONS_UP	22/969	265/22093	0.0830188679245283	1.89281305372199	3.13161108893173	0.00325159844277771	0.0452378633351449	0.0380137528474736	ARRDC2/BCL2L1/C1QL1/CES1/CMTM3/COL21A1/DAPK1/DPP4/ERFE/FOXL2/HIPK1/HMGB3/ICAM1/KRT19/P2RX4/PHKA1/ROCK2/SIRPA/SLC7A11/SSBP3/STEAP1/ZNF703	22
	REACTOME_DISEASES_OF_CARBOHYDRATE_METABOLISM	6/969	34/22093	0.176470588235294	4.02349298852668	3.7787385165587	0.00328663367930159	0.0455828446736782	0.0383036435357857	G6PC3/GBE1/NAGLU/PPP1R3C/SGSH/SLC37A4	6
	LIEN_BREAST_CARCINOMA_METAPLASTIC_VS_DUCTAL_UP	10/969	83/22093	0.120481927710843	2.74696308453629	3.41510514370265	0.00336525543788954	0.0463842638064528	0.0389770826992323	ADM/BCAT1/BMAL2/CYP26B1/FERMT1/FOXL2/HMOX1/ICAM1/IL1R2/LINC00839	10
	SANA_TNF_SIGNALING_UP	10/969	83/22093	0.120481927710843	2.74696308453629	3.41510514370265	0.00336525543788954	0.0463842638064528	0.0389770826992323	ACKR3/CCL20/CX3CL1/CXCL10/ICAM1/IL7R/ITGAV/NCEH1/SERPINE1/VCAM1	10
	MEISSNER_NPC_HCP_WITH_H3K4ME2_AND_H3K27ME3	27/969	350/22093	0.0771428571428571	1.75884122069881	3.06490155597975	0.0033761768196818	0.0463911703741462	0.0389828863455137	B3GNT7/C1QL1/CLSTN2/COBL/FAM43B/GJA3/IGF2/IGFBPL1/KCNH1/LAD1/LTBP2/NALF2/NPAS2/NXPH3/PLD5/PODN/RASGRF1/RSPO1/SERINC2/SFRP1/SGPP2/SOWAHB/SPINT1/SYT12/TBX1/TP73/UNC5D	27
	ONO_AML1_TARGETS_UP	5/969	24/22093	0.208333333333333	4.749957000344	3.93669626103523	0.00340275122945441	0.0464306103284247	0.0390160280671541	E2F1/FOS/GADD45B/PDCD1LG2/SLAMF7	5
	BREUHAHN_GROWTH_FACTOR_SIGNALING_IN_LIVER_CANCER	4/969	15/22093	0.266666666666667	6.07994496044032	4.21517974122519	0.0034055607813908	0.0464306103284247	0.0390160280671541	DACT1/IGF2/MET/TGFA	4
	WP_GLUCOCORTICOID_RECEPTOR_PATHWAY	9/969	70/22093	0.128571428571429	2.93140203449801	3.46636899549319	0.00341033458611745	0.0464306103284247	0.0390160280671541	ACKR3/B3GNT5/CAVIN2/CCL20/EDN2/GADD45B/IL11/LRRC8A/MGAM	9
	WANG_SMARCE1_TARGETS_DN	29/969	385/22093	0.0753246753246753	1.71738705051399	3.0413424078156	0.00343960170492852	0.0466729883267022	0.0392197003151983	ABHD3/ABI3BP/B3GNT5/BAMBI/CAT/CAVIN2/CITED2/CTSC/CXCL5/CYP1B1/GRTP1/HK2/IDH3A/IER5/LAMA4/LOXL1/LY6E/LYPLA1/MID1/MIOS/MYBL1/PDS5A/RP2/SACS/SGK1/SLC4A7/SPON2/SUSD5/TNFRSF21	29
	MULLIGHAN_MLL_SIGNATURE_2_UP	31/969	420/22093	0.0738095238095238	1.6828419086933	3.02605365138024	0.00344910448326259	0.0466729883267022	0.0392197003151983	ABCA7/ABCA8/ARHGEF40/ATXN1/BMI1/CAT/CES1/CLN3/COMMD8/DENND2D/FAM120A/FOSL2/FZD2/IGFBP7/IQGAP1/LAT2/LRRC20/MICAL1/MLLT10/NKIRAS2/PLD3/PLXNC1/PSD4/RASSF4/RBM47/SEL1L3/SIRPA/TFEB/TGFA/UGGT1/UPF1	31
	CROONQUIST_NRAS_VS_STROMAL_STIMULATION_DN	11/969	97/22093	0.11340206185567	2.58554360431096	3.35184191975129	0.00347419266967243	0.0468700174708535	0.0393852655439101	CCNA2/DEPP1/DUSP1/FOS/FOSB/GJA1/IGFBP3/IGFBP7/LAMA4/NUPR1/VCAN	11
	HELLER_HDAC_TARGETS_UP	25/969	317/22093	0.0788643533123028	1.7980909780482	3.06537989717688	0.00352466088905211	0.0474072213838671	0.0398366824604586	ACSL3/ANKRD6/ATG4B/BLTP1/CDK10/CXCL10/CYP1A1/GPAA1/HCFC1R1/ITGA6/JUP/L1CAM/LRRC23/LZTS3/MLF1/MYRF/NEDD9/PEG10/PLD3/PLPPR2/PPM1E/PTENP1/SORBS1/STARD3/ZER1	25
	CROMER_TUMORIGENESIS_UP	8/969	58/22093	0.137931034482759	3.14479911746913	3.50296193460225	0.00364461132140265	0.0479862700340607	0.0403232618577225	CHST2/KRT16/KRT17/MFAP2/OASL/ODC1/RBP1/SERPINE1	8
	BEGUM_TARGETS_OF_PAX3_FOXO1_FUSION_DN	7/969	46/22093	0.152173913043478	3.46953380894692	3.59095917219093	0.00366528219596962	0.0479862700340607	0.0403232618577225	BCL2L1/COL5A1/GADD45B/IL11/ITGB4/SERPINE1/SMAD6	7
	PID_SYNDECAN_1_PATHWAY	7/969	46/22093	0.152173913043478	3.46953380894692	3.59095917219093	0.00366528219596962	0.0479862700340607	0.0403232618577225	COL1A1/COL5A1/COL6A2/COL7A1/COL9A2/MET/SDC1	7
	WP_ARYL_HYDROCARBON_RECEPTOR_PATHWAY_WP2586	7/969	46/22093	0.152173913043478	3.46953380894692	3.59095917219093	0.00366528219596962	0.0479862700340607	0.0403232618577225	CYP1A1/CYP1B1/E2F1/NCOA7/NF1/NQO1/SRC	7
	SHEDDEN_LUNG_CANCER_GOOD_SURVIVAL_A12	25/969	318/22093	0.0786163522012579	1.7924366039034	3.0485290133267	0.00367115046140201	0.0479862700340607	0.0403232618577225	ADGRG6/BTG2/C1QL1/CEP135/CHST2/COMMD3/EFEMP2/GJA3/HERPUD1/HES2/IDH3A/ITGB4/KAT6B/L1CAM/LRRC41/MMP14/NF1/NXPH3/OGDHL/OXCT1/SEC24A/SEL1L3/SLAMF7/VCPIP1/ZER1	25
	BURTON_ADIPOGENESIS_9	10/969	84/22093	0.119047619047619	2.71426114305371	3.37138069276916	0.00367347018695836	0.0479862700340607	0.0403232618577225	CITED2/FOS/FZD2/GSTT1/JUP/NDRG4/NEDD9/RASSF5/ROCK2/VCAM1	10
	HESS_TARGETS_OF_HOXA9_AND_MEIS1_DN	10/969	84/22093	0.119047619047619	2.71426114305371	3.37138069276916	0.00367347018695836	0.0479862700340607	0.0403232618577225	BTG2/DAB2/DUSP1/EGR2/FOS/IL1R2/NDRG1/SIRPA/VCAN/ZFP36	10
	HINATA_NFKB_TARGETS_KERATINOCYTE_UP	10/969	84/22093	0.119047619047619	2.71426114305371	3.37138069276916	0.00367347018695836	0.0479862700340607	0.0403232618577225	CCL20/CXCL10/EFNA1/GABARAPL1/ICAM1/IL7R/MMP14/MT3/SERPINE1/TRAF1	10
	WP_EGFR_TYROSINE_KINASE_INHIBITOR_RESISTANCE	10/969	84/22093	0.119047619047619	2.71426114305371	3.37138069276916	0.00367347018695836	0.0479862700340607	0.0403232618577225	BCL2L1/GAS6/MET/MRAS/NF1/PDGFRB/PDPK1/PIK3R2/SRC/TGFA	10
	BLANCO_MELO_BRONCHIAL_EPITHELIAL_CELLS_INFLUENZA_A_DEL_NS1_INFECTION_DN	17/969	187/22093	0.0909090909090909	2.07270850924102	3.15509407930512	0.00367549822138695	0.0479862700340607	0.0403232618577225	ASF1B/CCNA2/CDCA7/CES3/DEPDC1B/E2F1/FANCB/HROB/KNL1/MCM10/NCAPG2/OIP5/PPARGC1B/PRR15L/RBL1/S1PR5/XRCC2	17
	MIYAGAWA_TARGETS_OF_EWSR1_ETS_FUSIONS_DN	20/969	235/22093	0.0851063829787234	1.94040796609797	3.10410459039287	0.0036921785269884	0.0480630959127262	0.0403878192826001	ADM/ALDH1A3/CEMIP/CEP135/COL5A1/DAB2/EREG/FAM171B/GRIA1/IGFBP3/LINC00968/LMCD1/MMP14/NRP1/SLC4A7/SNX21/SPEG/STXBP5/TNIK/VCAN	20
	ALONSO_METASTASIS_EMT_UP	6/969	35/22093	0.171428571428571	3.90853604599735	3.68821927206139	0.00382193399376317	0.0493195656238657	0.0414436412321413	CDH2/DSG2/EMP1/ITGAV/L1CAM/VCAN	6
	GHANDHI_DIRECT_IRRADIATION_DN	6/969	35/22093	0.171428571428571	3.90853604599735	3.68821927206139	0.00382193399376317	0.0493195656238657	0.0414436412321413	ARHGEF37/DEPP1/MIDN/OLFML2B/S1PR1/VSTM2L	6
	HAN_JNK_SINGALING_UP	6/969	35/22093	0.171428571428571	3.90853604599735	3.68821927206139	0.00382193399376317	0.0493195656238657	0.0414436412321413	ANGPTL2/CD276/CXCL10/DUSP1/PLEKHO1/SGK1	6

## Sheet: c-FOS_target_genes
FOS_Target_Genes	Log2FoldChange in H69 cholangiocytes after ESP treatment
ALPP	1.77538380572732
KRT16	1.77209345177821
SLAMF7	1.62986022456471
SRPX2	1.58498889573464
HOXC13	1.56879892573776
OLR1	1.48292234435276
KRT6A	1.40620801818283
TNNT2	1.40098440164533
SFTPD	1.33669182972467
PRSS8	1.33595625332654
LAD1	1.28257193298064
HSD3BP4	1.24577117453389
OLFML2B	1.21567160325459
IL1R2	1.20315651649612
CEMIP	1.20262871290004
MSLN	1.17779700412865
FAM83E	1.15311602698724
PRSS22	1.15123006538874
NRP2	1.11374002399328
CLIC3	1.08521564033693
HMOX1	1.07188013346555
KRT19	1.04746252765039
IGFBP3	1.02675157826809
EFHD1	1.02045018299113
CX3CL1	1.00433626838554
COL1A1	0.996361597200446
PRR15L	0.9736028248645
SOWAHB	0.970701919615242
ADM	0.915029792108955
HOXC10	0.90606532430633
KRT17	0.893638846669972
HES2	0.877790805862191
KCNH1	0.839855037939911
TMPRSS3	0.839845667007568
NEURL1	0.827942339095768
SSBP3	0.827142096765505
COLQ	0.823698169918707
PTPRQ	0.795887743372146
EGR2	0.794352556263325
PGC	0.78080770558278
EBI3	0.779159900044984
IL23A	0.764202644590948
SLC13A5	0.757266648056391
ANK3	0.756197299369593
COX6B2	0.744529578139398
IL11	0.744215103883452
RASD1	0.740929608947059
TTC9	0.73633901751905
TMC4	0.736231403311884
DIO3OS	0.733397833739496
CDK18	0.730825688653584
NDRG1	0.728684283128747
CCDC146	0.725992066921529
MYH14	0.722538233824779
IL7R	0.721824429016791
PIANP	0.70730369754475
MFAP2	0.701524764215847
TMEM130	0.695726462924196
RNASE10	0.692324093312886
ZC3H12B	0.680002059532775
COL9A2	0.679601766072375
FOSB	0.677865399622569
DYSF	0.671770320806696
PI3	0.668554655057178
RRAD	0.664324250571367
FGB	0.657321028494365
OLAH	0.653853290668497
BAMBI	0.64381100583339
CDA	0.639741932856322
COL21A1	0.638420051921387
SLC19A3	0.635007162995872
LMCD1	0.633341902453406
ITGB4	0.633315614885588
GJA1	0.629541668343267
GPR17	0.620687507153276
GATA3	0.619039653610509
SLC7A8	0.617394640360018
TLE6	0.609450567820622
SLC29A3	0.605614268378493
GAS6	0.604196781433776
FOS	0.603990280101324
AGR2	0.602858466634654
NYAP1	0.60188902173078
MLF1	-0.60723806429766
SLC12A2	-0.607833053352046
CCL20	-0.608074450272339
CYCS	-0.60899594372709
SLC25A24	-0.611056436645752
NQO1	-0.612117931368939
ALDH3A1	-0.616449805855561
CXCL10	-0.623341872674434
PUS10	-0.633065637545139
JAM3	-0.633633059532028
PA2G4P4	-0.638926538039573
PEG10	-0.654393105154136
CHAC2	-0.658741265847288
COMMD8	-0.659722761081847
GREB1	-0.659773025061443
ARRDC3	-0.665660495654317
PKIB	-0.670650133879837
LYRM7	-0.675166521927154
HINT3	-0.681034501284855
GAS2L3	-0.682426789323486
PPM1L	-0.687579891599444
EEA1	-0.690585259910665
HK2	-0.697730424185519
STEAP1B	-0.70117243814975
PTENP1	-0.716045816312125
G2E3	-0.723355651766855
STEAP1	-0.729458665288195
ITGAV	-0.739481928613703
B4GALT6	-0.761641913972072
SNORD104	-0.765848352445268
MYBL1	-0.771283259521208
HSPE1	-0.78424209754331
ADGRL4	-0.789043100822249
CCDC7	-0.808099799198248
NBEAL1	-0.814681248317451
STARD4	-0.840116193849539
TC2N	-0.84282601690938
ENTPD2	-0.850337100241068
CYP4F3	-0.854201247366518
SLC7A11	-0.869640774172485
SULT1E1	-0.876073731025164
BCAT1	-0.882820604781408
CYP1B1	-0.906091398989867
PLEKHG1	-0.922989240542855
PTPRB	-0.928265681458468
FAM171B	-0.948856642661176
COX16	-0.959704516501458
EREG	-0.968302823702885
MIR4426	-1.01094119983605
KLRC2	-1.05736799080827
S1PR1	-1.07356165819966
PNLIPRP3	-1.15279416255356
SESN3	-1.23608255384386
WDR17	-1.32937894928434
ST6GALNAC3	-1.34034422516546
GAS5
IKZF5
APPL1
ASPH
RAB33B
DMXL1
TRMT10A
ATXN1
HNRNPA1P10
OGDHL
RP2
FGFR1OP2
RPS29
SYT12
LTN1
OIP5
B3GNT5
KIF27
VCAN
CPVL
SNHG5
STRN
ADAM9
ZNF695
OXCT1
FAM169A
METTL15
EMP1
ALDH1L2
ITGA6
SEC24A
NCOA7
RBM47
LIN54
DEPDC1B
GBE1
CHORDC1
VCPIP1
FRRS1
ATM
LGR4
TAOK1
CEP83
TRDMT1
ACADM
STXBP5
CDC73
BAG2
QSER1
COMMD3
PEX13
PPFIBP1
ME1
VPS13C
HCFC2
REL
DR1
DNAJC24
PPARGC1B
RPL27
LYST
SLC38A1
PLS1
MPC1
ZNF451
FAM72A
TGFA
APAF1
ANKRD50
IPP
FANCB
ABHD3
FERMT1
PIKFYVE
SMG1
RBM12B
CDCA7
TMF1
SEC23A
TFCP2L1
ERMP1
DPP4
IPO11
GOLIM4
ACADSB
KDM1B
ASXL2
CDK17
FAM72D
ERI2
FAM72B
KIAA1958
HEATR5A
CAMSAP2
DSG2
RPE
RBL1
NNT
PREPL
TNIK
ADGRG6
PRKDC
GTF2H3
CIITA
XRCC2
NCEH1
HSDL2
SAA2
MAGI3
INTS6
PDZD8
ASCC3
ACSL3
MCCC1
SETD7
WDFY3
ZFAND4
ROCK2
CAP2
MET
HSPA14
GSTCD
CEP350
RPL23AP7
SYNJ1
MED23
HIPK2
OPA1
CEP135
RANBP2
XPOT
CEP152
NF1
CCNA2
ODC1
CEP170
ACSL5
F2R
STRBP
VWA8
HIPK1
ABI1
ACBD5
AGO2
MIOS
NRP1
USP24
ANO6
NCAPG2
NFYA
TTC5
CDH2
KAT6B
ITSN2
TXNRD1
CTSC
AQR
CLINT1
PDS5A
SH3D19
IDH3A
AHCTF1
PTPRK
MTRR
LDLRAD3
UGGT1
FAM120A
UHRF2
FUBP3
PDPK1
PHKA1
PHKB
SETX
MLLT10
IQGAP1
CAT
ZCCHC14
ERLIN2
GALNT11
WDR43
MCM10
IP6K1
GLUL
C2ORF68
PATZ1
SLC25A38
NFE2L1
UBAC2
TXNDC11
HERPUD1
ZNF263
SLC37A4
E2F1
LRRC8A
ATG4B
TMEM127
ATG13
SORBS1
HMGB3
DUSP1
LDB1
EPHB4
UBL7
SLC35F6
NGRN
AAR2
FBXO31
MEPCE
LRRC41
PYGO2
STK36
MYO18A
ADAMTSL4
ASF1B
STARD3
TGIF1
CABLES2
ZMYM3
SEL1L3
GMEB2
CDIPT
DGKA
SLC35A2
AP4M1
RNF26
ZNF747
PI4K2A
GPAA1
TEX264
CLN3
RARA
ZNF48
TMEM222
NNMT
B3GALT6
SPATA2
LY6E
LRRC20
DENND2D
CUTA
CD276
ABHD14B
FKBPL
WDTC1
GPR161
IER5
SYVN1
RASSF5
BAIAP2
DPAGT1
VPS9D1
ZHX2
MICAL1
CRY2
MCOLN1
SNX21
ZER1
BMF
MIDN
PRICKLE1
NKIRAS2
SGSH
SLC35C2
TSPYL2
ZDHHC12
SCAMP5
IP6K2
ABCA7
MED9
REEP4
MOCS1
WBP2
FIZ1
CLSTN3
RARG
DNASE1L1
ZNF3
SGPP2
RUSC2
DNAJC30
SDC1
PSENEN
TBC1D2
SLC26A11
CDK2AP2
NOL4L
TFEB
ICAM1
KCTD11
TMEM201
G6PC3
ZNF362
RCE1
NRM
LOXL4
ABTB1
CTDSP1
MBD6
USP11
GSTT1
PDCD1LG2
PDXP
ULK1
LRRC23
TMEM115
ARHGEF40
BTN3A2
CTIF
NAGLU
FOSL2
PHLDA3
CITED2
P2RX4
TNFRSF21
ANGPTL2
JUP
EFNA1
TXNRD2
RNFT2
PLD3
ST3GAL3
TYSND1
SCAMP4
FAAH
NINJ1
TEAD3
RAB11B
MAGED1
PIK3R2
SOCS3
CRTC2
EXD3
FAM222B
BCO2
FAM167A
VANGL2
CYB5R3
SMPDL3B
ZMYND8
RHBDD2
DYRK1B
THAP7
RASSF4
AGTRAP
DENND6B
MIF4GD
SCAMP2
FZD2
CXCL16
RAB1B
BTG2
TMEM102
CHPF
BLOC1S3
CDC42BPG
ZNF497
GADD45B
MYO1E
BCAM
GLIS3
ARRDC2
CDIP1
COBL
ZSWIM4
DYNLRB1
SH3TC1
DPM2
ALKBH4
KCNIP3
PRAF2
FSTL3
ICAM5
MAMLD1
TMEM175
SIRPA
CCDC120
IGFBP1
IGFBP7
PPAN
NPAS2
ZNF503
CORO7
PIK3IP1
SERPINE1
AGFG2
COL7A1
SHROOM2
TGM1
SMAD6
PPP1R13L
ZCWPW1
GABARAPL1
DUSP5
IGFBP6
ABI3BP
KLF11
SOX12
MUC1
KCNAB2
MEGF6
DAB2
FBXO2
DUSP23
TMEM91
SERTAD3
PLEKHO1
OASL
AEBP1
TLE2
VWA5A
ARID3A
RNF43
DAPK1
MBOAT7
GRB7
EDN2
NUPR1
EMILIN2
BCL2L1
SYNGR3
EFEMP2
ZFP36
UFSP1
PISD
GGT5
CTF1
LAT2
JPH2
HCFC1R1
SMPD3
NUAK1
UBALD1
CD68
FSTL1
VSTM2L
SLPI
ECM1
KDM8
SPINT1
PALM
LOXL1
MYO5B
TSPAN31
JOSD1
ZNF318
TRIP10
PDE8A
AHSA2
LPAR2
AP2M1
CPSF1
SRSF3
CCDC158
RBMXL1
C1ORF116
BCL2L2-PABPN1
DGKB
SPRY4
ERLEC1
C1ORF220
RNASEH2B
SNX13
DCTPP1
BRD9
DEFB133
HIST1H4E
C1ORF27
FILIP1L
MEX3C
NUPL2
PFKFB1
PCGF1
LOC100506023
PDCD6IP
ITGB7
ADSSL1
MIR1182
RNU5F-1
SELK
TMEM167B
AGAP11
SNTB2
OR5P3
STX10
HIST2H2AA4
MRPS34
OSGEP
RPS20
ARL6IP5
CPSF7
TSHZ2
RPRD2
TTC23
ADAT2
NIT2
RHOD
APOM
NCAPH2
GTF2F2
DNM2
UNQ6494
MAEA
IFT52
CREB3L3
DNAJC13
SPATA12
TGFB3
CSF1R
LOC100129534
TEAD4
TM4SF19-TCTEX1D2
LRRC58
PTGR1
FZD6
SDHA
LBX2
TRAPPC6B
INE1
SPAG5
DLEC1
IL18RAP
SDF2
PRKAA1
ZMYM6
LOC100289650
SLC25A26
PUSL1
LRRC59
PCDHGA12
ZNF195
CLDN18
CNOT7
C19ORF40
LUC7L2
WIPI2
NR2F2
LMAN1L
DSEL
ZBTB2
DLEU2L
ZSWIM8
AFAP1-AS1
ST3GAL4
ABHD12
CALCB
SPANXN5
TCEA2
VLDLR
ZNF23
PAN3-AS1
ASNS
MANSC4
LINC00460
NUP98
KIAA0586
FTX
PSMG1
KIAA0895
OPA3
UBE2H
TNS4
MTF2
SENP3
SMIM13
LOC100506085
MIR2277
ALG14
GPT2
CERS5
IFITM2
ZC3H11A
ATP1A4
ADCY4
KIAA1407
ADD1
FOXC1
MIR30E
NPC2
EXOSC1
FOPNL
TTC28-AS1
LOC729739
HHIPL2
LOC100506804
MIR423
PIK3C2G
TMEM198
GPN2
RCAN2
LOC100507387
ZCCHC11
CHD9
ACTC1
STK16
NRD1
SRBD1
LOC100131496
SPC25
SERPINB6
MRPL11
SCNN1A
FOXN1
GUCY1B3
RNF40
L3MBTL2
FAM20B
KCNMB3
LOC145474
SLC38A6
PHIP
HABP4
FTSJ1
EPS8L1
CPM
MPG
HIGD1A
TANGO2
TMED7
MIR496
SLC2A1
SEC23B
CIC
MIR34C
MYCL
ENTPD5
SMCHD1
SKP1
RBM18
ORM1
MAPK9
HCG4
FAM195B
RNASE6
MIR548H4
OR7E91P
PIP4K2A
ADSL
GPR149
RPL31
TSSK6
ADCY8
MAZ
PLEKHN1
PARP1
PRUNE2
RPL13
FLJ45079
DNAJB12
PTPRZ1
CRYBB2P1
GNB1L
ACAT2
WDR45
HSD17B6
STK4
TAB3
HRH1
SYNE2
P4HB
MRM1
GNPTAB
HAUS7
CA12
ENO1-AS1
ATP6V1B2
TBC1D10A
CDC26
CRLF1
DCLRE1B
PP7080
SUV420H1
CEP250
NAPRT
WDR31
ZNF331
MKRN2
RALGPS1
LSM4
HTT
MYBPH
MED24
SLC35F2
RAD54L
FAM214B
NUDT15
C10ORF76
DIAPH1
GSPT1
SQLE
MIR660
PUF60
MIR1272
CMTM1
ANKRD24
PABPC4
LSMEM1
DDIT3
LSM5
ISCU
SETDB2
PSMB8
MIR933
PHLDA1
IL22RA1
UNK
TCF4
TUBB4B
SH3PXD2B
COX14
ANP32E
ABHD14A-ACY1
STAT1
SP8
AHNAK
GLTP
MIR4802
SNORD42A
MIR4758
DSP
ZNF678
VKORC1L1
GLIS3-AS1
HADH
NUP43
NOC2L
RAPGEF6
ANKRD13C
CTSS
ZNF702P
S100A5
RBPMS
HOXB9
ZNF211
CIART
RAB3D
SLC16A1
AWAT2
MT1DP
ITPRIP
ANK2
VPS37C
DNAH7
CCDC12
FTHL17
PPP2R5E
JUND
GOLGA2P5
EPHA2
ZBTB8OS
PSMA2
THBD
DSN1
EIF5
LINC00174
NADK
NDUFS2
PLEKHB2
ERO1L
VPS13D
MLF2
WTAP
YIPF4
SRP19
CENPT
DRAP1
POP7
MSH2
MON1B
KMT2A
AURKAIP1
RANGAP1
TCOF1
C18ORF63
ARMC8
PEMT
SRD5A3
AMOTL2
FAAH2
LOC100133286
GTF2E1
ZFYVE19
GBF1
PADI1
C3ORF67
SNORD45A
RAB34
TRNAU1AP
RNF121
KIF14
TAS1R3
RPA1
PTK7
MTFP1
ATE1
SMIM12
DSCC1
ADRB2
ZNF474
SCYL3
TERF2
DFNB31
MYSM1
ZNF513
SON
BCAP31
ABHD17B
MKLN1
TFB2M
LOC553103
LIMK1
ACSS3
PTBP3
EME2
NATD1
NHP2L1
SLC22A24
MOV10
IGHMBP2
ZKSCAN1
MAGIX
SNORD114-1
MIR301A
FAM214A
FASTKD3
BRAT1
MIR18A
FANCL
FAM19A2
ALKBH1
AARS2
TBATA
EIF4A1
FIBP
RNF185
BMPR1B
LOC646862
SMR3A
TSPAN3
HMGN5
SNORD114-28
TMEM238
ENTPD3
STKLD1
KNOP1
DHRS4
LOC648987
C3ORF52
TRIM5
PSMD4
MIR507
ULK2
TP63
TRAPPC5
MARS
FLJ37453
CFLAR-AS1
CBY3
SLC25A37
COG2
HIST1H4J
CDON
CCDC9
CYR61
CHMP3
NUP85
MIS12
PLAUR
CENPJ
MTERF2
HHEX
TMEM114
BRAP
MIR484
ATG3
PET117
PLAA
MSX2
KIF18B
GIPC1
C4ORF45
CDYL
KLHL22
MIR3148
PPIL2
GPR19
PLA2G3
SERF2-C15ORF63
MIR3184
CDC42EP4
CLNK
PTPN6
DOPEY1
BUB1B
RUFY1
C16ORF58
LURAP1L
FIBIN
HELB
CCNB2
AP1G2
LINC00535
AP5S1
BAZ2B
SPP1
KSR1
TOP1
PEX6
PTCD2
WWOX
HTR3D
CHCHD4
ANKRD33
NDNL2
MYL1
ZSCAN25
NETO2
POU3F2
CDK19
MIR1322
MMP26
RNU12
CNGB3
CREB3
SKIL
SLC7A5P1
LRIG3
RTN4
SLC26A9
GNS
AATF
SNHG7
FOXO3
OPHN1
BRIP1
SMIM7
LINC01550
PNPLA3
PALB2
TRPC4AP
SCO2
LAMA3
LIG3
MIR4325
MFSD8
LOC100507600
ZNF829
C4ORF32
MGST3
KRT5
PC
MIR4669
MAOA
TFB1M
KIN
HMGA2
SNHG4
GRIA4
RGMB
TXNIP
BCL3
ATP13A3
LMO2
TRIM56
GTPBP10
HIST1H2BL
PDHA1
GJC2
ADAMTS14
MAL2
FUT3
HDGFRP3
IVL
SNORA44
SNORA5A
ACOT2
CBWD5
MLLT6
DHODH
RHBDF2
SIPA1L3
E2F3
EGR1
MMP3
THRAP3
ANKRD39
C21ORF59
PNPLA1
UBR1
APOO
RPL23AP53
HTR3A
ERICH6
RHOC
BECN1
TTF2
MICALCL
U2AF1
SGSM2
FAM173A
GAK
FCGR2A
LOC100499489
TRAPPC3
VRK1
PDE7B
ARHGAP5
PRKAR2A
PRDM5
CAPS2
HMGB1
RUNDC3A
DRG2
MIIP
MIR4469
GSS
NEDD4
LIN9
RHBDD1
PPARG
FZD8
GGCT
ZBED9
ANLN
RNGTT
TCP11L2
TTI1
HTATIP2
UCHL3
FAM111A
SPOP
FNTA
TMEM189-UBE2V1
BTBD19
UROS
UROD
ZNF449
CFL2
TMEM245
NADK2
MAML1
HOXC6
MRPS22
DHX32
MED17
SLC47A1
ENDOD1
GPNMB
HAUS6
ADAM12
PROKR1
SYT14
FBN1
EMD
TTC25
MFSD5
PCNXL4
LYPLA2
ARPC2
OTUD6B
EIF3L
PIP5KL1
TBCC
CPA4
NAV3
GOLGA8A
COG1
ADIPOR2
NCAPG
BTBD3
HIBCH
PFDN2
WDR63
C1ORF43
ELL2
TMEM161B
DDAH2
MAFA
DDX59
CGA
PRKAR1B
MIR1253
ERAP2
MARCH7
LOC400654
DYNLL1
MIR30A
CHN2
EPAS1
FDPS
HIGD2A
FLJ37035
HERC4
C2ORF54
EEPD1
OPTN
CLPSL2
TCP11L1
MGRN1
ZFR
ARL14EP
ATG16L1
KRTAP26-1
IDNK
WDR19
MAFF
DPH3P1
FAM220A
CLCA2
TOX4
ZNF736
PIP5K1C
CMTM8
ASCC1
MIR4505
C9ORF47
ALG3
BNIP3
RC3H2
PPM1G
SOX4
RAB5C
BPTF
EMC8
RDH13
SNORD27
ST3GAL2
LDOC1L
SEC22C
MIR19A
PSMB4
VAT1
CCDC163P
NDUFB5
TAX1BP1
NLRP10
KDM4D
LOC100128164
CNIH4
LINC00272
ACSS1
DLEU1
ANTXRL
CEP290
MIR26A1
GNMT
NEK7
DHX29
DENND1B
DPH2
TERC
SNORD2
DNAJC19
GJA9
MIR3605
MIR4741
GAPDHS
SLCO5A1
LOC286190
BTBD11
DHRS1
SLMAP
PLCL1
CLASP2
POLR1B
HADHA
PHB2
UBR7
PRCP
HES6
MIR4738
PDXK
PDPR
TFAP2A
FAM83G
MUTYH
ZNF277
ZNF91
C9ORF41
FASTKD1
EIF2A
SNHG12
TANK
UBA1
SENP3-EIF4A1
BLOC1S5
EDEM2
GPR82
BCL2L12
CARD8
FASTKD2
URB2
PRUNE
POP4
IL18
NMT2
CACNA2D3
BCS1L
CNPY3
PWP1
SNORD4B
TMEM51-AS1
SPATA5
LOC643802
PRNT
KLHDC10
PTPN9
ACTR1A
SPTSSA
KIAA0753
ZNF214
C11ORF30
KRTAP19-3
SNORD70
ZNF799
FAM204A
RAB39B
C9ORF40
SH2B2
AMIGO1
PTGIR
GPR156
LOC440173
FNIP1
TEX30
C9ORF72
SGCE
OTULIN
C19ORF44
KLHL20
RPS3A
CNTN1
GRPR
MIR4281
XRCC4
MIR4468
PRDX5
ZNF234
HELZ
MAPRE2
ABCG1
HFE2
DYX1C1-CCPG1
PHPT1
KIAA1524
MSRB1
CACNA1G
CLDN16
SSNA1
PPIG
SEC23IP
PACSIN2
DPY30
MIR548AD
RAB5A
SH3BGRL
UQCR10
SLC25A35
ARRDC1-AS1
PRKCZ
ATG4A
RWDD4
LINC00229
CHMP5
MLYCD
SLC25A45
CALR
GJB5
MISP
HIST1H3G
STH
LCMT2
LOC100128682
XRRA1
TRMT11
IL13
SSX2IP
PSIP1
DNAJC8
SNORD114-30
LOC100287036
GALM
GJB2
DCTN5
ADAT3
STMN1
ZMAT2
C4ORF19
MTHFS
BMP6
ABL1
SMG9
ABCA3
ANKRD53
SEC16A
SYT8
LAG3
WEE1
TRIM25
GOLT1B
CENPM
MIR105-1
GRM8
APOA1
SNRPF
OR9G1
MAPK8
BRPF3
CDS2
TRA2B
HOOK2
ABCD4
PUS3
DTL
NRDE2
TUSC3
ENAH
MIR3615
HSDL1
ISG20L2
CA9
DUT
SUPT7L
C17ORF67
ZNF101
OBSL1
LOH12CR2
ZNF571
MYBBP1A
ABHD5
POC1B
FUT10
MSN
RRP7A
CCNT1
PRCC
CEACAM6
LGMN
NOTCH2NL
MUC2
PHTF2
AIDA
TXLNG
SMARCC1
ETV4
LOC644656
KHK
TERF1
MAPRE3
COX8A
EIF2S2
CCM2
UBE4B
PABPC4L
KXD1
EDA
CATSPERG
EPM2AIP1
SNORD49A
ZC3HAV1L
MOXD1
PVRL2
MIR3123
NOL12
MBTPS1
MIR1246
LCE1F
UBA5
CCDC109B
PAQR3
FCRL2
COL25A1
CKAP4
C14ORF2
TRMT5
SCN1B
BRINP3
MDM1
LOC100133091
ATF7IP
MIR3925
NOL6
ANKHD1-EIF4EBP3
N6AMT2
HPX
MC1R
EVPL
HNRNPC
GTF2A1
ACY1
UFC1
KAT5
LAPTM5
MRPS36
ABCB6
PARP10
MIR4637
HMGN2P46
WDR76
CARF
LARS
MIR7-3
AURKB
CAPZB
SCFD2
MRPL35
USE1
GOT1
GPAM
ZNF525
SBF1P1
PEF1
MIR155
RPL21P28
SLAMF9
EIF5A2
MED29
HELQ
CEMP1
MAN2A2
SCN9A
CLNS1A
USP32
ABCA17P
CCDC13
ASCL1
FAM57A
AK7
NUDT13
RPL26L1
P2RX7
BRK1
MPI
PPT1
CEBPE
CASP2
WIPI1
RAB11FIP5
PAN3
WWTR1
NDST2
SPIN1
TNRC6B
ACTBL2
PNP
RACGAP1
DGCR6
RPS27L
AP5M1
MYL10
TRAM1
CABYR
AKR1C1
BHLHB9
DBIL5P
FRMD6
C12ORF57
LINC00426
NFE2
SETD1B
ALG10B
RRM2
IRF6
TMEM87A
LOC284788
CLRN2
CCDC81
RIN3
ENC1
CKS1B
VEGFC
CDK11B
PKD1L1
GHRHR
PAXBP1-AS1
SHPK
AP3B1
DNAJB7
KCNJ15
EIF3G
NEDD8-MDP1
SNX11
GPR137B
MPND
VCX2
ZNF283
NF2
DHX57
RPL21
SMAD3
GAS1
KCTD10
ITGB5
HMGN4
PCIF1
OPLAH
DNAJA3
TMEM192
MGC12916
SSU72
MRTO4
C19ORF24
PPM1F
CPNE3
KCNK5
IQSEC3
GJB3
LGI2
FAM83A
RDH12
MIR3120
HGSNAT
COQ9
TRIP11
ANKRD18A
EPB41L4A
HOXA9
SNAPC3
USP43
CYP2G1P
XGY2
MIR103A2
LRRCC1
LTV1
NFYB
AHR
TAOK3
KRT6C
RNF181
LUM
SNRPD1
TRAT1
CCDC43
HN1
DSCAM
RAB3IP
YRDC
SLC39A9
ROM1
FLOT2
GCLM
LPIN1
NT5DC1
B4GALT2
RNU4ATAC
CHURC1-FNTB
C14ORF142
C1QTNF6
MIR4526
SECISBP2
ERICH5
FBXO21
C7ORF49
RFTN2
ITFG1
MIR148A
YAP1
PMM2
ESAM
HIST1H2AJ
BPGM
CWC27
NDUFAF6
PXK
SERPINB8
BUD13
TPST1
LOC284648
SOX15
AKAP9
PMF1
DNM1
MUS81
OXSR1
KLHL26
IL1RAPL1
DDX46
IFI27L1
DMKN
MIR1471
CD99P1
LMAN1
SV2B
IQCK
SLC36A2
LZTS2
SLC36A4
CAMTA1
PGRMC2
PPAP2A
SLC1A5
KDSR
CDK5RAP3
PFKFB2
RIN2
SNORA67
ETS2
CHD1L
USMG5
TP53AIP1
FZD3
CTDNEP1
E2F5
HK1
UNC13D
DNM3OS
IL7
SF3A3
CCDC134
B3GNT1
ABCA12
MITF
TSEN54
METTL13
ASPSCR1
SUPT6H
C9ORF64
STOM
SPEF2
CEP126
EXTL2
CTBP1-AS2
COPS7A
NR2F1
REEP3
SNRNP27
KLHDC3
MTFR2
SPIRE2
MYPN
CLEC2D
CRYM-AS1
PEAR1
SPRYD4
MDFIC
EIF2B3
LOC100129518
CERK
HAS3
STRADB
TMEM160
C6ORF7
DOT1L
SH2D4A
CCNK
CDC20
PEX5
LCE2A
DIRC1
STAG2
OST4
ISOC1
OXR1
SCAND2P
P2RY8
LOC340017
AHI1
ESCO1
DHCR24
GLIS1
COMMD7
CLUAP1
TTC39C
SPACA5
UBA2
DNAJB11
SLC9A8
SNORD48
GPC6
NTNG1
MIR374A
RNU11
APOBEC3B
MIR4423
SIRT1
PITPNA
MECR
ABI3
EBPL
ANKFY1
TMPRSS11GP
TMOD3
ZGRF1
CNOT2
MB21D2
TTC22
COMMD9
KDM6B
C3ORF38
NUMBL
SNORD78
LTBR
RPL15
SAC3D1
CIB1
SLC30A10
WDR7
HIST1H2AH
CNN2
FAN1
CWF19L1
TRA2A
STYX
STAMBPL1
MIR541
SRP14
AXIN1
HMG20B
RAE1
ARHGAP17
MOB4
PLAT
C1ORF159
LOC728175
RRAGB
PRG4
NME5
FAM168B
ASAH2B
MIR3122
FPGT
IFRD1
MIR449C
POLE2
ZNF684
NLGN1
VPS8
RBM12
MIR92B
SF3B3
TMEM72-AS1
KIF25
GLI4
CCNL1
MIR1469
DARS2
TRAF2
HCRT
TCHP
PCBP2
LINC00525
INSIG1
ITGA2
PRICKLE4
MIR4280
SPRED2
SNORD47
DEF6
C12ORF65
UCN2
SUPT16H
B4GALT4
CPNE1
MIR7-3HG
SEMA7A
TMEM128
PRKCI
DDX31
QTRTD1
FXYD5
SMOX
ARHGAP27
CECR5-AS1
RRNAD1
FRMD5
CLTC
MAPT
C1ORF54
ENPP5
HARS2
MAP3K1
LOC100287015
IGFN1
PINK1
DOK7
CDK16
RPAIN
ANKRA2
FLJ22447
MIR210
GPR108
TRAK2
ARHGAP21
MIR3150A
CPEB2
TXN2
RBM10
SNORA21
MVP
IMPAD1
AP3S2
CD151
SULT1C2P1
SMARCAL1
CA5B
TMBIM6
ZNF398
CTH
CD2BP2
MIR648
HSPA6
BEND7
SSTR2
ZNF444
TBCA
PPP3CA
SCARNA14
PEX19
ANXA1
PFN1
WDFY1
CHCHD3
C10ORF82
FJX1
UMODL1
FGD6
SNORA70G
EML6
TNC
ZBTB3
PQBP1
MIR2681
CTNNA1
ZNF17
SF3B5
PFDN5
SNORD114-14
UGP2
ATP13A2
ANGEL1
COTL1
BHLHE40
TTC31
PEA15
ARHGAP18
C11ORF45
DEFB135
DNAJC9
CCDC137
HMSD
SSX3
CD55
COL6A1
INADL
JUNB
LOC100126784
UNG
ANKEF1
KIFC2
TNFSF9
PARPBP
NUP62CL
SRR
TMEM156
CCAR2
INPP5F
DYNLT1
CYTIP
IRGQ
ZSCAN22
MIR4262
TLR3
[truncated: 11,088 more rows]
