# Supplementary material for: The Liver Fluke Opisthorchis felineus Exosomal tRNA-Derived Small RNAs as Potential Mediators of Host Manipulation
Source: Biomolecules. 2026 Feb 4;16(2):244. doi: 10.3390/biom16020244 (PMC12938311; doi:10.3390/biom16020244)
Supplement: Supplementary file 1 [file biomolecules-16-00244-s001.zip › Table_S6.xlsx]

## Sheet: Лист1
	Table S6. Target genes for major tsRNAs and their expression levels in H69 cholangiocytes after O. felineus ESP treatment
				major tsRNAs
	Target_genes_of_tsRNAs	log2FoldChange (gene expressiion level in human cholangiocytes after treatment with excretory-secretory product of O. felineus)	p_adj	Asp-GTC-1	Asp-GTC-2	Asp-GTC-3	His-GTG-1	Ile-AAT-1	Ile-AAT-2	Ile-AAT-3	Tyr-GTA-1
	ANXA8	0.6953	0.04736					+		+	+
	APPL1	-0.59385	0.04237			+
	ASPH	-0.58691	0							+
	ATM	-0.49308	0.02154					+		+	+
	BCAT1	-0.88282	0.01561					+	+	+
	BMF	0.27424	0.03847		+				+
	BTG2	0.38123	0.04335	+
	CDC73	-0.47669	0.02054								+
	CITED2	0.32873	0.01742						+
	CLDN3	1.37896	0.01533	+	+
	DAB2	0.45616	0.00692					+	+	+
	E2F1	0.20133	0.04362		+
	EGR2	0.79435	0.00032					+		+
	EMP1	-0.52075	0.00035		+
	EREG	-0.9683	0.01119		+	+		+	+	+
	G2E3	-0.72336	0.0439		+	+
	HERPUD1	0.19822	0.02619								+
	HIPK2	-0.33813	0.02076					+	+	+
	IL11	0.74422	0.0013			+
	ITGB4	0.63332	0			+
	MYO18A	0.22877	0.02456				+		+	+
	NDRG1	0.72868	0.00186			+
	NDRG4	0.33868	0.00411						+
	NF1	-0.32764	0.01119			+		+	+	+	+
	NRP1	-0.29788	0.0449					+	+
	NUPR1	0.49615	0.01991					+	+	+
	OPA1	-0.33669	0.04513		+				+
	PODN	1.0282	0	+	+	+
	PRKDC	-0.38443	0.01306					+	+	+
	RARG	0.29147	0.02856								+
	RASSF5	0.26726	0.02526			+
	S1PR2	0.42431	0.00732			+	+	+	+	+
	SFRP5	1.00979	0.00564								+
	SLC35F6	0.21848	0.01931			+
	TGFB1I1	0.47472	0.00672			+
	TMEM127	0.2065	0.00933			+
	TP53I11	0.32561	0.04022					+	+	+
	ULK1	0.31883	0.00713			+
